# Supplementary material for: LAPTM4B Confers Resistance to EGFR-TKIs by Suppressing the Proteasomal Degradation of ATP1A1 in Non-small Cell Lung Cancer
Source: Int J Biol Sci. 2026 Jan 1;22(1):1–24. doi: 10.7150/ijbs.115365 (PMC12681703; doi:10.7150/ijbs.115365)
Supplement: Supplementary file 2 — Supplementary table 3. [file ijbsv22p0001s2.xlsx]

## Sheet: Summary of proteomic screen
		# PSM
		Ctrl	LAPTM4B
Protein names	Gene	PSM	PSM
Receptor protein-tyrosine kinase;Epidermal growth factor receptor	EGFR	3	21
Chromosome-associated kinesin KIF4A	KIF4A	13	21
Ankyrin repeat domain-containing protein 22	ANKRD22	0	7
Myoferlin;Myoferlin (Fragment)	MYOF	0	7
Acyl-CoA synthetase long chain family member 3	ACSL3	1	8
Phospholipase DDHD1;DDHD domain containing 1 (Fragment);DDHD domain containing 1	DDHD1	2	9
Transferrin receptor protein 1;	TFRC	0	6
Syntenin-1;Syndecan binding protein	SDCBP	6	12
Sodium/potassium-transporting ATPase subunit alpha-1	ATP1A1	0	5
NEDD4-like E3 ubiquitin-protein ligase WWP2	WWP2	0	5
Actin-related protein 2	ACTR2	1	6
Paternally expressed 10	PEG10	1	6

## Sheet: Ctrl and LAPTM4B
Protein IDs	Majority protein IDs	Protein names	Gene names	Fasta headers	Number of proteins	Peptides	Razor + unique peptides	Unique peptides	Sequence coverage [%]	Mol. weight [kDa]	Sequence length	Score	Peptides Ctrl	Peptides LAPTM4B OE	Razor + unique peptides Ctrl	Razor + unique peptides LAPTM4B OE	Unique peptides Ctrl	Unique peptides LAPTM4B OE	Sequence coverage Ctrl [%]	Sequence coverage LAPTM4B OE [%]	Intensity	Intensity Ctrl	Intensity LAPTM4B OE	iBAQ	iBAQ Ctrl	iBAQ OE
Q13751;X1WI29;Q5THA1;REV__H3BPU4;REV__Q9UGJ1;A0A6E1Y6F7;Q9P1Z9	Q13751	Laminin subunit beta-3	LAMB3	sp|Q13751|LAMB3_HUMAN Laminin subunit beta-3 OS=Homo sapiens OX=9606 GN=LAMB3 PE=1 SV=1	7	35	35	35	42.6	129.57	1172	323.31	28	25	28	25	28	25	34.6	31.3	2167600000	1286300000	881330000	16638000	10377000	6261600
P61978;Q5T6W2;S4R359;S4R457	P61978;Q5T6W2	Heterogeneous nuclear ribonucleoprotein K	HNRNPK	sp|P61978|HNRPK_HUMAN Heterogeneous nuclear ribonucleoprotein K OS=Homo sapiens OX=9606 GN=HNRNPK PE=1 SV=1;tr|Q5T6W2|Q5T6W2_HUMAN Heterogeneous nuclear ribonucleoprotein K OS=Homo sapiens OX=9606 GN=HNRNPK PE=1 SV=1	4	33	33	33	68.3	50.976	463	323.31	28	32	28	32	28	32	63.1	68.3	12359000000	6446400000	5912200000	253280000	143030000	110250000
B4DDF4;B4DUT8;Q99439;H3BVI6;A0A087X271;A0A087X1X5;K7ES69;H3BQH0;U3KPS3;A0A087WV51;K7EQ72;K7ER02;B7Z7E1;P51911	B4DDF4;B4DUT8;Q99439;H3BVI6;A0A087X271;A0A087X1X5	Calponin;Calponin-2;	CNN2;	tr|B4DDF4|B4DDF4_HUMAN Calponin OS=Homo sapiens OX=9606 GN=CNN2 PE=1 SV=1;tr|B4DUT8|B4DUT8_HUMAN Calponin OS=Homo sapiens OX=9606 GN=CNN2 PE=1 SV=1;sp|Q99439|CNN2_HUMAN Calponin-2 OS=Homo sapiens OX=9606 GN=CNN2 PE=1 SV=4;tr|H3BVI6|H3BVI6_HUMAN Calponin OS	14	34	34	32	87.2	32.616	298	323.31	26	34	26	34	25	32	72.8	87.2	47918000000	19796000000	28122000000	1839000000	798550000	1040500000
P62753;A2A3R7	P62753	40S ribosomal protein S6	RPS6	sp|P62753|RS6_HUMAN 40S ribosomal protein S6 OS=Homo sapiens OX=9606 GN=RPS6 PE=1 SV=1	2	32	32	8	66.3	28.68	249	323.31	27	30	27	30	6	8	53.8	65.9	47586000000	24076000000	23510000000	1836200000	948610000	887620000
P62701;C9JEH7;P22090;Q8TD47	P62701	40S ribosomal protein S4, X isoform	RPS4X	sp|P62701|RS4X_HUMAN 40S ribosomal protein S4, X isoform OS=Homo sapiens OX=9606 GN=RPS4X PE=1 SV=2	4	42	42	42	85.6	29.597	263	323.31	41	40	41	40	41	40	85.6	85.2	64538000000	33350000000	31188000000	1751200000	972220000	778960000
P62244;I3L3P7;I3L246;H3BV27;H3BT37;I3L303;H3BVC7	P62244;I3L3P7;I3L246	40S ribosomal protein S15a	RPS15A;	sp|P62244|RS15A_HUMAN 40S ribosomal protein S15a OS=Homo sapiens OX=9606 GN=RPS15A PE=1 SV=2;tr|I3L3P7|I3L3P7_HUMAN 40S ribosomal protein S15a OS=Homo sapiens OX=9606 GN=RPS15A PE=1 SV=1;tr|I3L246|I3L246_HUMAN 40S ribosomal protein S15a OS=Homo sapiens OX=	7	20	20	8	85.4	14.839	130	323.31	20	17	20	17	8	8	85.4	73.8	19575000000	10259000000	9315800000	1238500000	720660000	517800000
P62241;Q5JR95	P62241;Q5JR95	40S ribosomal protein S8	RPS8	sp|P62241|RS8_HUMAN 40S ribosomal protein S8 OS=Homo sapiens OX=9606 GN=RPS8 PE=1 SV=2;tr|Q5JR95|Q5JR95_HUMAN 40S ribosomal protein S8 OS=Homo sapiens OX=9606 GN=RPS8 PE=1 SV=1	2	26	26	26	69.2	24.205	208	323.31	25	25	25	25	25	25	67.8	67.3	59151000000	30432000000	28719000000	3002300000	1590500000	1411800000
Q9NR30;A0A8I5KNP3;A0A8I5KNN2;A0A8I5KYZ4;A0A8I5KND9	Q9NR30;A0A8I5KNP3;A0A8I5KNN2;A0A8I5KYZ4;A0A8I5KND9	Nucleolar RNA helicase 2;RNA helicase	DDX21	sp|Q9NR30|DDX21_HUMAN Nucleolar RNA helicase 2 OS=Homo sapiens OX=9606 GN=DDX21 PE=1 SV=5;tr|A0A8I5KNP3|A0A8I5KNP3_HUMAN RNA helicase OS=Homo sapiens OX=9606 GN=DDX21 PE=1 SV=1;tr|A0A8I5KNN2|A0A8I5KNN2_HUMAN RNA helicase OS=Homo sapiens OX=9606 GN=DDX21 PE	5	51	51	50	61.6	87.343	783	323.31	47	38	47	38	46	37	59.8	51.7	8830700000	5878700000	2951900000	114760000	77642000	37122000
P62081;B5MCP9;A0A2R8Y623	P62081;B5MCP9;A0A2R8Y623	40S ribosomal protein S7;40S ribosomal protein S7 (Fragment)	RPS7;	sp|P62081|RS7_HUMAN 40S ribosomal protein S7 OS=Homo sapiens OX=9606 GN=RPS7 PE=1 SV=1;tr|B5MCP9|B5MCP9_HUMAN 40S ribosomal protein S7 OS=Homo sapiens OX=9606 GN=RPS7 PE=1 SV=1;tr|A0A2R8Y623|A0A2R8Y623_HUMAN 40S ribosomal protein S7 (Fragment) OS=Homo sapi	3	28	28	28	83	22.127	194	323.31	25	27	25	27	25	27	80.9	81.4	20583000000	9662200000	10921000000	1038800000	527500000	511290000
Q9NUQ6;B8ZZZ7;F8VT91;C9JKE4;H7C2G5;F2Z2S1;C9IZC3;C9J8M7;F8WAV0;Q4ZFW0	Q9NUQ6;B8ZZZ7	SPATS2-like protein;DNA polymerase-transactivated protein 6, isoform CRA_b	SPATS2L	sp|Q9NUQ6|SPS2L_HUMAN SPATS2-like protein OS=Homo sapiens OX=9606 GN=SPATS2L PE=1 SV=2;tr|B8ZZZ7|B8ZZZ7_HUMAN DNA polymerase-transactivated protein 6, isoform CRA_b OS=Homo sapiens OX=9606 GN=SPATS2L PE=1 SV=1	10	55	55	29	77.2	61.728	558	323.31	50	49	50	49	26	28	74.4	76.2	23283000000	12903000000	10380000000	257070000	150720000	106350000
Q9NVI7;Q5SV16	Q9NVI7	ATPase family AAA domain-containing protein 3A	ATAD3A	sp|Q9NVI7|ATD3A_HUMAN ATPase family AAA domain-containing protein 3A OS=Homo sapiens OX=9606 GN=ATAD3A PE=1 SV=2	2	44	44	13	60.3	71.368	634	323.31	41	32	41	32	13	8	57.4	54.1	4930300000	2887400000	2042900000	59226000	35691000	23535000
P61247;D6RAT0;D6RG13;E9PFI5;H0Y8L7;D6RB09;H0Y9Y4;D6RAS7;D6R9B6;D6RED7;D6RI02;D6RGE0	P61247;D6RAT0;D6RG13;E9PFI5;H0Y8L7;D6RB09;H0Y9Y4	40S ribosomal protein S3a;Ribosomal protein S3A (Fragment)	RPS3A;	sp|P61247|RS3A_HUMAN 40S ribosomal protein S3a OS=Homo sapiens OX=9606 GN=RPS3A PE=1 SV=2;tr|D6RAT0|D6RAT0_HUMAN 40S ribosomal protein S3a OS=Homo sapiens OX=9606 GN=RPS3A PE=1 SV=1;tr|D6RG13|D6RG13_HUMAN Ribosomal protein S3A (Fragment) OS=Homo sapiens OX	12	44	44	44	79.5	29.945	264	323.31	38	40	38	40	38	40	76.9	74.6	50401000000	29823000000	20578000000	1622100000	1015100000	607000000
P32969;D6RAN4;A0A2R8Y5Y7;H0Y9R4	P32969;D6RAN4;A0A2R8Y5Y7	60S ribosomal protein L9;60S ribosomal protein L9 (Fragment)	RPL9;	sp|P32969|RL9_HUMAN 60S ribosomal protein L9 OS=Homo sapiens OX=9606 GN=RPL9 PE=1 SV=1;tr|D6RAN4|D6RAN4_HUMAN 60S ribosomal protein L9 (Fragment) OS=Homo sapiens OX=9606 GN=RPL9 PE=1 SV=8;tr|A0A2R8Y5Y7|A0A2R8Y5Y7_HUMAN 60S ribosomal protein L9 OS=Homo sapi	4	23	23	15	85.4	21.863	192	323.31	23	21	23	21	15	14	85.4	82.3	41933000000	21355000000	20578000000	2152100000	1127900000	1024200000
P60709;E7EVS6;A0A2R8Y793;G5E9R0;A0A6Q8PH58;A0A2R8YGF8;C9JUM1;C9JZR7;C9JTX5;A0A6Q8PGD7	P60709;E7EVS6;A0A2R8Y793	Actin, cytoplasmic 1;Actin beta;Actin beta (Fragment)	ACTB	sp|P60709|ACTB_HUMAN Actin, cytoplasmic 1 OS=Homo sapiens OX=9606 GN=ACTB PE=1 SV=1;tr|E7EVS6|E7EVS6_HUMAN Actin beta OS=Homo sapiens OX=9606 GN=ACTB PE=1 SV=9;tr|A0A2R8Y793|A0A2R8Y793_HUMAN Actin beta (Fragment) OS=Homo sapiens OX=9606 GN=ACTB PE=1 SV=1	10	38	38	1	82.7	41.736	375	323.31	38	31	38	31	1	1	82.7	79.5	57319000000	32222000000	25097000000	1091300000	669220000	422080000
A0A1X7SBZ2;A0A5H1ZRQ2;Q92841;A0A0U1RQJ0	A0A1X7SBZ2;A0A5H1ZRQ2;Q92841	RNA helicase;Probable ATP-dependent RNA helicase DDX17	DDX17;	tr|A0A1X7SBZ2|A0A1X7SBZ2_HUMAN RNA helicase OS=Homo sapiens OX=9606 GN=DDX17 PE=1 SV=1;tr|A0A5H1ZRQ2|A0A5H1ZRQ2_HUMAN RNA helicase OS=Homo sapiens OX=9606 GN=DDX17 PE=1 SV=2;sp|Q92841|DDX17_HUMAN Probable ATP-dependent RNA helicase DDX17 OS=Homo sapiens OX	4	60	59	46	63.1	80.253	729	323.31	53	54	52	53	40	43	58.6	62.4	29656000000	15692000000	13964000000	478250000	255500000	222750000
P52272;A0A087X0X3;M0R019;M0R2T0;M0R0N3;M0QYQ7;M0R2I7;M0R0Y6;M0QY96;M0QYL3	P52272;A0A087X0X3	Heterogeneous nuclear ribonucleoprotein M	HNRNPM	sp|P52272|HNRPM_HUMAN Heterogeneous nuclear ribonucleoprotein M OS=Homo sapiens OX=9606 GN=HNRNPM PE=1 SV=3;tr|A0A087X0X3|A0A087X0X3_HUMAN Heterogeneous nuclear ribonucleoprotein M OS=Homo sapiens OX=9606 GN=HNRNPM PE=1 SV=1	10	65	65	35	80.7	77.515	730	323.31	57	58	57	58	32	29	73.4	76.7	31205000000	16301000000	14904000000	428580000	240580000	187990000
P51116;I3L1Z2	P51116	RNA-binding protein FXR2	FXR2	sp|P51116|FXR2_HUMAN RNA-binding protein FXR2 OS=Homo sapiens OX=9606 GN=FXR2 PE=1 SV=2	2	32	28	27	62.9	74.222	673	323.31	28	28	25	24	24	23	57.1	55.9	4901600000	2731700000	2169800000	48845000	28108000	20737000
P49750;H0YIQ2;F8VU51;H0YI23;U3KQT9	P49750;H0YIQ2;F8VU51	YLP motif-containing protein 1;YLP motif containing 1 (Fragment);YLP motif containing 1	YLPM1;	sp|P49750|YLPM1_HUMAN YLP motif-containing protein 1 OS=Homo sapiens OX=9606 GN=YLPM1 PE=1 SV=4;tr|H0YIQ2|H0YIQ2_HUMAN YLP motif containing 1 (Fragment) OS=Homo sapiens OX=9606 GN=YLPM1 PE=1 SV=1;tr|F8VU51|F8VU51_HUMAN YLP motif containing 1 OS=Homo sapien	5	72	72	72	39.2	241.64	2146	323.31	61	53	61	53	61	53	35	30.4	6944500000	3702700000	3241700000	26500000	14413000	12087000
P46821;D6RA32;D6RA40;D6RGJ3;D6RCL2;E9PGC8;P78559	P46821	Microtubule-associated protein 1B	MAP1B	sp|P46821|MAP1B_HUMAN Microtubule-associated protein 1B OS=Homo sapiens OX=9606 GN=MAP1B PE=1 SV=2	7	88	88	88	48.4	270.63	2468	323.31	77	65	77	65	77	65	43.7	40	9939100000	5285000000	4654100000	42337000	24265000	18072000
P39023;G5E9G0;B5MCW2;H7C422;H7C3M2;F8WCR1	P39023;G5E9G0;B5MCW2;H7C422	60S ribosomal protein L3;Ribosomal protein L3;Ribosomal protein L3 (Fragment)	RPL3;	sp|P39023|RL3_HUMAN 60S ribosomal protein L3 OS=Homo sapiens OX=9606 GN=RPL3 PE=1 SV=2;tr|G5E9G0|G5E9G0_HUMAN Ribosomal protein L3 OS=Homo sapiens OX=9606 GN=RPL3 PE=1 SV=1;tr|B5MCW2|B5MCW2_HUMAN Ribosomal protein L3 (Fragment) OS=Homo sapiens OX=9606 GN=R	6	68	68	62	87.3	46.108	403	323.31	60	64	60	64	54	58	78.9	87.3	117580000000	63896000000	53680000000	3122200000	1724500000	1397700000
P36578;H3BM89;H3BTP7;H3BU31	P36578;H3BM89	60S ribosomal protein L4	RPL4	sp|P36578|RL4_HUMAN 60S ribosomal protein L4 OS=Homo sapiens OX=9606 GN=RPL4 PE=1 SV=5;tr|H3BM89|H3BM89_HUMAN 60S ribosomal protein L4 OS=Homo sapiens OX=9606 GN=RPL4 PE=1 SV=1	4	64	64	64	80.8	47.697	427	323.31	58	59	58	59	58	59	77.8	75.6	146480000000	75548000000	70930000000	2989500000	1510700000	1478900000
Q9P2E9;F8W7S5;A0A087WU26;A2A2S5;V9GY78;X6R6X3;H9KV85;E9PN67;C9J066;Q8N4C6	Q9P2E9;F8W7S5	Ribosome-binding protein 1;Ribosome binding protein 1	RRBP1	sp|Q9P2E9|RRBP1_HUMAN Ribosome-binding protein 1 OS=Homo sapiens OX=9606 GN=RRBP1 PE=1 SV=5;tr|F8W7S5|F8W7S5_HUMAN Ribosome binding protein 1 OS=Homo sapiens OX=9606 GN=RRBP1 PE=1 SV=1	10	111	111	111	75.7	152.45	1410	323.31	91	91	91	91	91	91	61.1	69.6	34730000000	17148000000	17582000000	202150000	106120000	96027000
P62917;E9PKZ0;E9PKU4;G3V1A1;E9PP36	P62917;E9PKZ0;E9PKU4;G3V1A1	60S ribosomal protein L8;60S ribosomal protein L8 (Fragment)	RPL8;	sp|P62917|RL8_HUMAN 60S ribosomal protein L8 OS=Homo sapiens OX=9606 GN=RPL8 PE=1 SV=2;tr|E9PKZ0|E9PKZ0_HUMAN 60S ribosomal protein L8 (Fragment) OS=Homo sapiens OX=9606 GN=RPL8 PE=1 SV=1;tr|E9PKU4|E9PKU4_HUMAN 60S ribosomal protein L8 (Fragment) OS=Homo s	5	33	33	33	78.2	28.024	257	323.31	29	31	29	31	29	31	75.1	78.2	87899000000	45376000000	42523000000	3061800000	1534500000	1527300000
P68366;C9JEV8;C9JQ00;C9JJQ8;C9JDL2	P68366	Tubulin alpha-4A chain	TUBA4A	sp|P68366|TBA4A_HUMAN Tubulin alpha-4A chain OS=Homo sapiens OX=9606 GN=TUBA4A PE=1 SV=1	5	34	34	10	73.2	49.924	448	323.31	31	32	31	32	8	10	72.8	71.4	19992000000	9120900000	10871000000	488830000	233500000	255340000
P68371	P68371	Tubulin beta-4B chain	TUBB4B	sp|P68371|TBB4B_HUMAN Tubulin beta-4B chain OS=Homo sapiens OX=9606 GN=TUBB4B PE=1 SV=1	1	41	41	2	79.3	49.83	445	323.31	38	39	38	39	2	1	78.2	78.4	106480000000	46419000000	60059000000	2562300000	1076900000	1485400000
A0A8V8TRF6;A0A8V8TQK9;F8WA11;A0A8V8TLP7;Q7Z460;H0Y5T1;C9J151;C9JP76	A0A8V8TRF6;A0A8V8TQK9;F8WA11;A0A8V8TLP7;Q7Z460;H0Y5T1	Cytoplasmic linker associated protein 1;	CLASP1;	tr|A0A8V8TRF6|A0A8V8TRF6_HUMAN Cytoplasmic linker associated protein 1 OS=Homo sapiens OX=9606 GN=CLASP1 PE=1 SV=1;tr|A0A8V8TQK9|A0A8V8TQK9_HUMAN Cytoplasmic linker associated protein 1 OS=Homo sapiens OX=9606 GN=CLASP1 PE=1 SV=1;tr|F8WA11|F8WA11_HUMAN Cyt	8	56	56	50	45.7	160.38	1454	323.31	50	42	50	42	44	39	41.3	36	3303800000	2166400000	1137400000	18857000	12442000	6415600
Q8TDM6;A0A0A0MSL1;A0A0J9YYG8;R4GMQ2	Q8TDM6	Disks large homolog 5	DLG5	sp|Q8TDM6|DLG5_HUMAN Disks large homolog 5 OS=Homo sapiens OX=9606 GN=DLG5 PE=1 SV=4	4	81	81	81	45.5	213.87	1919	323.31	72	54	72	54	72	54	41.9	31.8	4404000000	2569700000	1834300000	18619000	10467000	8151400
Q8IWX8;J3QK89	Q8IWX8;J3QK89	Calcium homeostasis endoplasmic reticulum protein	CHERP	sp|Q8IWX8|CHERP_HUMAN Calcium homeostasis endoplasmic reticulum protein OS=Homo sapiens OX=9606 GN=CHERP PE=1 SV=3;tr|J3QK89|J3QK89_HUMAN Calcium homeostasis endoplasmic reticulum protein OS=Homo sapiens OX=9606 GN=CHERP PE=1 SV=1	2	30	30	30	37.4	103.7	916	323.31	27	25	27	25	27	25	35.4	32.3	4912300000	2527900000	2384300000	56911000	28706000	28205000
Q86SQ0;E9PGF6;A0A1W2PQ63;A0A1W2PRT1	Q86SQ0;E9PGF6;A0A1W2PQ63	Pleckstrin homology-like domain family B member 2;Pleckstrin homology like domain family B member 2;	PHLDB2;	sp|Q86SQ0|PHLB2_HUMAN Pleckstrin homology-like domain family B member 2 OS=Homo sapiens OX=9606 GN=PHLDB2 PE=1 SV=2;tr|E9PGF6|E9PGF6_HUMAN Pleckstrin homology like domain family B member 2 OS=Homo sapiens OX=9606 GN=PHLDB2 PE=1 SV=1;tr|A0A1W2PQ63|A0A1W2PQ6	4	110	110	10	73.4	142.16	1253	323.31	100	89	100	89	9	6	72	64.2	22645000000	12780000000	9864900000	150400000	93497000	56901000
Q7L2E3;H7BXY3;F6R0H4	Q7L2E3;H7BXY3	ATP-dependent RNA helicase DHX30;RNA helicase	DHX30	sp|Q7L2E3|DHX30_HUMAN ATP-dependent RNA helicase DHX30 OS=Homo sapiens OX=9606 GN=DHX30 PE=1 SV=1;tr|H7BXY3|H7BXY3_HUMAN RNA helicase OS=Homo sapiens OX=9606 GN=DHX30 PE=1 SV=1	3	70	70	70	64	133.94	1194	323.31	60	57	60	57	60	57	56.7	57.4	9481900000	5425400000	4056600000	63329000	37788000	25541000
Q99959;A0A8V8TQD7;A0A8V8TPU9;A0A8V8TR06;A0A8V8TQE3;A0A8V8TRB4;A0A087WXY2	Q99959;A0A8V8TQD7;A0A8V8TPU9	Plakophilin-2;Plakophilin 2 (Fragment)	PKP2;	sp|Q99959|PKP2_HUMAN Plakophilin-2 OS=Homo sapiens OX=9606 GN=PKP2 PE=1 SV=2;tr|A0A8V8TQD7|A0A8V8TQD7_HUMAN Plakophilin 2 (Fragment) OS=Homo sapiens OX=9606 GN=PKP2 PE=1 SV=1;tr|A0A8V8TPU9|A0A8V8TPU9_HUMAN Plakophilin 2 (Fragment) OS=Homo sapiens OX=9606 G	7	35	35	35	50.3	97.414	881	323.31	30	29	30	29	30	29	46.9	44.2	2764900000	1432000000	1332900000	22971000	11299000	11673000
A0A8Q3SIN5;V9GYM8;A0A5F9ZI21;Q92974;V9GYF0;V9GYF5;V9GYG5;V9GZ14;V9GZ58	A0A8Q3SIN5;V9GYM8;A0A5F9ZI21;Q92974	Rho guanine nucleotide exchange factor 2;	ARHGEF2;	tr|A0A8Q3SIN5|A0A8Q3SIN5_HUMAN Rho guanine nucleotide exchange factor 2 OS=Homo sapiens OX=9606 GN=ARHGEF2 PE=1 SV=1;tr|V9GYM8|V9GYM8_HUMAN Rho guanine nucleotide exchange factor 2 OS=Homo sapiens OX=9606 GN=ARHGEF2 PE=1 SV=1;tr|A0A5F9ZI21|A0A5F9ZI21_HUMAN	9	37	37	37	44.4	111.49	987	323.31	33	27	33	27	33	27	40.4	34.9	2094300000	1213800000	880480000	17506000	9824500	7681500
Q6PKG0;A0A8I5KWU3;A0A8I5KSP1;A0A0B4J210;E5RH50;H0YBW1;H0YC33;H0YC73;H0YAN4;A0A3B3ISF0;Q659C4;E5RHK4;H0YBM7;H0YAX9;D6RJB0;H0YBJ5;H0YBR8	Q6PKG0;A0A8I5KWU3;A0A8I5KSP1;A0A0B4J210;E5RH50	La-related protein 1;La ribonucleoprotein 1, translational regulator;	LARP1;	sp|Q6PKG0|LARP1_HUMAN La-related protein 1 OS=Homo sapiens OX=9606 GN=LARP1 PE=1 SV=2;tr|A0A8I5KWU3|A0A8I5KWU3_HUMAN La ribonucleoprotein 1, translational regulator OS=Homo sapiens OX=9606 GN=LARP1 PE=1 SV=1;tr|A0A8I5KSP1|A0A8I5KSP1_HUMAN La ribonucleoprot	17	66	66	66	75.9	123.51	1096	323.31	55	50	55	50	55	50	66.1	63.9	12854000000	6817400000	6036500000	80943000	49303000	31639000
A0A7I2V430;A0A7I2V4F0;Q92499;A0A7I2V2M5;A0A7I2YQ77;A0A087WZ71;A0A087X2G1;A0A7I2V4J3;A0A7I2V421;A0A7I2V5X8;A0A7I2YQD0;A0A7I2V4Q0	A0A7I2V430;A0A7I2V4F0;Q92499;A0A7I2V2M5;A0A7I2YQ77;A0A087WZ71;A0A087X2G1;A0A7I2V4J3;A0A7I2V421;A0A7I2V5X8	ATP-dependent RNA helicase;ATP-dependent RNA helicase DDX1	DDX1;	tr|A0A7I2V430|A0A7I2V430_HUMAN ATP-dependent RNA helicase OS=Homo sapiens OX=9606 GN=DDX1 PE=1 SV=1;tr|A0A7I2V4F0|A0A7I2V4F0_HUMAN ATP-dependent RNA helicase OS=Homo sapiens OX=9606 GN=DDX1 PE=1 SV=1;sp|Q92499|DDX1_HUMAN ATP-dependent RNA helicase DDX1 OS=	12	53	53	53	70.7	77.86	697	323.31	47	43	47	43	47	43	69.2	58.7	8095900000	4573200000	3522700000	73916000	39710000	34206000
A0A7P0T8Z7;A0A7P0Z4A5;A0A7P0T8S8;Q9Y5X1;A0A7P0Z4A2;A0A7P0T8D4;A0A7P0T8Z2;A0A7P0T8C7;A0A7P0TBI9;A0A7P0T8M2	A0A7P0T8Z7;A0A7P0Z4A5;A0A7P0T8S8;Q9Y5X1;A0A7P0Z4A2;A0A7P0T8D4;A0A7P0T8Z2;A0A7P0T8C7;A0A7P0TBI9;A0A7P0T8M2	Sorting nexin 9;Sorting nexin	SNX9	tr|A0A7P0T8Z7|A0A7P0T8Z7_HUMAN Sorting nexin 9 OS=Homo sapiens OX=9606 GN=SNX9 PE=1 SV=1;tr|A0A7P0Z4A5|A0A7P0Z4A5_HUMAN Sorting nexin OS=Homo sapiens OX=9606 GN=SNX9 PE=1 SV=1;tr|A0A7P0T8S8|A0A7P0T8S8_HUMAN Sorting nexin OS=Homo sapiens OX=9606 GN=SNX9 PE=	10	35	35	35	77.4	56.52	499	323.31	30	30	30	30	30	30	75.4	71.7	8118900000	3619400000	4499600000	105580000	45865000	59713000
Q9BVP2;C9JZT7;B4DMU5;C9JYH9	Q9BVP2	Guanine nucleotide-binding protein-like 3	GNL3	sp|Q9BVP2|GNL3_HUMAN Guanine nucleotide-binding protein-like 3 OS=Homo sapiens OX=9606 GN=GNL3 PE=1 SV=2	4	39	39	39	57.6	61.992	549	323.31	31	29	31	29	31	29	56.1	49.4	3450400000	2079100000	1371300000	60710000	36735000	23975000
A0A2R8YFS5;O00571;A0A0D9SF53;A0A0D9SG12;A0A2R8YF78;A0A0D9SFB3;A0A2R8Y4A4;A0A2U3TZJ9;A0A2R8YFR4;A0A2R8YCW1;A0A2R8Y645;A0A2R8Y5G6;F6S8Q4;A0A2R8YDH3;A0A2R8YDT5;A0A2R8Y7T2;O15523;A0A0J9YVQ7;A0A087WVZ1;A0A2R8Y650;A0A2R8YCU0;C9J081;A0A2R8YF89;A0A087WX09;C9J8G5;A0A2R8Y4D2;A0A2R8Y770;D6RCM4;Q9NQI0;H0Y960	A0A2R8YFS5;O00571;A0A0D9SF53;A0A0D9SG12;A0A2R8YF78;A0A0D9SFB3;A0A2R8Y4A4;A0A2U3TZJ9;A0A2R8YFR4;A0A2R8YCW1;A0A2R8Y645;A0A2R8Y5G6;F6S8Q4;A0A2R8YDH3;A0A2R8YDT5;A0A2R8Y7T2;O15523	RNA helicase;ATP-dependent RNA helicase DDX3X	DDX3X;	tr|A0A2R8YFS5|A0A2R8YFS5_HUMAN RNA helicase OS=Homo sapiens OX=9606 GN=DDX3X PE=1 SV=1;sp|O00571|DDX3X_HUMAN ATP-dependent RNA helicase DDX3X OS=Homo sapiens OX=9606 GN=DDX3X PE=1 SV=3;tr|A0A0D9SF53|A0A0D9SF53_HUMAN RNA helicase OS=Homo sapiens OX=9606 GN=	30	68	68	67	76.7	73.155	661	323.31	60	64	60	64	59	63	73.8	76.7	50046000000	24511000000	25535000000	703750000	360700000	343050000
Q15365;F8VTZ0;H3BSP4;C9K0A2;F8WC71;C9IZV9;C9J7A9;C9JSA6;C9J5V4;C9JTY5;C9JZY3;C9J0A4;P57723	Q15365	Poly(rC)-binding protein 1	PCBP1	sp|Q15365|PCBP1_HUMAN Poly(rC)-binding protein 1 OS=Homo sapiens OX=9606 GN=PCBP1 PE=1 SV=2	13	22	22	16	89.3	37.497	356	323.31	19	20	19	20	14	15	84.8	87.4	15328000000	6828300000	8499400000	482280000	219520000	262770000
P51659;A0A804HK65;E7EPL9;A0A2R8YD50;A0A804HKU2;E7ET17;A0A2R8Y7L2;E7ER27;A0A804HIR1;A0A2R8YDT8;A0A2R8YF45;A0A804HIG8;A0A804HK88;A0A804HKB5;A0A2R8Y7W2;A0A2R8YEG2;A0A804HKT2;A0A804HLJ0	P51659;A0A804HK65;E7EPL9;A0A2R8YD50;A0A804HKU2;E7ET17;A0A2R8Y7L2;E7ER27;A0A804HIR1	Peroxisomal multifunctional enzyme type 2;Hydroxysteroid 17-beta dehydrogenase 4;	HSD17B4;	sp|P51659|DHB4_HUMAN Peroxisomal multifunctional enzyme type 2 OS=Homo sapiens OX=9606 GN=HSD17B4 PE=1 SV=3;tr|A0A804HK65|A0A804HK65_HUMAN Hydroxysteroid 17-beta dehydrogenase 4 OS=Homo sapiens OX=9606 GN=HSD17B4 PE=1 SV=1;tr|E7EPL9|E7EPL9_HUMAN Hydroxyste	18	41	41	41	67.4	79.685	736	323.31	33	37	33	37	33	37	56.7	62.6	7296900000	3760600000	3536200000	81598000	44587000	37010000
Q14247;H0YCD9;H0YEV2;REV__E9PHT2;REV__E7ETF9;REV__Q9BV73	Q14247	Src substrate cortactin	CTTN	sp|Q14247|SRC8_HUMAN Src substrate cortactin OS=Homo sapiens OX=9606 GN=CTTN PE=1 SV=2	6	82	82	82	80.7	61.585	550	323.31	70	77	70	77	70	77	78.9	77.8	51238000000	22025000000	29213000000	872620000	382610000	490020000
Q9C0C2;E9PKK0;E9PKE7	Q9C0C2	182 kDa tankyrase-1-binding protein	TNKS1BP1	sp|Q9C0C2|TB182_HUMAN 182 kDa tankyrase-1-binding protein OS=Homo sapiens OX=9606 GN=TNKS1BP1 PE=1 SV=4	3	54	54	45	43.3	181.79	1729	323.31	46	48	46	48	38	39	38.5	40.4	4371000000	2008900000	2362100000	27133000	12606000	14527000
Q12797;A0A087WW51;E5RHK2;A0A087WUJ2;E5RG56;E5RHJ2;E5RG29	Q12797	Aspartyl/asparaginyl beta-hydroxylase	ASPH	sp|Q12797|ASPH_HUMAN Aspartyl/asparaginyl beta-hydroxylase OS=Homo sapiens OX=9606 GN=ASPH PE=1 SV=3	7	42	42	42	47.9	85.862	758	323.31	38	35	38	35	38	35	46.4	46.8	8766700000	4431000000	4335800000	147920000	74542000	73374000
A0A0C4DG89;D6RJA6;H0Y9U3	A0A0C4DG89	RNA helicase	DDX46	tr|A0A0C4DG89|A0A0C4DG89_HUMAN RNA helicase OS=Homo sapiens OX=9606 GN=DDX46 PE=1 SV=1	3	45	45	1	47.3	117.46	1032	323.31	41	30	41	30	1	1	43.5	32.1	4465900000	2642800000	1823100000	47386000	28120000	19266000
A0A8V8TMQ1;P51114;B4DXZ6;A0A8V8TNP6;E9PFF5;E7EU85;C9JZE0;C9JY20;C9JAJ4;H7C4S4;C9IZ22;C9J5B4;REV__Q5T4P9;REV__Q53GL0	A0A8V8TMQ1;P51114;B4DXZ6;A0A8V8TNP6;E9PFF5;E7EU85	FMR1 autosomal homolog 1;RNA-binding protein FXR1	FXR1;	tr|A0A8V8TMQ1|A0A8V8TMQ1_HUMAN FMR1 autosomal homolog 1 OS=Homo sapiens OX=9606 GN=FXR1 PE=1 SV=1;sp|P51114|FXR1_HUMAN RNA-binding protein FXR1 OS=Homo sapiens OX=9606 GN=FXR1 PE=1 SV=3;tr|B4DXZ6|B4DXZ6_HUMAN FMR1 autosomal homolog 1 OS=Homo sapiens OX=960	14	50	50	46	68.2	72.791	650	323.31	45	46	45	46	42	42	66.9	68.2	15184000000	7483300000	7700700000	192250000	100260000	91984000
Q02878;F8VZ45;U3KQR5;F8VZA3;F8VWR1;F8VU16	Q02878	60S ribosomal protein L6	RPL6	sp|Q02878|RL6_HUMAN 60S ribosomal protein L6 OS=Homo sapiens OX=9606 GN=RPL6 PE=1 SV=3	6	39	39	32	77.1	32.728	288	323.31	36	35	36	35	29	28	77.1	70.1	92535000000	47089000000	45447000000	3190800000	1663100000	1527800000
P35568	P35568	Insulin receptor substrate 1	IRS1	sp|P35568|IRS1_HUMAN Insulin receptor substrate 1 OS=Homo sapiens OX=9606 GN=IRS1 PE=1 SV=1	1	52	52	52	57.9	131.59	1242	323.31	40	43	40	43	40	43	49.9	44.8	5265500000	2322200000	2943300000	35204000	16701000	18503000
P52597;A0A1B0GW42	P52597	Heterogeneous nuclear ribonucleoprotein F	HNRNPF	sp|P52597|HNRPF_HUMAN Heterogeneous nuclear ribonucleoprotein F OS=Homo sapiens OX=9606 GN=HNRNPF PE=1 SV=3	2	46	46	42	77.3	45.671	415	323.31	34	43	34	43	30	39	72.3	77.3	137820000000	64800000000	73021000000	2854300000	1287800000	1566400000
Q9UDY2;A0A3B3ITE1;A0A1B0GTW1;A0A2R8YDH4;A0A3B3ISZ5;A0A3B3IU51;A0A3B3ISF1;A0A3B3IS03	Q9UDY2;A0A3B3ITE1;A0A1B0GTW1;A0A2R8YDH4;A0A3B3ISZ5;A0A3B3IU51;A0A3B3ISF1;A0A3B3IS03	Tight junction protein ZO-2;Tight junction protein 2 (Fragment);	TJP2;	sp|Q9UDY2|ZO2_HUMAN Tight junction protein ZO-2 OS=Homo sapiens OX=9606 GN=TJP2 PE=1 SV=2;tr|A0A3B3ITE1|A0A3B3ITE1_HUMAN Tight junction protein 2 (Fragment) OS=Homo sapiens OX=9606 GN=TJP2 PE=1 SV=1;tr|A0A1B0GTW1|A0A1B0GTW1_HUMAN Tight junction protein 2 O	8	85	85	5	68.4	133.96	1190	323.31	70	75	70	75	5	4	61.2	63	20538000000	10886000000	9652900000	143540000	81718000	61824000
A0A087X0K9;Q07157;G3V1L9;H0YKB1;H0Y3R8	A0A087X0K9;Q07157;G3V1L9	Tight junction protein 1;Tight junction protein ZO-1	TJP1;	tr|A0A087X0K9|A0A087X0K9_HUMAN Tight junction protein 1 OS=Homo sapiens OX=9606 GN=TJP1 PE=1 SV=2;sp|Q07157|ZO1_HUMAN Tight junction protein ZO-1 OS=Homo sapiens OX=9606 GN=TJP1 PE=1 SV=3;tr|G3V1L9|G3V1L9_HUMAN Tight junction protein 1 OS=Homo sapiens OX=9	5	63	62	5	50.6	197.46	1768	323.31	54	43	53	43	5	3	45.1	34.9	3944800000	2306600000	1638200000	14814000	8699900	6114500
P31943;G8JLB6;E9PCY7;D6RBM0;H0YB39;D6RIU0;D6RIT2;D6RAM1;D6R9T0;D6RFM3;D6RDU3;D6RJ04;D6RIH9;H0YBD7;E7EN40;E7EQJ0;E5RGV0;D6RDL0;H0YAQ2;E5RGH4;D6RF17;D6R9D3;E5RJ94	P31943;G8JLB6;E9PCY7;D6RBM0;H0YB39;D6RIU0;D6RIT2	Heterogeneous nuclear ribonucleoprotein H;Heterogeneous nuclear ribonucleoprotein H1;	HNRNPH1;	sp|P31943|HNRH1_HUMAN Heterogeneous nuclear ribonucleoprotein H OS=Homo sapiens OX=9606 GN=HNRNPH1 PE=1 SV=4;tr|G8JLB6|G8JLB6_HUMAN Heterogeneous nuclear ribonucleoprotein H1 OS=Homo sapiens OX=9606 GN=HNRNPH1 PE=1 SV=1;tr|E9PCY7|E9PCY7_HUMAN Heterogeneous	23	38	34	13	64.6	49.229	449	323.31	33	36	29	32	12	13	61.5	64.6	48738000000	22778000000	25960000000	1148800000	557160000	591660000
O75330;E5RI30;E5RIH2;E9PD91;A0A1B0GVU3;O75916;Q9UBD5	O75330	Hyaluronan mediated motility receptor	HMMR	sp|O75330|HMMR_HUMAN Hyaluronan mediated motility receptor OS=Homo sapiens OX=9606 GN=HMMR PE=1 SV=2	7	55	55	55	72	84.099	724	323.31	42	45	42	45	42	45	59.8	67.1	6579700000	3363500000	3216200000	66835000	36472000	30363000
O75643;A0A494C1A5	O75643;A0A494C1A5	U5 small nuclear ribonucleoprotein 200 kDa helicase;U5 small nuclear ribonucleoprotein 200 kDa helicase (Fragment)	SNRNP200	sp|O75643|U520_HUMAN U5 small nuclear ribonucleoprotein 200 kDa helicase OS=Homo sapiens OX=9606 GN=SNRNP200 PE=1 SV=2;tr|A0A494C1A5|A0A494C1A5_HUMAN U5 small nuclear ribonucleoprotein 200 kDa helicase (Fragment) OS=Homo sapiens OX=9606 GN=SNRNP200 PE=1 SV	2	48	48	48	31.7	244.5	2136	323.31	45	27	45	27	45	27	30.3	18.5	3053800000	2039900000	1013900000	10244000	6424800	3819600
O94832;K7EIG7;J3QRN6;J3KRL0;J3QRR2;Q68CQ4	O94832;K7EIG7;J3QRN6	Unconventional myosin-Id;Myosin ID	MYO1D	sp|O94832|MYO1D_HUMAN Unconventional myosin-Id OS=Homo sapiens OX=9606 GN=MYO1D PE=1 SV=2;tr|K7EIG7|K7EIG7_HUMAN Myosin ID OS=Homo sapiens OX=9606 GN=MYO1D PE=1 SV=1;tr|J3QRN6|J3QRN6_HUMAN Myosin ID OS=Homo sapiens OX=9606 GN=MYO1D PE=1 SV=1	6	53	53	53	52.8	116.2	1006	323.31	45	38	45	38	45	38	46.5	40.6	5117800000	2407600000	2710200000	37469000	19607000	17861000
O95793;Q5JW30;F6UDC6	O95793;Q5JW30	Double-stranded RNA-binding protein Staufen homolog 1;Staufen double-stranded RNA binding protein 1	STAU1	sp|O95793|STAU1_HUMAN Double-stranded RNA-binding protein Staufen homolog 1 OS=Homo sapiens OX=9606 GN=STAU1 PE=1 SV=2;tr|Q5JW30|Q5JW30_HUMAN Staufen double-stranded RNA binding protein 1 OS=Homo sapiens OX=9606 GN=STAU1 PE=1 SV=1	3	40	40	24	62.7	63.182	577	323.31	37	33	37	33	22	19	58.8	62.2	11346000000	6446600000	4899400000	170000000	97787000	72208000
F5H6E2;O00159;I3L501;A0A140TA25;A0A8I5KXJ3;A0A6E1W127;Q8N1T3;Q9Y2K3;A7E2Y1;REV__J3QQM9;REV__J3QRJ1;REV__Q96FV2;REV__J3QL71	F5H6E2;O00159	Myosin IC;Unconventional myosin-Ic	MYO1C	tr|F5H6E2|F5H6E2_HUMAN Myosin IC OS=Homo sapiens OX=9606 GN=MYO1C PE=1 SV=1;sp|O00159|MYO1C_HUMAN Unconventional myosin-Ic OS=Homo sapiens OX=9606 GN=MYO1C PE=1 SV=4	13	105	105	88	74.9	118.99	1039	323.31	89	94	89	94	73	80	72.5	71.4	33349000000	16466000000	16883000000	280950000	149050000	131900000
Q9UQ35;I3L4D8;I3L182;I3L1I8;A0A087X1W1;I3L0N7;I3L4U6;I3L3Q8	Q9UQ35	Serine/arginine repetitive matrix protein 2	SRRM2	sp|Q9UQ35|SRRM2_HUMAN Serine/arginine repetitive matrix protein 2 OS=Homo sapiens OX=9606 GN=SRRM2 PE=1 SV=2	8	92	92	92	39.9	299.61	2752	323.31	77	76	77	76	77	76	35.5	34	15884000000	8798600000	7085300000	63798000	36747000	27050000
P05387;H0YDD8	P05387	60S acidic ribosomal protein P2	RPLP2	sp|P05387|RLA2_HUMAN 60S acidic ribosomal protein P2 OS=Homo sapiens OX=9606 GN=RPLP2 PE=1 SV=1	2	18	18	17	100	11.665	115	323.31	17	18	17	18	16	17	100	100	35736000000	18012000000	17724000000	3097400000	1619400000	1478000000
P06748;A0A7I2YQC0;A0A7I2V5S2;A0A7I2V2X9;A0A7I2V3U2;A0A7I2V433;A0A7I2V4G8;A0A7I2V3G5;A0A7I2V579;E5RGW4	P06748;A0A7I2YQC0;A0A7I2V5S2	Nucleophosmin	NPM1	sp|P06748|NPM_HUMAN Nucleophosmin OS=Homo sapiens OX=9606 GN=NPM1 PE=1 SV=2;tr|A0A7I2YQC0|A0A7I2YQC0_HUMAN Nucleophosmin OS=Homo sapiens OX=9606 GN=NPM1 PE=1 SV=1;tr|A0A7I2V5S2|A0A7I2V5S2_HUMAN Nucleophosmin OS=Homo sapiens OX=9606 GN=NPM1 PE=1 SV=1	10	43	43	11	84.7	32.575	294	323.31	38	41	38	41	11	10	83.7	84.4	80987000000	50246000000	30741000000	2256400000	1437500000	818920000
P11940;A0A7I2YQ88;H0YAR2;E7EQV3;A0A7I2V4N4;E7ERJ7;A0A7I2YQE4;A0A7I2YQ90;A0A087WTT1;A0A7I2V649;Q9H361;H0YAP2;E5RJB9;E5RGH3;H0YBN4;E5RH24;H0YB86;A0A6Q8JFT6;H0YAS6;Q4VXU2;H0YB75;H0YAW6;E5RHG7;A0A6I8PS38;A0A6I8PLA1;A0A6Q8JFV4;H0YC10;H0YAS7;E5RGC4;E5RFD8;A0A7I2V3J9;Q96DU9;E5RJM8	P11940;A0A7I2YQ88;H0YAR2;E7EQV3;A0A7I2V4N4;E7ERJ7;A0A7I2YQE4;A0A7I2YQ90;A0A087WTT1;A0A7I2V649	Polyadenylate-binding protein 1;Polyadenylate-binding protein;	PABPC1;	sp|P11940|PABP1_HUMAN Polyadenylate-binding protein 1 OS=Homo sapiens OX=9606 GN=PABPC1 PE=1 SV=2;tr|A0A7I2YQ88|A0A7I2YQ88_HUMAN Polyadenylate-binding protein OS=Homo sapiens OX=9606 GN=PABPC1 PE=1 SV=1;tr|H0YAR2|H0YAR2_HUMAN Polyadenylate-binding protein	33	43	43	31	64.2	70.67	636	323.31	36	38	36	38	24	27	57.9	61.8	12197000000	5802300000	6394600000	186560000	90084000	96478000
P15924;A0A804HL18	P15924	Desmoplakin	DSP	sp|P15924|DESP_HUMAN Desmoplakin OS=Homo sapiens OX=9606 GN=DSP PE=1 SV=3	2	119	119	119	45	331.77	2871	323.31	99	85	99	85	99	85	40.1	33.5	5594100000	3181100000	2413100000	17320000	10239000	7080700
P17844;J3KTA4;A0A0G2JLI4;A0A7I2V507;A0A7I2V2S0;A0A7I2V5F5;J3KRZ1;J3QRQ7;J3QSF1;J3QR02;J3KTQ4;X6RLV5;J3QKN9;J3QRN5;J3QLG9;J3QR62	P17844;J3KTA4;A0A0G2JLI4;A0A7I2V507;A0A7I2V2S0;A0A7I2V5F5	Probable ATP-dependent RNA helicase DDX5;	DDX5;	sp|P17844|DDX5_HUMAN Probable ATP-dependent RNA helicase DDX5 OS=Homo sapiens OX=9606 GN=DDX5 PE=1 SV=1;tr|J3KTA4|J3KTA4_HUMAN Probable ATP-dependent RNA helicase DDX5 OS=Homo sapiens OX=9606 GN=DDX5 PE=1 SV=1;tr|A0A0G2JLI4|A0A0G2JLI4_HUMAN Probable ATP-de	16	56	42	42	67.4	69.147	614	323.31	51	47	38	36	38	36	65.6	64	15852000000	8716300000	7136100000	225130000	131790000	93341000
A0A1Y0BRN3	A0A1Y0BRN3	Unconventional myosin-VI	MYO6	tr|A0A1Y0BRN3|A0A1Y0BRN3_HUMAN Unconventional myosin-VI OS=Homo sapiens OX=9606 GN=MYO6 PE=1 SV=1	1	65	65	0	60.9	148.6	1285	323.31	56	46	56	46	0	0	56.3	42.6	5042200000	2923200000	2119000000	31458000	18513000	12945000
E9PDF6;O43795;E7EQD9;H7C2Y7;C9JYW1;C9JUP5;A0A0U1RRI3;C9K0I9	E9PDF6;O43795	Myosin IB;Unconventional myosin-Ib	MYO1B	tr|E9PDF6|E9PDF6_HUMAN Myosin IB OS=Homo sapiens OX=9606 GN=MYO1B PE=1 SV=1;sp|O43795|MYO1B_HUMAN Unconventional myosin-Ib OS=Homo sapiens OX=9606 GN=MYO1B PE=1 SV=3	8	65	65	62	53.3	128.48	1107	323.31	59	51	59	51	56	48	48.6	46.3	13090000000	6275300000	6814200000	104570000	51372000	53200000
P26373;J3QSB4;J3KS98;H3BTH3;H3BUK8	P26373	60S ribosomal protein L13	RPL13	sp|P26373|RL13_HUMAN 60S ribosomal protein L13 OS=Homo sapiens OX=9606 GN=RPL13 PE=1 SV=4	5	33	33	33	73.5	24.261	211	323.31	30	33	30	33	30	33	70.1	73.5	74305000000	41674000000	32631000000	3212200000	1858300000	1353800000
P27635;X1WI28;Q96L21;B8A6G2;A6QRI9	P27635;X1WI28	60S ribosomal protein L10;Ribosomal protein L10 (Fragment)	RPL10	sp|P27635|RL10_HUMAN 60S ribosomal protein L10 OS=Homo sapiens OX=9606 GN=RPL10 PE=1 SV=5;tr|X1WI28|X1WI28_HUMAN Ribosomal protein L10 (Fragment) OS=Homo sapiens OX=9606 GN=RPL10 PE=1 SV=7	5	36	36	6	82.7	24.577	214	323.31	35	33	35	33	6	6	82.7	82.7	83443000000	44729000000	38714000000	3492700000	1927000000	1565700000
P22626;A0A7I2V323;A0A7I2V4N1;A0A7I2V3P1;A0A7I2V4I6;A0A7I2V3P7;A0A7I2V4S4;A0A024RA28;A0A087WUI2;A0A7I2V4N0;A0A7I2YQN4	P22626;A0A7I2V323;A0A7I2V4N1;A0A7I2V3P1;A0A7I2V4I6;A0A7I2V3P7;A0A7I2V4S4;A0A024RA28;A0A087WUI2;A0A7I2V4N0	Heterogeneous nuclear ribonucleoproteins A2/B1;	HNRNPA2B1;	sp|P22626|ROA2_HUMAN Heterogeneous nuclear ribonucleoproteins A2/B1 OS=Homo sapiens OX=9606 GN=HNRNPA2B1 PE=1 SV=2;tr|A0A7I2V323|A0A7I2V323_HUMAN Heterogeneous nuclear ribonucleoproteins A2/B1 OS=Homo sapiens OX=9606 GN=HNRNPA2B1 PE=1 SV=1;tr|A0A7I2V4N1|A0	11	29	29	29	75.9	37.429	353	314.98	22	27	22	27	22	27	62.3	73.4	6826800000	3225500000	3601400000	126970000	63617000	63349000
P07996;A8MZG1;A0A7I2YQ86;A0A7I2V585;A0A7I2YQT6;A0A3B3ITK0;P35442	P07996	Thrombospondin-1	THBS1	sp|P07996|TSP1_HUMAN Thrombospondin-1 OS=Homo sapiens OX=9606 GN=THBS1 PE=1 SV=2	7	44	44	44	36.4	129.38	1170	311.53	38	30	38	30	38	30	34.5	26.5	5849100000	3776000000	2073100000	57916000	36697000	21219000
P46776;E9PLL6;E9PJD9;E9PLX7;H0YF34;E9PKT2	P46776;E9PLL6;E9PJD9;E9PLX7	60S ribosomal protein L27a;Ribosomal protein L27a	RPL27A;	sp|P46776|RL27A_HUMAN 60S ribosomal protein L27a OS=Homo sapiens OX=9606 GN=RPL27A PE=1 SV=2;tr|E9PLL6|E9PLL6_HUMAN Ribosomal protein L27a OS=Homo sapiens OX=9606 GN=RPL27A PE=1 SV=1;tr|E9PJD9|E9PJD9_HUMAN 60S ribosomal protein L27a OS=Homo sapiens OX=9606	6	21	21	21	79.7	16.561	148	309.63	19	19	19	19	19	19	75.7	75.7	41413000000	21018000000	20394000000	2503900000	1324200000	1179700000
P55795	P55795	Heterogeneous nuclear ribonucleoprotein H2	HNRNPH2	sp|P55795|HNRH2_HUMAN Heterogeneous nuclear ribonucleoprotein H2 OS=Homo sapiens OX=9606 GN=HNRNPH2 PE=1 SV=1	1	35	18	18	59	49.263	449	306.96	26	33	13	18	13	18	54.6	59	15663000000	6867800000	8795400000	360810000	153600000	207220000
Q00839;A0A1W2PPS1;A0A1X7SBS1;Q5RI18;A0A1W2PP35;A0A1W2PPL4;A0A1W2PPH7;A0A1W2PQL0;A0A1W2PP34;A0A1W2PQ74;A0A1W2PRZ7;A0A1W2PQD4;A0A1W2PPE9;A0A1W2PRI6;M0QYG9;A0A1W2PP22	Q00839;A0A1W2PPS1;A0A1X7SBS1;Q5RI18;A0A1W2PP35;A0A1W2PPL4;A0A1W2PPH7;A0A1W2PQL0;A0A1W2PP34;A0A1W2PQ74;A0A1W2PRZ7;A0A1W2PQD4	Heterogeneous nuclear ribonucleoprotein U;	HNRNPU;	sp|Q00839|HNRPU_HUMAN Heterogeneous nuclear ribonucleoprotein U OS=Homo sapiens OX=9606 GN=HNRNPU PE=1 SV=6;tr|A0A1W2PPS1|A0A1W2PPS1_HUMAN Heterogeneous nuclear ribonucleoprotein U OS=Homo sapiens OX=9606 GN=HNRNPU PE=1 SV=1;tr|A0A1X7SBS1|A0A1X7SBS1_HUMAN	16	37	37	36	42.3	90.583	825	301.31	30	30	30	30	30	29	38.4	40.2	6147500000	3442100000	2705400000	61060000	34354000	26707000
Q13283;A0A7I2V5M7;A0A7I2YQN9;A0A7P0P2U7;A0A7I2YQU8;A0A7I2V651;E5RH42;E5RJU8;A0A7I2YQH0;A0A7I2V2S5;E5RIF8;A0A7I2V2V1;A0A7I2YQF2;A0A7I2YQB1;E5RH00;A0A7I2V4Y8;A0A7I2V3C4;A0A7I2V548;A0A7I2V494;A0A7I2V565;A0A7I2YQQ8;A0A7I2V5H1;A0A7I2V533;A0A7I2V496;A0A7I2V326;A0A7I2YQM1;A0A7I2V4D8;A0A7I2V2X7	Q13283;A0A7I2V5M7;A0A7I2YQN9;A0A7P0P2U7;A0A7I2YQU8;A0A7I2V651	Ras GTPase-activating protein-binding protein 1;G3BP stress granule assembly factor 1;	G3BP1;	sp|Q13283|G3BP1_HUMAN Ras GTPase-activating protein-binding protein 1 OS=Homo sapiens OX=9606 GN=G3BP1 PE=1 SV=1;tr|A0A7I2V5M7|A0A7I2V5M7_HUMAN G3BP stress granule assembly factor 1 OS=Homo sapiens OX=9606 GN=G3BP1 PE=1 SV=1;tr|A0A7I2YQN9|A0A7I2YQN9_HUMAN	28	25	25	23	58.2	52.164	466	301.26	21	22	21	22	19	20	50.6	53	7459300000	4096600000	3362700000	128810000	72166000	56640000
Q99459	Q99459	Cell division cycle 5-like protein	CDC5L	sp|Q99459|CDC5L_HUMAN Cell division cycle 5-like protein OS=Homo sapiens OX=9606 GN=CDC5L PE=1 SV=2	1	40	40	40	59.7	92.25	802	291.53	36	26	36	26	36	26	53.2	43	3029600000	1713600000	1316000000	42200000	22687000	19514000
P18124;A8MUD9;C9JIJ5;C9JZ88;A0A2R8YFJ4;F2Z2U4;H0Y4W2;Q9Y4A5	P18124;A8MUD9	60S ribosomal protein L7;Ribosomal protein L7	RPL7	sp|P18124|RL7_HUMAN 60S ribosomal protein L7 OS=Homo sapiens OX=9606 GN=RPL7 PE=1 SV=1;tr|A8MUD9|A8MUD9_HUMAN Ribosomal protein L7 OS=Homo sapiens OX=9606 GN=RPL7 PE=1 SV=1	8	46	46	46	81	29.225	248	290.54	42	41	42	41	42	41	80.6	81	81627000000	44482000000	37145000000	3072100000	1683500000	1388600000
A0A7I2V2T3;P12268;H0Y4R1;E7ETK5;A0A7I2YQK5	A0A7I2V2T3;P12268;H0Y4R1;E7ETK5;A0A7I2YQK5	Inosine-5-monophosphate dehydrogenase;Inosine-5-monophosphate dehydrogenase 2;	IMPDH2;	tr|A0A7I2V2T3|A0A7I2V2T3_HUMAN Inosine-5-monophosphate dehydrogenase OS=Homo sapiens OX=9606 GN=IMPDH2 PE=1 SV=1;sp|P12268|IMDH2_HUMAN Inosine-5-monophosphate dehydrogenase 2 OS=Homo sapiens OX=9606 GN=IMPDH2 PE=1 SV=2;tr|H0Y4R1|H0Y4R1_HUMAN Inosine-5-m	5	30	30	28	57.1	56.842	522	288.07	29	22	29	22	27	21	57.1	52.7	5617900000	4197000000	1420900000	90603000	70922000	19681000
P62424;Q5T8U3;Q5T8U2	P62424;Q5T8U3	60S ribosomal protein L7a;60S ribosomal protein L7a (Fragment)	RPL7A	sp|P62424|RL7A_HUMAN 60S ribosomal protein L7a OS=Homo sapiens OX=9606 GN=RPL7A PE=1 SV=2;tr|Q5T8U3|Q5T8U3_HUMAN 60S ribosomal protein L7a (Fragment) OS=Homo sapiens OX=9606 GN=RPL7A PE=1 SV=1	3	40	40	40	77.8	29.995	266	285.97	34	38	34	38	34	38	65	76.3	107370000000	56500000000	50868000000	4946200000	2641000000	2305100000
P48634	P48634	Protein PRRC2A	PRRC2A	sp|P48634|PRC2A_HUMAN Protein PRRC2A OS=Homo sapiens OX=9606 GN=PRRC2A PE=1 SV=3	1	44	42	42	30.3	228.86	2157	285.8	42	32	40	30	40	30	28.9	23.2	3508700000	2137200000	1371500000	10826000	6868300	3958000
O15042;E7ET15;H0Y8D9;E7EW00;H7C4V2;C9J5L1;C9JDJ7;U3KPT1	O15042;E7ET15	U2 snRNP-associated SURP motif-containing protein;U2 snRNP associated SURP domain containing	U2SURP	sp|O15042|SR140_HUMAN U2 snRNP-associated SURP motif-containing protein OS=Homo sapiens OX=9606 GN=U2SURP PE=1 SV=2;tr|E7ET15|E7ET15_HUMAN U2 snRNP associated SURP domain containing OS=Homo sapiens OX=9606 GN=U2SURP PE=1 SV=1	8	43	43	43	45.9	118.29	1029	280.78	41	30	41	30	41	30	45.1	36	4681900000	2845700000	1836300000	37809000	24484000	13325000
Q9BQG0;I3L1L3;I3L2H8	Q9BQG0;I3L1L3	Myb-binding protein 1A;MYB binding protein 1a (Fragment)	MYBBP1A	sp|Q9BQG0|MBB1A_HUMAN Myb-binding protein 1A OS=Homo sapiens OX=9606 GN=MYBBP1A PE=1 SV=2;tr|I3L1L3|I3L1L3_HUMAN MYB binding protein 1a (Fragment) OS=Homo sapiens OX=9606 GN=MYBBP1A PE=1 SV=1	3	38	38	38	31.1	148.85	1328	275.73	35	21	35	21	35	21	29.8	17.8	2192600000	1512700000	679830000	13123000	9572400	3550900
P43243;A8MXP9;A0A0R4J2E8;D6REM6;D6R991;B3KM87;H0Y8T4;D6RE02;D6RIA2;D6RBI2;D6R8Z5;D6RBK5;D6REK4;D6RCM3;D6RAY2;D6RAM9;A0A1B0GX04;D6RBS2;D6R9F3;D6RB45	P43243;A8MXP9;A0A0R4J2E8;D6REM6;D6R991	Matrin-3;Matrin 3;	MATR3;	sp|P43243|MATR3_HUMAN Matrin-3 OS=Homo sapiens OX=9606 GN=MATR3 PE=1 SV=2;tr|A8MXP9|A8MXP9_HUMAN Matrin 3 OS=Homo sapiens OX=9606 GN=MATR3 PE=1 SV=1;tr|A0A0R4J2E8|A0A0R4J2E8_HUMAN Matrin-3 OS=Homo sapiens OX=9606 GN=MATR3 PE=1 SV=1;tr|D6REM6|D6REM6_HUMAN M	20	26	26	26	39	94.622	847	270.67	21	20	21	20	21	20	32.7	34.4	2487400000	1345800000	1141600000	24781000	14649000	10132000
Q07020;J3QQ67;G3V203;H0YHA7;F8VUA6;F8VYV2;A0A075B7A0;F8VXR6	Q07020;J3QQ67;G3V203;H0YHA7;F8VUA6;F8VYV2;A0A075B7A0	60S ribosomal protein L18;Ribosomal protein L18 (Fragment);Ribosomal protein L18	RPL18;	sp|Q07020|RL18_HUMAN 60S ribosomal protein L18 OS=Homo sapiens OX=9606 GN=RPL18 PE=1 SV=2;tr|J3QQ67|J3QQ67_HUMAN Ribosomal protein L18 (Fragment) OS=Homo sapiens OX=9606 GN=RPL18 PE=1 SV=1;tr|G3V203|G3V203_HUMAN Ribosomal protein L18 OS=Homo sapiens OX=960	8	25	25	25	68.1	21.634	188	268.71	19	24	19	24	19	24	57.4	65.4	75541000000	37258000000	38283000000	5341800000	2787900000	2553900000
P23396;E9PL09;E9PPU1;F2Z2S8;H0YCJ7;H0YF32;E9PQ96;E9PJH4;E9PK82;H0YEU2;E9PSF4;E9PQX2;H0YES8	P23396;E9PL09;E9PPU1;F2Z2S8;H0YCJ7;H0YF32	40S ribosomal protein S3;Ribosomal protein S3	RPS3	sp|P23396|RS3_HUMAN 40S ribosomal protein S3 OS=Homo sapiens OX=9606 GN=RPS3 PE=1 SV=2;tr|E9PL09|E9PL09_HUMAN 40S ribosomal protein S3 OS=Homo sapiens OX=9606 GN=RPS3 PE=1 SV=1;tr|E9PPU1|E9PPU1_HUMAN Ribosomal protein S3 OS=Homo sapiens OX=9606 GN=RPS3 PE=	13	38	38	37	90.9	26.688	243	265.8	36	35	36	35	35	34	88.1	84.4	31692000000	20456000000	11236000000	1239300000	809860000	429410000
Q6ZRV2;A0A494C1T9;J3KPS2	Q6ZRV2;A0A494C1T9;J3KPS2	Protein FAM83H;Family with sequence similarity 83 member H;	FAM83H;	sp|Q6ZRV2|FA83H_HUMAN Protein FAM83H OS=Homo sapiens OX=9606 GN=FAM83H PE=1 SV=3;tr|A0A494C1T9|A0A494C1T9_HUMAN Family with sequence similarity 83 member H OS=Homo sapiens OX=9606 GN=FAM83H PE=1 SV=1;tr|J3KPS2|J3KPS2_HUMAN Family with sequence similarity 8	3	39	39	39	44	127.12	1179	265.19	34	28	34	28	34	28	42.2	35.1	2615600000	1432300000	1183300000	14479000	8921800	5556900
P46777;A0A2R8Y6J3;A0A2R8Y4A2;Q5T7N0;R4GNJ2	P46777;A0A2R8Y6J3;A0A2R8Y4A2	60S ribosomal protein L5;Ribosomal protein L5 (Fragment);Ribosomal protein L5	RPL5;	sp|P46777|RL5_HUMAN 60S ribosomal protein L5 OS=Homo sapiens OX=9606 GN=RPL5 PE=1 SV=3;tr|A0A2R8Y6J3|A0A2R8Y6J3_HUMAN Ribosomal protein L5 (Fragment) OS=Homo sapiens OX=9606 GN=RPL5 PE=1 SV=1;tr|A0A2R8Y4A2|A0A2R8Y4A2_HUMAN Ribosomal protein L5 OS=Homo sapi	5	41	41	41	67.3	34.362	297	263.8	36	36	36	36	36	36	67	67.3	44239000000	23169000000	21069000000	1341800000	685700000	656110000
Q02543;M0R117;M0R1A7;M0R3D6;M0R0P7	Q02543;M0R117;M0R1A7;M0R3D6;M0R0P7	60S ribosomal protein L18a	RPL18A;	sp|Q02543|RL18A_HUMAN 60S ribosomal protein L18a OS=Homo sapiens OX=9606 GN=RPL18A PE=1 SV=2;tr|M0R117|M0R117_HUMAN 60S ribosomal protein L18a OS=Homo sapiens OX=9606 GN=RPL18A PE=1 SV=1;tr|M0R1A7|M0R1A7_HUMAN 60S ribosomal protein L18a OS=Homo sapiens OX=	5	32	32	32	84.1	20.762	176	262.55	30	30	30	30	30	30	84.1	76.7	58854000000	30860000000	27994000000	3107400000	1762800000	1344600000
P31942	P31942	Heterogeneous nuclear ribonucleoprotein H3	HNRNPH3	sp|P31942|HNRH3_HUMAN Heterogeneous nuclear ribonucleoprotein H3 OS=Homo sapiens OX=9606 GN=HNRNPH3 PE=1 SV=2	1	21	19	19	78.6	36.926	346	261.67	17	21	16	19	16	19	78.3	78.6	11409000000	4617100000	6791400000	316150000	131500000	184650000
P05198;G3V4T5;H0YJS4	P05198;G3V4T5;H0YJS4	Eukaryotic translation initiation factor 2 subunit 1;Eukaryotic translation initiation factor 2 subunit 1 (Fragment);	EIF2S1;	sp|P05198|IF2A_HUMAN Eukaryotic translation initiation factor 2 subunit 1 OS=Homo sapiens OX=9606 GN=EIF2S1 PE=1 SV=3;tr|G3V4T5|G3V4T5_HUMAN Eukaryotic translation initiation factor 2 subunit 1 (Fragment) OS=Homo sapiens OX=9606 GN=EIF2S1 PE=1 SV=1;tr|H0YJ	3	21	21	21	71.1	36.112	315	260.05	20	10	20	10	20	10	64.4	48.9	1216600000	808950000	407630000	27701000	22441000	5260600
A0A2R8Y5P9;Q8TF72	A0A2R8Y5P9;Q8TF72	Shroom family member 3;Protein Shroom3	SHROOM3	tr|A0A2R8Y5P9|A0A2R8Y5P9_HUMAN Shroom family member 3 OS=Homo sapiens OX=9606 GN=SHROOM3 PE=1 SV=1;sp|Q8TF72|SHRM3_HUMAN Protein Shroom3 OS=Homo sapiens OX=9606 GN=SHROOM3 PE=1 SV=2	2	37	37	37	34	208.05	1915	259.01	27	29	27	29	27	29	24.7	26	1798900000	767410000	1031500000	3734300	1242600	2491700
A0A7I2V2R3;A0A7I2V5D8;P51991;A0A7I2V4J6;A0A7I2V402;A0A7I2V4G0;H7C1J8	A0A7I2V2R3;A0A7I2V5D8;P51991;A0A7I2V4J6;A0A7I2V402;A0A7I2V4G0	Heterogeneous nuclear ribonucleoprotein A3;	HNRNPA3;	tr|A0A7I2V2R3|A0A7I2V2R3_HUMAN Heterogeneous nuclear ribonucleoprotein A3 OS=Homo sapiens OX=9606 GN=HNRNPA3 PE=1 SV=1;tr|A0A7I2V5D8|A0A7I2V5D8_HUMAN Heterogeneous nuclear ribonucleoprotein A3 OS=Homo sapiens OX=9606 GN=HNRNPA3 PE=1 SV=1;sp|P51991|ROA3_HUM	7	27	27	27	62.2	35.411	331	257.59	23	25	23	25	23	25	60.4	61.9	6701600000	3639600000	3062000000	87582000	53270000	34312000
P40429;M0QYS1;A0A7I2V5L3;A0A7I2V2L9;Q6NVV1;M0QZU1;A0A096LPE0	P40429;M0QYS1;A0A7I2V5L3;A0A7I2V2L9	60S ribosomal protein L13a;60S ribosomal protein L13a (Fragment);	RPL13A;	sp|P40429|RL13A_HUMAN 60S ribosomal protein L13a OS=Homo sapiens OX=9606 GN=RPL13A PE=1 SV=2;tr|M0QYS1|M0QYS1_HUMAN 60S ribosomal protein L13a (Fragment) OS=Homo sapiens OX=9606 GN=RPL13A PE=1 SV=2;tr|A0A7I2V5L3|A0A7I2V5L3_HUMAN 60S ribosomal protein L13a	7	44	44	12	83.3	23.577	203	257.49	40	42	40	42	12	11	74.4	83.3	49485000000	25247000000	24238000000	2102600000	1121600000	981030000
A9Z1X7;Q8IYB3;M0R088;M0R1E7;M0QXG5	A9Z1X7;Q8IYB3;M0R088	Serine and arginine repetitive matrix 1;Serine/arginine repetitive matrix protein 1;	SRRM1;	tr|A9Z1X7|A9Z1X7_HUMAN Serine and arginine repetitive matrix 1 OS=Homo sapiens OX=9606 GN=SRRM1 PE=1 SV=1;sp|Q8IYB3|SRRM1_HUMAN Serine/arginine repetitive matrix protein 1 OS=Homo sapiens OX=9606 GN=SRRM1 PE=1 SV=2;tr|M0R088|M0R088_HUMAN Serine and arginin	5	49	49	49	46.1	103.39	913	256.51	43	40	43	40	43	40	43	38.3	7008600000	3836200000	3172400000	52539000	29616000	22923000
A0A7P0T893;O43823;M0QX51;A0A7P0TBC8	A0A7P0T893;O43823	A-kinase anchoring protein 8;A-kinase anchor protein 8	AKAP8	tr|A0A7P0T893|A0A7P0T893_HUMAN A-kinase anchoring protein 8 OS=Homo sapiens OX=9606 GN=AKAP8 PE=1 SV=1;sp|O43823|AKAP8_HUMAN A-kinase anchor protein 8 OS=Homo sapiens OX=9606 GN=AKAP8 PE=1 SV=1	4	30	30	30	50.1	74.846	679	255	27	18	27	18	27	18	47.6	36.5	2728400000	1785200000	943170000	35274000	27391000	7883100
Q9Y446;E9PQ15;E9PK71;E9PKC4;E9PRW6;E9PJR7;H0YEY5	Q9Y446	Plakophilin-3	PKP3	sp|Q9Y446|PKP3_HUMAN Plakophilin-3 OS=Homo sapiens OX=9606 GN=PKP3 PE=1 SV=1	7	36	36	36	53.5	87.081	797	254.37	28	32	28	32	28	32	41.7	50.8	2731000000	1206100000	1524900000	30295000	15036000	15259000
Q07666;A0A6Q8PGH5;Q5VWX1;O75525;E5RG12;E5RJZ9;H0YAQ1;H0YAQ3;Q5STV6;A0A0A0MRT5;Q9UBC1	Q07666	KH domain-containing, RNA-binding, signal transduction-associated protein 1	KHDRBS1	sp|Q07666|KHDR1_HUMAN KH domain-containing, RNA-binding, signal transduction-associated protein 1 OS=Homo sapiens OX=9606 GN=KHDRBS1 PE=1 SV=1	11	28	28	27	47.2	48.227	443	251.97	25	26	25	26	24	25	44.5	45.8	54422000000	27773000000	26650000000	930380000	517390000	412990000
P30050	P30050	60S ribosomal protein L12	RPL12	sp|P30050|RL12_HUMAN 60S ribosomal protein L12 OS=Homo sapiens OX=9606 GN=RPL12 PE=1 SV=1	1	14	14	14	74.5	17.818	165	250.09	12	14	12	14	12	14	72.7	74.5	20837000000	11920000000	8917100000	1235600000	693530000	542030000
Q9Y2W1;A0A3B3ITZ9	Q9Y2W1;A0A3B3ITZ9	Thyroid hormone receptor-associated protein 3;Thyroid hormone receptor associated protein 3	THRAP3	sp|Q9Y2W1|TR150_HUMAN Thyroid hormone receptor-associated protein 3 OS=Homo sapiens OX=9606 GN=THRAP3 PE=1 SV=2;tr|A0A3B3ITZ9|A0A3B3ITZ9_HUMAN Thyroid hormone receptor associated protein 3 OS=Homo sapiens OX=9606 GN=THRAP3 PE=1 SV=1	2	35	34	34	34.5	108.66	955	247.44	29	26	28	25	28	25	31.1	28.1	5662700000	3506000000	2156700000	28531000	19437000	9094200
Q9UMS4;F5GY56;F5H2I0;H0YGF3;H0YGZ5	Q9UMS4;F5GY56	Pre-mRNA-processing factor 19;Pre-mRNA-processing factor 19 (Fragment)	PRPF19	sp|Q9UMS4|PRP19_HUMAN Pre-mRNA-processing factor 19 OS=Homo sapiens OX=9606 GN=PRPF19 PE=1 SV=1;tr|F5GY56|F5GY56_HUMAN Pre-mRNA-processing factor 19 (Fragment) OS=Homo sapiens OX=9606 GN=PRPF19 PE=1 SV=1	5	25	25	25	56.5	55.18	504	246	23	21	23	21	23	21	51.4	53.8	6010800000	3487100000	2523800000	90093000	53774000	36319000
P09874;A0A7I2V3E1;A0A7I2V625;A0A7I2V5E9;A0A7I2V384	P09874;A0A7I2V3E1	Poly [ADP-ribose] polymerase 1;Poly [ADP-ribose] polymerase	PARP1	sp|P09874|PARP1_HUMAN Poly [ADP-ribose] polymerase 1 OS=Homo sapiens OX=9606 GN=PARP1 PE=1 SV=4;tr|A0A7I2V3E1|A0A7I2V3E1_HUMAN Poly [ADP-ribose] polymerase OS=Homo sapiens OX=9606 GN=PARP1 PE=1 SV=1	5	48	48	48	56.2	113.08	1014	241.91	45	24	45	24	45	24	52.2	32.9	4152300000	3038800000	1113500000	36469000	26853000	9616600
Q08211;REV__H0YA90	Q08211	ATP-dependent RNA helicase A	DHX9	sp|Q08211|DHX9_HUMAN ATP-dependent RNA helicase A OS=Homo sapiens OX=9606 GN=DHX9 PE=1 SV=4	2	42	42	42	35.9	140.96	1270	241.75	39	26	39	26	39	26	33.3	26.1	3065600000	1782600000	1283000000	24540000	13537000	11003000
Q9Y224;G3V4C6;H0YJB9;G3V4E7	Q9Y224;G3V4C6	RNA transcription, translation and transport factor protein	RTRAF	sp|Q9Y224|RTRAF_HUMAN RNA transcription, translation and transport factor protein OS=Homo sapiens OX=9606 GN=RTRAF PE=1 SV=1;tr|G3V4C6|G3V4C6_HUMAN RNA transcription, translation and transport factor protein OS=Homo sapiens OX=9606 GN=RTRAF PE=1 SV=1	4	19	19	19	70.1	28.068	244	241.63	17	11	17	11	17	11	64.3	56.1	3444400000	1824800000	1619600000	113850000	59219000	54633000
Q9NYF8;H0YF14	Q9NYF8	Bcl-2-associated transcription factor 1	BCLAF1	sp|Q9NYF8|BCLF1_HUMAN Bcl-2-associated transcription factor 1 OS=Homo sapiens OX=9606 GN=BCLAF1 PE=1 SV=2	2	44	44	3	51.3	106.12	920	240.69	36	31	36	31	2	1	46.1	37.9	5617500000	2782000000	2835400000	42279000	19746000	22533000
A0A087WUT6;O60841	A0A087WUT6;O60841	Eukaryotic translation initiation factor 5B	EIF5B	tr|A0A087WUT6|A0A087WUT6_HUMAN Eukaryotic translation initiation factor 5B OS=Homo sapiens OX=9606 GN=EIF5B PE=1 SV=1;sp|O60841|IF2P_HUMAN Eukaryotic translation initiation factor 5B OS=Homo sapiens OX=9606 GN=EIF5B PE=1 SV=4	2	44	44	44	38.4	138.68	1220	239.87	41	25	41	25	41	25	38	24.3	3698200000	2068100000	1630100000	27615000	17606000	10009000
Q9UG63;C9JHK9;C9JZV3	Q9UG63	ATP-binding cassette sub-family F member 2	ABCF2	sp|Q9UG63|ABCF2_HUMAN ATP-binding cassette sub-family F member 2 OS=Homo sapiens OX=9606 GN=ABCF2 PE=1 SV=2	3	47	47	47	59.9	71.289	623	238.28	38	40	38	40	38	40	49.8	57.6	9738300000	5489800000	4248500000	157070000	89793000	67277000
E9PC69;A0A0A0MRU9;E7ETY4;A0A7I2YQR3;Q7KZI7;A0A7I2V3R3;F5H4F6;A0A7I2YQF3;A0A7I2YQC1;F5H6N2;K7EK17;K7EKG8;F5H4J8;Q96L34	E9PC69;A0A0A0MRU9;E7ETY4;A0A7I2YQR3;Q7KZI7;A0A7I2V3R3	non-specific serine/threonine protein kinase;	MARK2;	tr|E9PC69|E9PC69_HUMAN non-specific serine/threonine protein kinase OS=Homo sapiens OX=9606 GN=MARK2 PE=1 SV=3;tr|A0A0A0MRU9|A0A0A0MRU9_HUMAN non-specific serine/threonine protein kinase OS=Homo sapiens OX=9606 GN=MARK2 PE=1 SV=1;tr|E7ETY4|E7ETY4_HUMAN non	14	40	40	33	52.4	86.69	778	235.9	28	33	28	33	23	26	43.4	43.3	3220100000	1734900000	1485200000	40124000	23091000	17033000
O43719;Q5H918;Q5H919;K7ERC0	O43719	HIV Tat-specific factor 1	HTATSF1	sp|O43719|HTSF1_HUMAN HIV Tat-specific factor 1 OS=Homo sapiens OX=9606 GN=HTATSF1 PE=1 SV=1	4	23	23	23	33.9	85.852	755	234.82	20	18	20	18	20	18	31.1	27.7	2263000000	1032900000	1230000000	13899000	6629300	7269600
Q07065;F6XZD3;REV__Q9Y4H2;Q8N283;Q66GS9	Q07065	Cytoskeleton-associated protein 4	CKAP4	sp|Q07065|CKAP4_HUMAN Cytoskeleton-associated protein 4 OS=Homo sapiens OX=9606 GN=CKAP4 PE=1 SV=2	5	28	28	27	56.5	66.022	602	225.31	22	20	22	20	21	20	45	45.5	1585300000	830890000	754400000	22792000	12023000	10769000
J3KTL2;Q07955;J3KSR8;J3QQV5;J3KSW7	J3KTL2;Q07955	Serine/arginine-rich splicing factor 1	SRSF1	tr|J3KTL2|J3KTL2_HUMAN Serine/arginine-rich splicing factor 1 OS=Homo sapiens OX=9606 GN=SRSF1 PE=1 SV=1;sp|Q07955|SRSF1_HUMAN Serine/arginine-rich splicing factor 1 OS=Homo sapiens OX=9606 GN=SRSF1 PE=1 SV=2	5	33	33	32	66	28.329	253	222.81	29	29	29	29	28	28	66	66	15964000000	9047900000	6916300000	665720000	379180000	286540000
O95782	O95782	AP-2 complex subunit alpha-1	AP2A1	sp|O95782|AP2A1_HUMAN AP-2 complex subunit alpha-1 OS=Homo sapiens OX=9606 GN=AP2A1 PE=1 SV=3	1	42	42	31	41.4	107.54	977	222.49	38	30	38	30	27	22	39.1	32.7	3720700000	2044600000	1676100000	38977000	23652000	15325000
Q9Y3U8;J3QSB5;J3KTD3	Q9Y3U8;J3QSB5	60S ribosomal protein L36	RPL36	sp|Q9Y3U8|RL36_HUMAN 60S ribosomal protein L36 OS=Homo sapiens OX=9606 GN=RPL36 PE=1 SV=3;tr|J3QSB5|J3QSB5_HUMAN 60S ribosomal protein L36 OS=Homo sapiens OX=9606 GN=RPL36 PE=1 SV=1	3	21	21	21	69.5	12.254	105	222.06	18	20	18	20	18	20	63.8	68.6	30621000000	16489000000	14132000000	3972200000	2236800000	1735400000
P68363;C9JDS9	P68363	Tubulin alpha-1B chain	TUBA1B	sp|P68363|TBA1B_HUMAN Tubulin alpha-1B chain OS=Homo sapiens OX=9606 GN=TUBA1B PE=1 SV=1	2	31	7	0	71.2	50.151	451	219.73	30	29	7	7	0	0	71.2	69.4	8005600000	3578300000	4427300000	232360000	110560000	121800000
A0A804HJG7;E3W994;E7ERI8;E7EW49;J3KR49;O75122;A0A0U1RQI6;B3KR06;E7ENG2;D6RBU8;H7C4X8;H7C5M8;C9J668;H7C4M5;H7C4I5	A0A804HJG7;E3W994;E7ERI8;E7EW49;J3KR49;O75122;A0A0U1RQI6	Cytoplasmic linker associated protein 2;	CLASP2;	tr|A0A804HJG7|A0A804HJG7_HUMAN Cytoplasmic linker associated protein 2 OS=Homo sapiens OX=9606 GN=CLASP2 PE=1 SV=1;tr|E3W994|E3W994_HUMAN Cytoplasmic linker associated protein 2 OS=Homo sapiens OX=9606 GN=CLASP2 PE=1 SV=2;tr|E7ERI8|E7ERI8_HUMAN Cytoplasmic	15	40	34	34	30	164.88	1506	219.62	38	26	32	23	32	23	28.3	22.8	1822800000	1130100000	692690000	11928000	7726300	4202100
P61353;K7ELC7;K7EQQ9;K7ERY7	P61353;K7ELC7	60S ribosomal protein L27;60S ribosomal protein L27 (Fragment)	RPL27	sp|P61353|RL27_HUMAN 60S ribosomal protein L27 OS=Homo sapiens OX=9606 GN=RPL27 PE=1 SV=2;tr|K7ELC7|K7ELC7_HUMAN 60S ribosomal protein L27 (Fragment) OS=Homo sapiens OX=9606 GN=RPL27 PE=1 SV=1	4	19	19	19	73.5	15.798	136	216.41	17	16	17	16	17	16	71.3	71.3	33879000000	18770000000	15109000000	2540300000	1505300000	1035100000
M0R0C6;Q92945;M0R0I5;M0QYH3;M0QXW7;M0R3J3;M0R251;M0QYG1;M0R263	M0R0C6;Q92945;M0R0I5	KH-type splicing regulatory protein;Far upstream element-binding protein 2;	KHSRP;	tr|M0R0C6|M0R0C6_HUMAN KH-type splicing regulatory protein OS=Homo sapiens OX=9606 GN=KHSRP PE=1 SV=2;sp|Q92945|FUBP2_HUMAN Far upstream element-binding protein 2 OS=Homo sapiens OX=9606 GN=KHSRP PE=1 SV=4;tr|M0R0I5|M0R0I5_HUMAN KH-type splicing regulatory	9	29	29	26	53.4	76.65	747	214.67	25	24	25	24	22	21	42	44.3	2908400000	1198600000	1709800000	39591000	17560000	22031000
E7EPN9;Q9Y520;H7C5N8;A0A2R8YET2;A0A2R8Y7F4;A0A2R8Y424	E7EPN9;Q9Y520	Proline rich coiled-coil 2C;Protein PRRC2C	PRRC2C	tr|E7EPN9|E7EPN9_HUMAN Proline rich coiled-coil 2C OS=Homo sapiens OX=9606 GN=PRRC2C PE=1 SV=1;sp|Q9Y520|PRC2C_HUMAN Protein PRRC2C OS=Homo sapiens OX=9606 GN=PRRC2C PE=1 SV=4	6	57	57	55	27.2	308.77	2819	214.3	46	43	46	43	44	41	23.2	20.9	3518000000	1874500000	1643600000	12982000	7221700	5759800
P05388;F8VWS0;F8VU65;F8VW21;F8VPE8;G3V210;F8VZS0;Q8NHW5;F8VQY6;F8VRK7;F8VWV4;F8VS58;F8W1K8	P05388;F8VWS0;F8VU65;F8VW21;F8VPE8;G3V210;F8VZS0;Q8NHW5;F8VQY6;F8VRK7	60S acidic ribosomal protein P0;	RPLP0;	sp|P05388|RLA0_HUMAN 60S acidic ribosomal protein P0 OS=Homo sapiens OX=9606 GN=RPLP0 PE=1 SV=1;tr|F8VWS0|F8VWS0_HUMAN 60S acidic ribosomal protein P0 OS=Homo sapiens OX=9606 GN=RPLP0 PE=1 SV=1;tr|F8VU65|F8VU65_HUMAN Ribosomal protein lateral stalk subunit	13	24	24	24	71.9	34.273	317	212.63	22	24	22	24	22	24	69.7	71.9	23043000000	13649000000	9394000000	683610000	402500000	281110000
O00411;K7EMH3;K7ESD1	O00411	DNA-directed RNA polymerase, mitochondrial	POLRMT	sp|O00411|RPOM_HUMAN DNA-directed RNA polymerase, mitochondrial OS=Homo sapiens OX=9606 GN=POLRMT PE=1 SV=2	3	34	34	34	39.8	138.62	1230	212.42	29	21	29	21	29	21	36.6	26.2	1901800000	1173000000	728850000	10722000	6830000	3891600
A0A075B730;P58107	A0A075B730;P58107	Epiplakin 1;Epiplakin	EPPK1	tr|A0A075B730|A0A075B730_HUMAN Epiplakin 1 OS=Homo sapiens OX=9606 GN=EPPK1 PE=1 SV=2;sp|P58107|EPIPL_HUMAN Epiplakin OS=Homo sapiens OX=9606 GN=EPPK1 PE=1 SV=3	2	42	35	35	34.4	553.12	5063	206.78	37	23	30	19	30	19	30.8	26.8	1490900000	922550000	568370000	2358600	1561300	797290
J3QR09;J3KTE4;A0A7I2YQG2;P84098;A0A7I2V4U6;A0A7I2V2L0;A0A7I2V512;A0A7I2V638	J3QR09;J3KTE4;A0A7I2YQG2;P84098	Ribosomal protein L19	RPL19;	tr|J3QR09|J3QR09_HUMAN Ribosomal protein L19 OS=Homo sapiens OX=9606 GN=RPL19 PE=1 SV=1;tr|J3KTE4|J3KTE4_HUMAN Ribosomal protein L19 OS=Homo sapiens OX=9606 GN=RPL19 PE=1 SV=1;tr|A0A7I2YQG2|A0A7I2YQG2_HUMAN Ribosomal protein L19 OS=Homo sapiens OX=9606 GN=	8	30	30	30	71	23.134	193	206.37	26	25	26	25	26	25	66.8	64.2	40324000000	19276000000	21048000000	2359200000	1136800000	1222400000
P27448;A0A7I2YQF7;A0A7I2V2U9;A0A7I2V409;A0A7I2V4K8;A0A7I2V2N8;J3KNR0;A0A7I2V5G3;A0A7I2V3B9;A0A7I2V3I9;A0A7I2V639;H0YJI9;A0A7I2V549;A0A7I2V602;A0A7I2V4G7;H0YNV4;A0A7I2YQF4;H0YKP9;A0A7I2V2E3;A0A7I2V4T2;A0A7I2V3C6;H0YIY6;A0A7I2V2I9;A0A7I2V3K2;A0A7I2V3P5;A0A7I2V4L1;A0A7I2V5H7;A0A7I2V2J6;A0A7I2V4T5;A0A7I2V3Q1;A0A7I2YQ91;A0A7I2V483;A0A7I2YQ84;A0A7I2YQJ7;A0A7I2V3X7;A0A7I2V4P8;A0A7I2V624;A0A7I2V5Z7	P27448;A0A7I2YQF7;A0A7I2V2U9;A0A7I2V409;A0A7I2V4K8;A0A7I2V2N8;J3KNR0;A0A7I2V5G3;A0A7I2V3B9;A0A7I2V3I9;A0A7I2V639;H0YJI9;A0A7I2V549;A0A7I2V602;A0A7I2V4G7;H0YNV4;A0A7I2YQF4;H0YKP9;A0A7I2V2E3;A0A7I2V4T2;A0A7I2V3C6;H0YIY6;A0A7I2V2I9;A0A7I2V3K2;A0A7I2V3P5	MAP/microtubule affinity-regulating kinase 3;non-specific serine/threonine protein kinase;	MARK3;	sp|P27448|MARK3_HUMAN MAP/microtubule affinity-regulating kinase 3 OS=Homo sapiens OX=9606 GN=MARK3 PE=1 SV=5;tr|A0A7I2YQF7|A0A7I2YQF7_HUMAN non-specific serine/threonine protein kinase OS=Homo sapiens OX=9606 GN=MARK3 PE=1 SV=1;tr|A0A7I2V2U9|A0A7I2V2U9_HU	38	38	32	30	53.4	84.428	753	204.28	32	25	28	19	26	18	46.9	45.2	1856400000	1215700000	640710000	12667000	8658400	4008400
A0A087WXM6;J3QQT2;J3KRX5;A0A0A6YYL6;P18621;J3QLC8;J3KRB3;A0A087WWH0;J3QS96;A0A0A0MRF8;A0A087WY81;J3KSJ0	A0A087WXM6;J3QQT2;J3KRX5;A0A0A6YYL6;P18621;J3QLC8;J3KRB3;A0A087WWH0;J3QS96;A0A0A0MRF8;A0A087WY81	60S ribosomal protein L17 (Fragment);	RPL17;	tr|A0A087WXM6|A0A087WXM6_HUMAN 60S ribosomal protein L17 (Fragment) OS=Homo sapiens OX=9606 GN=RPL17 PE=1 SV=1;tr|J3QQT2|J3QQT2_HUMAN 60S ribosomal protein L17 (Fragment) OS=Homo sapiens OX=9606 GN=RPL17 PE=1 SV=1;tr|J3KRX5|J3KRX5_HUMAN 60S ribosomal prote	12	26	26	26	87	19.586	169	204.15	24	26	24	26	24	26	82.2	87	46023000000	26678000000	19345000000	1579300000	884930000	694410000
P05141;Q9H0C2	P05141	ADP/ATP translocase 2	SLC25A5	sp|P05141|ADT2_HUMAN ADP/ATP translocase 2 OS=Homo sapiens OX=9606 GN=SLC25A5 PE=1 SV=7	2	30	30	12	57.7	32.852	298	203.48	25	24	25	24	10	10	54	49	10264000000	5736100000	4528200000	377920000	220560000	157360000
P46783;F6U211;A0A2R8Y7H1;A0A2R8YFH6;A0A1W2PQS6;S4R435;A0A2R8Y6L3;Q9NQ39	P46783;F6U211;A0A2R8Y7H1;A0A2R8YFH6;A0A1W2PQS6;S4R435;A0A2R8Y6L3	40S ribosomal protein S10;Ribosomal protein S10	RPS10;	sp|P46783|RS10_HUMAN 40S ribosomal protein S10 OS=Homo sapiens OX=9606 GN=RPS10 PE=1 SV=1;tr|F6U211|F6U211_HUMAN Ribosomal protein S10 OS=Homo sapiens OX=9606 GN=RPS10 PE=3 SV=1;tr|A0A2R8Y7H1|A0A2R8Y7H1_HUMAN Ribosomal protein S10 OS=Homo sapiens OX=9606 G	8	21	21	21	77.6	18.898	165	202.66	18	19	18	19	18	19	72.1	77.6	13904000000	7987500000	5916300000	621640000	390470000	231170000
Q9Y3I0	Q9Y3I0	RNA-splicing ligase RtcB homolog	RTCB	sp|Q9Y3I0|RTCB_HUMAN RNA-splicing ligase RtcB homolog OS=Homo sapiens OX=9606 GN=RTCB PE=1 SV=1	1	30	30	30	63.4	55.21	505	202.48	27	24	27	24	27	24	61.6	55	8187100000	4808800000	3378300000	146190000	83458000	62736000
A0A8I5KT56;A8MQB8;G3V0J0;A0A087WXI3;A0A8I5KUC2;A0A087WVL8;A0A8I5KTZ9;A0A087WY29;A0A8I5KWH0	A0A8I5KT56;A8MQB8;G3V0J0;A0A087WXI3;A0A8I5KUC2;A0A087WVL8;A0A8I5KTZ9;A0A087WY29;A0A8I5KWH0	Fragile X messenger ribonucleoprotein 1;	FMR1;	tr|A0A8I5KT56|A0A8I5KT56_HUMAN Fragile X messenger ribonucleoprotein 1 OS=Homo sapiens OX=9606 GN=FMR1 PE=1 SV=1;tr|A8MQB8|A8MQB8_HUMAN Fragile X messenger ribonucleoprotein 1 OS=Homo sapiens OX=9606 GN=FMR1 PE=1 SV=1;tr|G3V0J0|G3V0J0_HUMAN Fragile X menta	9	32	30	1	55.7	64.25	569	199.18	28	27	26	25	1	1	54.8	51.5	4369500000	2083800000	2285800000	62194000	31101000	31093000
P62263;A0A2R8Y811;E5RH77	P62263;A0A2R8Y811;E5RH77	40S ribosomal protein S14;Ribosomal protein S14 (Fragment);Ribosomal protein S14	RPS14;	sp|P62263|RS14_HUMAN 40S ribosomal protein S14 OS=Homo sapiens OX=9606 GN=RPS14 PE=1 SV=3;tr|A0A2R8Y811|A0A2R8Y811_HUMAN Ribosomal protein S14 (Fragment) OS=Homo sapiens OX=9606 GN=RPS14 PE=1 SV=1;tr|E5RH77|E5RH77_HUMAN Ribosomal protein S14 OS=Homo sapien	3	14	14	14	75.5	16.273	151	198.53	14	13	14	13	14	13	75.5	75.5	21001000000	11744000000	9256400000	1590900000	943350000	647510000
Q15393;J3QL37;I3L4G7;J3QKV4;H3BMB0;J3QRB2	Q15393	Splicing factor 3B subunit 3	SF3B3	sp|Q15393|SF3B3_HUMAN Splicing factor 3B subunit 3 OS=Homo sapiens OX=9606 GN=SF3B3 PE=1 SV=4	6	28	28	28	29.9	135.58	1217	197.72	25	18	25	18	25	18	27.9	21.7	1723200000	1145000000	578160000	16294000	10925000	5368600
H3BNC9;P08708;H0YN88;A0A075B716;H0YN73;A0A0J9YYC4;REV__F8WFC6;REV__Q9H089	H3BNC9;P08708;H0YN88;A0A075B716	40S ribosomal protein S17	;RPS17	tr|H3BNC9|H3BNC9_HUMAN 40S ribosomal protein S17 OS=Homo sapiens OX=9606 PE=3 SV=2;sp|P08708|RS17_HUMAN 40S ribosomal protein S17 OS=Homo sapiens OX=9606 GN=RPS17 PE=1 SV=2;tr|H0YN88|H0YN88_HUMAN 40S ribosomal protein S17 OS=Homo sapiens OX=9606 GN=RPS17 P	8	20	20	20	18.3	64.532	584	196.34	17	16	17	16	17	16	17.6	17	10791000000	6098300000	4692600000	172630000	109530000	63102000
Q9NZB2	Q9NZB2	Constitutive coactivator of PPAR-gamma-like protein 1	FAM120A	sp|Q9NZB2|F120A_HUMAN Constitutive coactivator of PPAR-gamma-like protein 1 OS=Homo sapiens OX=9606 GN=FAM120A PE=1 SV=2	1	35	35	2	42.9	121.89	1118	194.16	26	28	26	28	0	2	34	32.2	1922900000	936800000	986130000	18373000	9798200	8574600
O43143;A0A140T947;F5H658;O60231;Q14562	O43143	ATP-dependent RNA helicase DHX15	DHX15	sp|O43143|DHX15_HUMAN ATP-dependent RNA helicase DHX15 OS=Homo sapiens OX=9606 GN=DHX15 PE=1 SV=2	5	37	37	37	43.6	90.932	795	190.97	33	29	33	29	33	29	40.6	34	3916900000	2283300000	1633500000	58608000	33949000	24659000
Q96HS1;F5GXG4	Q96HS1	Serine/threonine-protein phosphatase PGAM5, mitochondrial	PGAM5	sp|Q96HS1|PGAM5_HUMAN Serine/threonine-protein phosphatase PGAM5, mitochondrial OS=Homo sapiens OX=9606 GN=PGAM5 PE=1 SV=2	2	25	25	25	85.8	32.004	289	190.86	22	24	22	24	22	24	81	76.5	6695700000	3280200000	3415500000	186800000	93018000	93784000
A0A8I5KSD5;A0A8I5KUE3;A0A8I5KYZ1;E9PMV1;Q15149;H0YDN1	A0A8I5KSD5;A0A8I5KUE3;A0A8I5KYZ1;E9PMV1;Q15149;H0YDN1	Plectin;	PLEC;	tr|A0A8I5KSD5|A0A8I5KSD5_HUMAN Plectin OS=Homo sapiens OX=9606 GN=PLEC PE=1 SV=1;tr|A0A8I5KUE3|A0A8I5KUE3_HUMAN Plectin OS=Homo sapiens OX=9606 GN=PLEC PE=1 SV=1;tr|A0A8I5KYZ1|A0A8I5KYZ1_HUMAN Plectin OS=Homo sapiens OX=9606 GN=PLEC PE=1 SV=1;tr|E9PMV1|E9P	6	56	56	49	17.2	505.29	4453	190.08	45	23	45	23	38	19	13.3	7.9	1288200000	907590000	380610000	1925300	1439400	485980
A0A669KB05;C9JZR2;H0YC95;O60716;A0A669KB62;A0A804HIL4;A0A804HK15;A0A804HJM1;E9PKY0	A0A669KB05;C9JZR2;H0YC95;O60716;A0A669KB62;A0A804HIL4;A0A804HK15	Catenin delta 1	CTNND1	tr|A0A669KB05|A0A669KB05_HUMAN Catenin delta 1 OS=Homo sapiens OX=9606 GN=CTNND1 PE=1 SV=1;tr|C9JZR2|C9JZR2_HUMAN Catenin delta 1 OS=Homo sapiens OX=9606 GN=CTNND1 PE=1 SV=2;tr|H0YC95|H0YC95_HUMAN Catenin delta 1 OS=Homo sapiens OX=9606 GN=CTNND1 PE=1 SV=2	9	21	21	21	30.5	102.29	915	188.19	18	17	18	17	18	17	27	25.2	1484500000	661960000	822500000	12745000	6755700	5989000
P62829;J3KT29;C9JD32;B9ZVP7;J3KTJ3;J3QQT9	P62829;J3KT29;C9JD32;B9ZVP7	60S ribosomal protein L23;Ribosomal protein L23 (Fragment)	RPL23;	sp|P62829|RL23_HUMAN 60S ribosomal protein L23 OS=Homo sapiens OX=9606 GN=RPL23 PE=1 SV=1;tr|J3KT29|J3KT29_HUMAN 60S ribosomal protein L23 OS=Homo sapiens OX=9606 GN=RPL23 PE=1 SV=1;tr|C9JD32|C9JD32_HUMAN Ribosomal protein L23 (Fragment) OS=Homo sapiens OX	6	15	15	15	77.9	14.865	140	187.96	13	13	13	13	13	13	76.4	72.1	29987000000	15273000000	14714000000	1920400000	1033600000	886800000
Q9UN86;A0A7I2YQD9;A0A7I2V3E2;A0A7I2YQS2;D6RAC7;D6RB17;D6RBR0;D6RBW8;D6RGJ4;A0A7I2V2R0;D6R9A4;E5RI46;A0A7I2V572;A0A7I2YQG8	Q9UN86;A0A7I2YQD9;A0A7I2V3E2;A0A7I2YQS2	Ras GTPase-activating protein-binding protein 2;G3BP stress granule assembly factor 2;	G3BP2;	sp|Q9UN86|G3BP2_HUMAN Ras GTPase-activating protein-binding protein 2 OS=Homo sapiens OX=9606 GN=G3BP2 PE=1 SV=2;tr|A0A7I2YQD9|A0A7I2YQD9_HUMAN G3BP stress granule assembly factor 2 OS=Homo sapiens OX=9606 GN=G3BP2 PE=1 SV=1;tr|A0A7I2V3E2|A0A7I2V3E2_HUMAN	14	21	19	5	38.8	54.12	482	187.2	19	18	17	16	5	3	37.1	36.7	5018900000	2486400000	2532500000	60441000	34075000	26366000
Q9BZE4;Q5T3R7	Q9BZE4	GTP-binding protein 4	GTPBP4	sp|Q9BZE4|GTPB4_HUMAN GTP-binding protein 4 OS=Homo sapiens OX=9606 GN=GTPBP4 PE=1 SV=3	2	40	40	40	60.4	73.964	634	186.71	34	29	34	29	34	29	57.1	44.6	3241000000	1915700000	1325300000	38034000	21883000	16150000
Q5JP53;P07437;Q5ST81;A6NNZ2	Q5JP53;P07437;Q5ST81	Tubulin beta chain	TUBB	tr|Q5JP53|Q5JP53_HUMAN Tubulin beta chain OS=Homo sapiens OX=9606 GN=TUBB PE=1 SV=1;sp|P07437|TBB5_HUMAN Tubulin beta chain OS=Homo sapiens OX=9606 GN=TUBB PE=1 SV=2;tr|Q5ST81|Q5ST81_HUMAN Tubulin beta chain OS=Homo sapiens OX=9606 GN=TUBB PE=1 SV=1	4	39	7	6	78.4	47.766	426	186.43	37	38	7	7	6	6	77.2	78.4	34880000000	15869000000	19011000000	1000400000	475250000	525190000
P35268;K7ERI7;K7EMH1;K7ELC4;K7EP65;K7EKS7;K7EJT5	P35268;K7ERI7;K7EMH1;K7ELC4	60S ribosomal protein L22;Ribosomal protein L22;Ribosomal protein L22 (Fragment)	RPL22;	sp|P35268|RL22_HUMAN 60S ribosomal protein L22 OS=Homo sapiens OX=9606 GN=RPL22 PE=1 SV=2;tr|K7ERI7|K7ERI7_HUMAN Ribosomal protein L22 OS=Homo sapiens OX=9606 GN=RPL22 PE=1 SV=1;tr|K7EMH1|K7EMH1_HUMAN Ribosomal protein L22 (Fragment) OS=Homo sapiens OX=960	7	12	12	9	71.9	14.787	128	186.07	12	10	12	10	9	7	71.9	60.2	21264000000	11999000000	9264700000	1635100000	933870000	701260000
Q15233;A0A7I2V5Y7;A0A7I2V535;A0A7I2V4J2;A0A7I2V4K9;A0A7P0MRW0;A0A7I2V464;A0A7I2V4N2;H7C367;C9JYS8;C9IZL7;A0A7I2YQK8;C9J4X2;REV__A7E2Y1;Q8WXF1;REV__A0A1W2PRT1;REV__A0A1W2PQ63;REV__Q9Y2L8;REV__E9PFQ4;REV__Q86SQ0;REV__A0A6E1W127;REV__F8WBD4	Q15233;A0A7I2V5Y7;A0A7I2V535;A0A7I2V4J2;A0A7I2V4K9;A0A7P0MRW0;A0A7I2V464;A0A7I2V4N2;H7C367;C9JYS8	Non-POU domain-containing octamer-binding protein;Non-POU domain containing octamer binding;	NONO;	sp|Q15233|NONO_HUMAN Non-POU domain-containing octamer-binding protein OS=Homo sapiens OX=9606 GN=NONO PE=1 SV=4;tr|A0A7I2V5Y7|A0A7I2V5Y7_HUMAN Non-POU domain containing octamer binding OS=Homo sapiens OX=9606 GN=NONO PE=1 SV=1;tr|A0A7I2V535|A0A7I2V535_HUM	22	31	31	29	64.5	54.231	471	185.59	28	24	28	24	26	23	64.3	47.3	4731800000	2758000000	1973900000	92142000	58577000	33565000
Q96SB4;H3BLV9;D6RBF8;D6RBM8;E7ETV6;Q9UPE1;H0Y932;H7C2I2	Q96SB4;H3BLV9	SRSF protein kinase 1;SRSF protein kinase 1 (Fragment)	SRPK1	sp|Q96SB4|SRPK1_HUMAN SRSF protein kinase 1 OS=Homo sapiens OX=9606 GN=SRPK1 PE=1 SV=2;tr|H3BLV9|H3BLV9_HUMAN SRSF protein kinase 1 (Fragment) OS=Homo sapiens OX=9606 GN=SRPK1 PE=1 SV=1	8	27	27	20	35.4	74.324	655	184.87	22	21	22	21	16	15	33.9	30.8	3410700000	1873500000	1537100000	58092000	35043000	23048000
P62888;E5RI99;A0A0C4DH44;E5RJH3;A0A0B4J213	P62888;E5RI99;A0A0C4DH44	60S ribosomal protein L30;60S ribosomal protein L30 (Fragment);Ribosomal protein L30	RPL30;	sp|P62888|RL30_HUMAN 60S ribosomal protein L30 OS=Homo sapiens OX=9606 GN=RPL30 PE=1 SV=2;tr|E5RI99|E5RI99_HUMAN 60S ribosomal protein L30 (Fragment) OS=Homo sapiens OX=9606 GN=RPL30 PE=1 SV=1;tr|A0A0C4DH44|A0A0C4DH44_HUMAN Ribosomal protein L30 OS=Homo sa	5	17	17	17	87.8	12.784	115	184.05	16	17	16	17	16	17	87.8	87.8	45462000000	25877000000	19585000000	4041900000	2439300000	1602600000
P26368;K7ELP8	P26368	Splicing factor U2AF 65 kDa subunit	U2AF2	sp|P26368|U2AF2_HUMAN Splicing factor U2AF 65 kDa subunit OS=Homo sapiens OX=9606 GN=U2AF2 PE=1 SV=4	2	24	24	24	56.8	53.5	475	183.84	22	23	22	23	22	23	52.4	56.8	5709100000	3855300000	1853800000	124780000	92012000	32771000
A0A1B0GTX1;A0A1C7CYY6	A0A1B0GTX1;A0A1C7CYY6	Dynamin-binding protein	DNMBP	tr|A0A1B0GTX1|A0A1B0GTX1_HUMAN Dynamin-binding protein OS=Homo sapiens OX=9606 GN=DNMBP PE=1 SV=1;tr|A0A1C7CYY6|A0A1C7CYY6_HUMAN Dynamin-binding protein OS=Homo sapiens OX=9606 GN=DNMBP PE=1 SV=1	2	35	35	10	32.7	137.87	1209	182.84	31	25	31	25	10	8	29.9	27	1962000000	990650000	971320000	13279000	7471300	5807400
P38159;H3BT71;H0Y6E7;Q96E39;H3BUY5;H3BR27;A0A1B0GUK8;O75526;H3BNC1;Q8N7X1	P38159;H3BT71;H0Y6E7;Q96E39;H3BUY5	RNA-binding motif protein, X chromosome;RNA binding motif protein X-linked;	RBMX;	sp|P38159|RBMX_HUMAN RNA-binding motif protein, X chromosome OS=Homo sapiens OX=9606 GN=RBMX PE=1 SV=3;tr|H3BT71|H3BT71_HUMAN RNA binding motif protein X-linked OS=Homo sapiens OX=9606 GN=RBMX PE=1 SV=1;tr|H0Y6E7|H0Y6E7_HUMAN RNA binding motif protein X-li	10	24	24	24	57	42.331	391	182.35	24	16	24	16	24	16	57	40.7	3168400000	1934400000	1234000000	60830000	40232000	20598000
P11142;E9PKE3;E9PN89;E9PNE6;A8K7Q2;E9PLF4;E9PQQ4;E9PQK7;E9PK54;P54652;E9PI65;E9PPY6;E9PN25;E9PS65;E9PM13	P11142;E9PKE3;E9PN89;E9PNE6;A8K7Q2	Heat shock cognate 71 kDa protein;Heat shock protein family A (Hsp70) member 8;	HSPA8;	sp|P11142|HSP7C_HUMAN Heat shock cognate 71 kDa protein OS=Homo sapiens OX=9606 GN=HSPA8 PE=1 SV=1;tr|E9PKE3|E9PKE3_HUMAN Heat shock protein family A (Hsp70) member 8 OS=Homo sapiens OX=9606 GN=HSPA8 PE=1 SV=1;tr|E9PN89|E9PN89_HUMAN Heat shock protein fami	15	28	28	22	42.4	70.897	646	182.29	26	26	26	26	20	20	41.2	39.3	4471900000	2080500000	2391400000	77872000	39884000	37987000
Q01081;Q8WU68;A0A1B0GW87;M0QYK5;M0R2N4;K7EJH3;K7EJM7	Q01081	Splicing factor U2AF 35 kDa subunit	U2AF1	sp|Q01081|U2AF1_HUMAN Splicing factor U2AF 35 kDa subunit OS=Homo sapiens OX=9606 GN=U2AF1 PE=1 SV=3	7	14	14	14	48.8	27.872	240	181.98	12	11	12	11	12	11	48.8	45	5639900000	3670900000	1969000000	162250000	112450000	49802000
O15371;B0QYA5;B0QYA6;B0QYA8;B0QYA4;A0A0D9SGB5	O15371;B0QYA5	Eukaryotic translation initiation factor 3 subunit D;Eukaryotic translation initiation factor 3 subunit D (Fragment)	EIF3D	sp|O15371|EIF3D_HUMAN Eukaryotic translation initiation factor 3 subunit D OS=Homo sapiens OX=9606 GN=EIF3D PE=1 SV=1;tr|B0QYA5|B0QYA5_HUMAN Eukaryotic translation initiation factor 3 subunit D (Fragment) OS=Homo sapiens OX=9606 GN=EIF3D PE=1 SV=1	6	16	16	16	40.3	63.972	548	181.95	12	13	12	13	12	13	31.2	33.4	911760000	486060000	425700000	17911000	8359600	9551500
O43852;H0Y875	O43852;H0Y875	Calumenin;Calumenin (Fragment)	CALU	sp|O43852|CALU_HUMAN Calumenin OS=Homo sapiens OX=9606 GN=CALU PE=1 SV=2;tr|H0Y875|H0Y875_HUMAN Calumenin (Fragment) OS=Homo sapiens OX=9606 GN=CALU PE=1 SV=1	2	20	20	20	56.2	37.106	315	181.61	17	18	17	18	17	18	54.3	56.2	3155800000	999910000	2155900000	49857000	18900000	30956000
S4R3H4;E7EQT4;Q9UKV3;G3V3B0;G3V3T3	S4R3H4;E7EQT4;Q9UKV3	Apoptotic chromatin condensation inducer 1;	ACIN1;	tr|S4R3H4|S4R3H4_HUMAN Apoptotic chromatin condensation inducer 1 OS=Homo sapiens OX=9606 GN=ACIN1 PE=1 SV=1;tr|E7EQT4|E7EQT4_HUMAN Apoptotic chromatin condensation inducer 1 OS=Homo sapiens OX=9606 GN=ACIN1 PE=1 SV=2;sp|Q9UKV3|ACINU_HUMAN Apoptotic chroma	5	29	29	29	32.7	145.44	1283	181.39	26	15	26	15	26	15	29.8	18.4	1279200000	839970000	439280000	7323200	4977100	2346100
O43290;E9PQI8	O43290	U4/U6.U5 tri-snRNP-associated protein 1	SART1	sp|O43290|SNUT1_HUMAN U4/U6.U5 tri-snRNP-associated protein 1 OS=Homo sapiens OX=9606 GN=SART1 PE=1 SV=1	2	27	27	27	44.6	90.254	800	180.5	22	19	22	19	22	19	37.2	31.1	1217700000	739220000	478460000	19000000	11254000	7746500
Q6Y7W6;I1E4Y6;A0A7I2V3H0;A0A7I2V516;A0A7I2V361;A0A7I2V3H7;E7ESB6;C9JHW1;F8WBF1;C9JW88;F8WCD5;C9JPV7;C9JXQ0;C9J0V6;C9JHT0;C9JRZ2	Q6Y7W6;I1E4Y6;A0A7I2V3H0;A0A7I2V516;A0A7I2V361;A0A7I2V3H7;E7ESB6;C9JHW1	GRB10-interacting GYF protein 2;GRB10 interacting GYF protein 2;	GIGYF2;	sp|Q6Y7W6|GGYF2_HUMAN GRB10-interacting GYF protein 2 OS=Homo sapiens OX=9606 GN=GIGYF2 PE=1 SV=1;tr|I1E4Y6|I1E4Y6_HUMAN GRB10 interacting GYF protein 2 OS=Homo sapiens OX=9606 GN=GIGYF2 PE=1 SV=1;tr|A0A7I2V3H0|A0A7I2V3H0_HUMAN GRB10 interacting GYF protei	16	20	19	19	23.8	150.07	1299	180.12	17	13	16	13	16	13	20.6	15	1197900000	569720000	628180000	8946300	3307200	5639000
Q13435;E9PPJ0;E9PJ04;H0YCG1;E9PJT3;H0YEX5;E9PIL8	Q13435;E9PPJ0;E9PJ04;H0YCG1	Splicing factor 3B subunit 2;Splicing factor 3b subunit 2;Splicing factor 3b subunit 2 (Fragment)	SF3B2;	sp|Q13435|SF3B2_HUMAN Splicing factor 3B subunit 2 OS=Homo sapiens OX=9606 GN=SF3B2 PE=1 SV=2;tr|E9PPJ0|E9PPJ0_HUMAN Splicing factor 3b subunit 2 OS=Homo sapiens OX=9606 GN=SF3B2 PE=1 SV=1;tr|E9PJ04|E9PJ04_HUMAN Splicing factor 3b subunit 2 (Fragment) OS=H	7	31	31	31	43.6	100.23	895	179.27	28	22	28	22	28	22	39.1	30.4	2107700000	1184100000	923630000	14205000	8517800	5686900
U3KPX3;A0A590UJ43;P48729;A0A5F9W493;D6REM4;E7ETM0;H0Y9X2;U3KQK7;Q8N752;A0A590UK94;A0A590UJQ7;E5RG27;D6RGE5;U3KQ83	U3KPX3;A0A590UJ43;P48729;A0A5F9W493;D6REM4;E7ETM0;H0Y9X2;U3KQK7	Casein kinase 1 alpha 1;Casein kinase I isoform alpha	CSNK1A1;	tr|U3KPX3|U3KPX3_HUMAN Casein kinase 1 alpha 1 OS=Homo sapiens OX=9606 GN=CSNK1A1 PE=1 SV=2;tr|A0A590UJ43|A0A590UJ43_HUMAN Casein kinase 1 alpha 1 OS=Homo sapiens OX=9606 GN=CSNK1A1 PE=1 SV=1;sp|P48729|KC1A_HUMAN Casein kinase I isoform alpha OS=Homo sapie	14	20	20	19	56.5	42.451	368	179.22	18	18	18	18	17	18	50.8	56.2	1608700000	928430000	680300000	45976000	27800000	18176000
P46781;B5MCT8;C9JM19;F2Z3C0;A8MXK4;O60271	P46781;B5MCT8;C9JM19	40S ribosomal protein S9	RPS9;	sp|P46781|RS9_HUMAN 40S ribosomal protein S9 OS=Homo sapiens OX=9606 GN=RPS9 PE=1 SV=3;tr|B5MCT8|B5MCT8_HUMAN 40S ribosomal protein S9 OS=Homo sapiens OX=9606 GN=RPS9 PE=1 SV=1;tr|C9JM19|C9JM19_HUMAN 40S ribosomal protein S9 OS=Homo sapiens OX=9606 GN=RPS9	6	29	29	29	70.1	22.591	194	178.85	27	26	27	26	27	26	66.5	62.4	37053000000	18236000000	18817000000	2178900000	1089700000	1089200000
Q12802;A0A087WTD7;A8MYJ1;A0A087WY36;H0YMW2;A0A087WX73;H0YLH1;H0YK84	Q12802;A0A087WTD7;A8MYJ1	A-kinase anchor protein 13;A-kinase anchoring protein 13	AKAP13;	sp|Q12802|AKP13_HUMAN A-kinase anchor protein 13 OS=Homo sapiens OX=9606 GN=AKAP13 PE=1 SV=2;tr|A0A087WTD7|A0A087WTD7_HUMAN A-kinase anchoring protein 13 OS=Homo sapiens OX=9606 GN=AKAP13 PE=1 SV=1;tr|A8MYJ1|A8MYJ1_HUMAN A-kinase anchoring protein 13 OS=Ho	8	46	46	46	22.1	307.55	2813	178.72	36	30	36	30	36	30	17.5	13.2	1473500000	810680000	662800000	6004100	3634800	2369300
Q14694;J3KT19;H3BQP1;H3BQC6;H3BNA1;H3BNS8;H3BVF1	Q14694	Ubiquitin carboxyl-terminal hydrolase 10	USP10	sp|Q14694|UBP10_HUMAN Ubiquitin carboxyl-terminal hydrolase 10 OS=Homo sapiens OX=9606 GN=USP10 PE=1 SV=2	7	19	19	19	41.9	87.133	798	178.7	15	17	15	17	15	17	33.2	37.2	1622600000	874300000	748260000	17745000	9733900	8011200
P50914;E7EPB3	P50914;E7EPB3	60S ribosomal protein L14	RPL14	sp|P50914|RL14_HUMAN 60S ribosomal protein L14 OS=Homo sapiens OX=9606 GN=RPL14 PE=1 SV=4;tr|E7EPB3|E7EPB3_HUMAN 60S ribosomal protein L14 OS=Homo sapiens OX=9606 GN=RPL14 PE=1 SV=1	2	24	24	24	57.2	23.432	215	178.22	21	23	21	23	21	23	48.8	57.2	44018000000	23218000000	20800000000	2576900000	1436700000	1140200000
O75533;B4DGZ4;A0A494C1M2;H7C341;F8WC19	O75533	Splicing factor 3B subunit 1	SF3B1	sp|O75533|SF3B1_HUMAN Splicing factor 3B subunit 1 OS=Homo sapiens OX=9606 GN=SF3B1 PE=1 SV=3	5	40	40	40	39.3	145.83	1304	177.75	36	24	36	24	36	24	35.8	25.5	2118300000	1220700000	897670000	9144800	6121300	3023500
M0R0F0;P46782;M0R0R2;M0QZN2	M0R0F0;P46782;M0R0R2;M0QZN2	Ribosomal protein S5 (Fragment);40S ribosomal protein S5;Ribosomal protein S5	RPS5;	tr|M0R0F0|M0R0F0_HUMAN Ribosomal protein S5 (Fragment) OS=Homo sapiens OX=9606 GN=RPS5 PE=1 SV=1;sp|P46782|RS5_HUMAN 40S ribosomal protein S5 OS=Homo sapiens OX=9606 GN=RPS5 PE=1 SV=4;tr|M0R0R2|M0R0R2_HUMAN Ribosomal protein S5 OS=Homo sapiens OX=9606 GN=R	4	19	19	19	61	22.391	200	176.96	17	18	17	18	17	18	60	60.5	15033000000	8621500000	6411200000	1218000000	719690000	498310000
Q13501;E7EMC7;E9PFW8;E3W990;C9JRJ8;D6RBF1;C9J6J8	Q13501;E7EMC7	Sequestosome-1;Sequestosome 1	SQSTM1	sp|Q13501|SQSTM_HUMAN Sequestosome-1 OS=Homo sapiens OX=9606 GN=SQSTM1 PE=1 SV=1;tr|E7EMC7|E7EMC7_HUMAN Sequestosome 1 OS=Homo sapiens OX=9606 GN=SQSTM1 PE=1 SV=1	7	17	17	17	61.4	47.687	440	176.68	15	14	15	14	15	14	60.2	48.9	1694300000	688450000	1005900000	24290000	10254000	14036000
Q99848;H7C2Q8	Q99848;H7C2Q8	Probable rRNA-processing protein EBP2;EBNA1 binding protein 2	EBNA1BP2	sp|Q99848|EBP2_HUMAN Probable rRNA-processing protein EBP2 OS=Homo sapiens OX=9606 GN=EBNA1BP2 PE=1 SV=2;tr|H7C2Q8|H7C2Q8_HUMAN EBNA1 binding protein 2 OS=Homo sapiens OX=9606 GN=EBNA1BP2 PE=1 SV=1	2	19	19	19	57.8	34.852	306	176.32	19	11	19	11	19	11	57.8	38.6	2893600000	2009700000	883970000	95366000	60288000	35079000
Q15029;K7EP67;K7EJ74;K7EIT3	Q15029	116 kDa U5 small nuclear ribonucleoprotein component	EFTUD2	sp|Q15029|U5S1_HUMAN 116 kDa U5 small nuclear ribonucleoprotein component OS=Homo sapiens OX=9606 GN=EFTUD2 PE=1 SV=1	4	30	30	29	37.9	109.43	972	173.92	27	15	27	15	26	14	35	20.2	1318400000	916130000	402220000	15558000	10052000	5506400
Q8WWM7;H3BUF6;H3BSK9;H3BSQ5;H3BUE3;H3BRB0;A0A0C4DGL7	Q8WWM7;H3BUF6	Ataxin-2-like protein;Ataxin 2 like	ATXN2L	sp|Q8WWM7|ATX2L_HUMAN Ataxin-2-like protein OS=Homo sapiens OX=9606 GN=ATXN2L PE=1 SV=2;tr|H3BUF6|H3BUF6_HUMAN Ataxin 2 like OS=Homo sapiens OX=9606 GN=ATXN2L PE=1 SV=1	7	26	26	26	28.8	113.37	1075	173.28	21	24	21	24	21	24	26.9	28	2616400000	1162700000	1453700000	23586000	10959000	12628000
P62266;D6RD47;D6RIX0;D6R9I7;D6RDJ2	P62266;D6RD47;D6RIX0;D6R9I7	40S ribosomal protein S23;Ribosomal protein S23	RPS23;	sp|P62266|RS23_HUMAN 40S ribosomal protein S23 OS=Homo sapiens OX=9606 GN=RPS23 PE=1 SV=3;tr|D6RD47|D6RD47_HUMAN 40S ribosomal protein S23 OS=Homo sapiens OX=9606 GN=RPS23 PE=1 SV=1;tr|D6RIX0|D6RIX0_HUMAN Ribosomal protein S23 OS=Homo sapiens OX=9606 GN=RP	5	16	16	16	64.3	15.807	143	169.13	14	16	14	16	14	16	58	64.3	22130000000	10943000000	11186000000	1425200000	740560000	684630000
Q8WY36;C9JA69;C9J8D0;C9JYU6;C9JZA0;H7C1Q0;C9K0D1;C9JSH4	Q8WY36;C9JA69	HMG box transcription factor BBX;BBX high mobility group box domain containing	BBX	sp|Q8WY36|BBX_HUMAN HMG box transcription factor BBX OS=Homo sapiens OX=9606 GN=BBX PE=1 SV=1;tr|C9JA69|C9JA69_HUMAN BBX high mobility group box domain containing OS=Homo sapiens OX=9606 GN=BBX PE=1 SV=1	8	23	23	23	32.4	105.13	941	168.63	21	19	21	19	21	19	29.6	28.3	1765900000	946900000	819040000	14134000	7540000	6594200
P35251;H0Y8U4;H0Y9P8;E0CX09	P35251	Replication factor C subunit 1	RFC1	sp|P35251|RFC1_HUMAN Replication factor C subunit 1 OS=Homo sapiens OX=9606 GN=RFC1 PE=1 SV=4	4	33	33	33	35.3	128.25	1148	168.07	18	25	18	25	18	25	22.4	25.9	1176400000	477290000	699070000	12055000	4807200	7247700
Q6P2Q9;I3L0J9;I3L3Z8;I3L1T8	Q6P2Q9	Pre-mRNA-processing-splicing factor 8	PRPF8	sp|Q6P2Q9|PRP8_HUMAN Pre-mRNA-processing-splicing factor 8 OS=Homo sapiens OX=9606 GN=PRPF8 PE=1 SV=2	4	40	40	40	22.2	273.6	2335	167.06	35	20	35	20	35	20	19.8	10.5	1499400000	935820000	563560000	5334100	3199900	2134200
P68104;Q5VTE0;A0A7I2V659;A0A087WVQ9;A0A7I2V3H3;A0A7I2V5N4;A0A087WV01;A6PW80;Q5JR01;A0A2R8Y488;A0A2R8Y660;A0A2R8YDN5;A0A6Q8PFK6	P68104;Q5VTE0;A0A7I2V659;A0A087WVQ9;A0A7I2V3H3;A0A7I2V5N4;A0A087WV01	Elongation factor 1-alpha 1;Putative elongation factor 1-alpha-like 3;	EEF1A1;EEF1A1P5;	sp|P68104|EF1A1_HUMAN Elongation factor 1-alpha 1 OS=Homo sapiens OX=9606 GN=EEF1A1 PE=1 SV=1;sp|Q5VTE0|EF1A3_HUMAN Putative elongation factor 1-alpha-like 3 OS=Homo sapiens OX=9606 GN=EEF1A1P5 PE=5 SV=1;tr|A0A7I2V659|A0A7I2V659_HUMAN Elongation factor 1-a	13	21	21	12	51.3	50.14	462	166.62	15	19	15	19	9	11	46.1	47.2	10409000000	5171200000	5238100000	217840000	100720000	117120000
Q86XZ4;F8VS10;F8VXB3;F8VZS5;F8VXP9;F8VRH4	Q86XZ4;F8VS10	Spermatogenesis-associated serine-rich protein 2;Spermatogenesis associated serine rich 2	SPATS2	sp|Q86XZ4|SPAS2_HUMAN Spermatogenesis-associated serine-rich protein 2 OS=Homo sapiens OX=9606 GN=SPATS2 PE=1 SV=1;tr|F8VS10|F8VS10_HUMAN Spermatogenesis associated serine rich 2 OS=Homo sapiens OX=9606 GN=SPATS2 PE=1 SV=1	6	24	22	22	52.1	59.544	545	165.87	18	21	16	19	16	19	41.8	48.3	1839800000	806160000	1033600000	24548000	13280000	11268000
O43663;H0YL53;G3V3N7;H0YM42;H0YLA0;H3BSJ8;H0YNE4	O43663	Protein regulator of cytokinesis 1	PRC1	sp|O43663|PRC1_HUMAN Protein regulator of cytokinesis 1 OS=Homo sapiens OX=9606 GN=PRC1 PE=1 SV=2	7	27	27	27	53.1	71.606	620	165.59	23	18	23	18	23	18	46.9	38.1	1647300000	1037000000	610220000	18239000	11865000	6373800
E9PF19;Q9Y4P3;A0A087WXC6;F8WDI9;F8WCR3	E9PF19;Q9Y4P3	Transducin beta like 2;Transducin beta-like protein 2	TBL2	tr|E9PF19|E9PF19_HUMAN Transducin beta like 2 OS=Homo sapiens OX=9606 GN=TBL2 PE=1 SV=1;sp|Q9Y4P3|TBL2_HUMAN Transducin beta-like protein 2 OS=Homo sapiens OX=9606 GN=TBL2 PE=1 SV=1	5	29	29	29	69.6	45.935	411	165.33	24	23	24	23	24	23	60.1	60.6	2305700000	1264700000	1041000000	44557000	25129000	19428000
O95049;K7ESC0	O95049	Tight junction protein ZO-3	TJP3	sp|O95049|ZO3_HUMAN Tight junction protein ZO-3 OS=Homo sapiens OX=9606 GN=TJP3 PE=1 SV=3	2	27	27	27	36.5	101.4	919	165.31	19	23	19	23	19	23	25.8	31	1310100000	595070000	715000000	19730000	9240300	10490000
A0A0A0MS51;A0A8V8TND7;A0A0A0MT01;P06396;A0A0U1RQL8;Q5T0H8	A0A0A0MS51;A0A8V8TND7;A0A0A0MT01;P06396	Gelsolin;	GSN;	tr|A0A0A0MS51|A0A0A0MS51_HUMAN Gelsolin OS=Homo sapiens OX=9606 GN=GSN PE=1 SV=1;tr|A0A8V8TND7|A0A8V8TND7_HUMAN Gelsolin OS=Homo sapiens OX=9606 GN=GSN PE=1 SV=1;tr|A0A0A0MT01|A0A0A0MT01_HUMAN Gelsolin OS=Homo sapiens OX=9606 GN=GSN PE=1 SV=1;sp|P06396|GEL	6	26	26	20	42.4	82.525	748	164.44	20	20	20	20	16	15	38.6	32.6	1459600000	926210000	533390000	22008000	13311000	8697400
Q7Z2W4;C9J6P4;A0A7P0T8C6;H7C5K1;G5E9U9;Q9H0J9	Q7Z2W4;C9J6P4;A0A7P0T8C6	Zinc finger CCCH-type antiviral protein 1;Zinc finger CCCH-type containing, antiviral 1;	ZC3HAV1;	sp|Q7Z2W4|ZCCHV_HUMAN Zinc finger CCCH-type antiviral protein 1 OS=Homo sapiens OX=9606 GN=ZC3HAV1 PE=1 SV=3;tr|C9J6P4|C9J6P4_HUMAN Zinc finger CCCH-type containing, antiviral 1 OS=Homo sapiens OX=9606 GN=ZC3HAV1 PE=1 SV=1;tr|A0A7P0T8C6|A0A7P0T8C6_HUMAN Zi	6	34	34	34	49.8	101.43	902	163.99	23	27	23	27	23	27	37.4	38.5	1534000000	669300000	864680000	15148000	6854600	8293300
Q96P11;Q63ZY6;Q3KNT7	Q96P11	28S rRNA (cytosine-C(5))-methyltransferase	NSUN5	sp|Q96P11|NSUN5_HUMAN 28S rRNA (cytosine-C(5))-methyltransferase OS=Homo sapiens OX=9606 GN=NSUN5 PE=1 SV=2	3	23	23	23	66.2	46.691	429	163.09	20	15	20	15	20	15	59.7	45.2	1350300000	911140000	439130000	22439000	12458000	9981500
Q9H089;H7C2X7;F8WFC6	Q9H089	Large subunit GTPase 1 homolog	LSG1	sp|Q9H089|LSG1_HUMAN Large subunit GTPase 1 homolog OS=Homo sapiens OX=9606 GN=LSG1 PE=1 SV=2	3	31	31	31	50.6	75.225	658	162.58	27	28	27	28	27	28	46.2	43.6	2560000000	1348000000	1212000000	30583000	17465000	13118000
O75934	O75934	Pre-mRNA-splicing factor SPF27	BCAS2	sp|O75934|SPF27_HUMAN Pre-mRNA-splicing factor SPF27 OS=Homo sapiens OX=9606 GN=BCAS2 PE=1 SV=1	1	12	12	12	60.9	26.131	225	161.68	11	10	11	10	11	10	59.1	51.6	1339700000	625280000	714430000	51603000	29349000	22254000
Q99575;E5RK39	Q99575	Ribonucleases P/MRP protein subunit POP1	POP1	sp|Q99575|POP1_HUMAN Ribonucleases P/MRP protein subunit POP1 OS=Homo sapiens OX=9606 GN=POP1 PE=1 SV=2	2	25	25	25	34.6	114.71	1024	161.27	24	10	24	10	24	10	33.1	15.9	1177300000	875060000	302210000	8962000	8230600	731440
Q14444;G3V153;E9PLA9	Q14444;G3V153;E9PLA9	Caprin-1;Cell cycle associated protein 1;Cell cycle associated protein 1 (Fragment)	CAPRIN1;	sp|Q14444|CAPR1_HUMAN Caprin-1 OS=Homo sapiens OX=9606 GN=CAPRIN1 PE=1 SV=2;tr|G3V153|G3V153_HUMAN Cell cycle associated protein 1 OS=Homo sapiens OX=9606 GN=CAPRIN1 PE=1 SV=1;tr|E9PLA9|E9PLA9_HUMAN Cell cycle associated protein 1 (Fragment) OS=Homo sapien	3	21	21	21	32.4	78.365	709	161.21	19	19	19	19	19	19	30.5	32.3	4679000000	2589900000	2089100000	137190000	79178000	58011000
O43896;I3L1B1	O43896	Kinesin-like protein KIF1C	KIF1C	sp|O43896|KIF1C_HUMAN Kinesin-like protein KIF1C OS=Homo sapiens OX=9606 GN=KIF1C PE=1 SV=3	2	32	32	29	38.7	122.95	1103	160.53	27	19	27	19	24	17	34.2	26.7	1400000000	879430000	520580000	11403000	7908300	3494500
Q01130;J3KP15;J3QL05	Q01130;J3KP15;J3QL05	Serine/arginine-rich splicing factor 2;Serine and arginine rich splicing factor 2 (Fragment);	SRSF2;	sp|Q01130|SRSF2_HUMAN Serine/arginine-rich splicing factor 2 OS=Homo sapiens OX=9606 GN=SRSF2 PE=1 SV=4;tr|J3KP15|J3KP15_HUMAN Serine and arginine rich splicing factor 2 (Fragment) OS=Homo sapiens OX=9606 GN=SRSF2 PE=1 SV=8;tr|J3QL05|J3QL05_HUMAN Serine an	3	13	13	12	39.4	25.476	221	160.3	12	10	12	10	11	9	39.4	37.1	5394100000	2938000000	2456100000	324560000	180960000	143600000
P62995;H7BXF3;H7C2L4	P62995;H7BXF3	Transformer-2 protein homolog beta;Transformer 2 beta homolog (Fragment)	TRA2B	sp|P62995|TRA2B_HUMAN Transformer-2 protein homolog beta OS=Homo sapiens OX=9606 GN=TRA2B PE=1 SV=1;tr|H7BXF3|H7BXF3_HUMAN Transformer 2 beta homolog (Fragment) OS=Homo sapiens OX=9606 GN=TRA2B PE=1 SV=1	3	25	25	20	53.1	33.665	288	159.34	24	20	24	20	19	17	53.1	52.4	4255000000	2614400000	1640600000	189440000	124990000	64452000
Q9BQ39	Q9BQ39	ATP-dependent RNA helicase DDX50	DDX50	sp|Q9BQ39|DDX50_HUMAN ATP-dependent RNA helicase DDX50 OS=Homo sapiens OX=9606 GN=DDX50 PE=1 SV=1	1	20	19	19	34.6	82.564	737	159.1	16	12	15	11	15	11	26.6	23.9	776370000	492940000	283430000	8947100	7238100	1709100
P46779;H0YKD8;H0YMF4;H0YLP6	P46779;H0YKD8;H0YMF4;H0YLP6	60S ribosomal protein L28	RPL28;	sp|P46779|RL28_HUMAN 60S ribosomal protein L28 OS=Homo sapiens OX=9606 GN=RPL28 PE=1 SV=3;tr|H0YKD8|H0YKD8_HUMAN 60S ribosomal protein L28 OS=Homo sapiens OX=9606 GN=RPL28 PE=1 SV=1;tr|H0YMF4|H0YMF4_HUMAN 60S ribosomal protein L28 OS=Homo sapiens OX=9606 G	4	27	27	27	78.8	15.747	137	156.75	24	26	24	26	24	26	73.7	78.8	67444000000	33604000000	33841000000	4686400000	2405700000	2280700000
O94906	O94906	Pre-mRNA-processing factor 6	PRPF6	sp|O94906|PRP6_HUMAN Pre-mRNA-processing factor 6 OS=Homo sapiens OX=9606 GN=PRPF6 PE=1 SV=1	1	34	34	34	42.3	106.92	941	155.08	30	24	30	24	30	24	37.7	31.5	1639800000	1023600000	616190000	18960000	12177000	6782900
Q14669	Q14669	E3 ubiquitin-protein ligase TRIP12	TRIP12	sp|Q14669|TRIPC_HUMAN E3 ubiquitin-protein ligase TRIP12 OS=Homo sapiens OX=9606 GN=TRIP12 PE=1 SV=1	1	27	27	1	17	220.43	1992	153.89	22	14	22	14	1	0	14	9.3	628600000	432220000	196370000	3150500	2273200	877320
F8W727;P62910;D3YTB1;D3YTI8	F8W727;P62910;D3YTB1	Ribosomal protein L32;60S ribosomal protein L32;Ribosomal protein L32 (Fragment)	RPL32;	tr|F8W727|F8W727_HUMAN Ribosomal protein L32 OS=Homo sapiens OX=9606 GN=RPL32 PE=1 SV=1;sp|P62910|RL32_HUMAN 60S ribosomal protein L32 OS=Homo sapiens OX=9606 GN=RPL32 PE=1 SV=2;tr|D3YTB1|D3YTB1_HUMAN Ribosomal protein L32 (Fragment) OS=Homo sapiens OX=960	4	23	23	23	71.9	17.962	153	153.59	19	21	19	21	19	21	68	67.3	49766000000	26006000000	23759000000	2543400000	1508500000	1034900000
Q8TDN6	Q8TDN6	Ribosome biogenesis protein BRX1 homolog	BRIX1	sp|Q8TDN6|BRX1_HUMAN Ribosome biogenesis protein BRX1 homolog OS=Homo sapiens OX=9606 GN=BRIX1 PE=1 SV=2	1	21	21	21	63.5	41.401	353	153	20	12	20	12	20	12	61.5	41.9	4024600000	2601100000	1423500000	77193000	43277000	33916000
P62857	P62857	40S ribosomal protein S28	RPS28	sp|P62857|RS28_HUMAN 40S ribosomal protein S28 OS=Homo sapiens OX=9606 GN=RPS28 PE=1 SV=1	1	7	7	7	72.5	7.8409	69	151.57	7	7	7	7	7	7	72.5	72.5	1655800000	1253000000	402770000	381480000	281170000	100310000
P83731;C9JNW5;C9JXB8	P83731;C9JNW5;C9JXB8	60S ribosomal protein L24;Ribosomal protein L24	RPL24	sp|P83731|RL24_HUMAN 60S ribosomal protein L24 OS=Homo sapiens OX=9606 GN=RPL24 PE=1 SV=1;tr|C9JNW5|C9JNW5_HUMAN Ribosomal protein L24 OS=Homo sapiens OX=9606 GN=RPL24 PE=1 SV=1;tr|C9JXB8|C9JXB8_HUMAN Ribosomal protein L24 OS=Homo sapiens OX=9606 GN=RPL24	3	27	27	27	79	17.779	157	151.15	22	24	22	24	22	24	76.4	78.3	36177000000	18732000000	17445000000	3481700000	1872700000	1609000000
P35637;H3BPE7	P35637;H3BPE7	RNA-binding protein FUS;FUS RNA binding protein	FUS	sp|P35637|FUS_HUMAN RNA-binding protein FUS OS=Homo sapiens OX=9606 GN=FUS PE=1 SV=1;tr|H3BPE7|H3BPE7_HUMAN FUS RNA binding protein OS=Homo sapiens OX=9606 GN=FUS PE=1 SV=1	2	18	14	14	28.9	53.425	526	151.14	12	17	9	13	9	13	27	27.6	2173300000	1275400000	897860000	48486000	29550000	18936000
Q8NC51	Q8NC51	Plasminogen activator inhibitor 1 RNA-binding protein	SERBP1	sp|Q8NC51|PAIRB_HUMAN Plasminogen activator inhibitor 1 RNA-binding protein OS=Homo sapiens OX=9606 GN=SERBP1 PE=1 SV=2	1	23	23	23	53.7	44.965	408	150.45	22	15	22	15	22	15	52.9	34.3	3134300000	2241200000	893090000	52104000	39250000	12853000
P62277;J3KMX5;E9PS50	P62277;J3KMX5	40S ribosomal protein S13	RPS13	sp|P62277|RS13_HUMAN 40S ribosomal protein S13 OS=Homo sapiens OX=9606 GN=RPS13 PE=1 SV=2;tr|J3KMX5|J3KMX5_HUMAN 40S ribosomal protein S13 OS=Homo sapiens OX=9606 GN=RPS13 PE=1 SV=1	3	26	26	26	76.2	17.222	151	149.92	23	22	23	22	23	22	74.2	64.9	28372000000	15621000000	12751000000	1495200000	875610000	619600000
P46940;H0YLE8;A0A0J9YXZ5;A0A087WWP1	P46940;H0YLE8;A0A0J9YXZ5	Ras GTPase-activating-like protein IQGAP1;IQ motif containing GTPase activating protein 1;	IQGAP1;	sp|P46940|IQGA1_HUMAN Ras GTPase-activating-like protein IQGAP1 OS=Homo sapiens OX=9606 GN=IQGAP1 PE=1 SV=1;tr|H0YLE8|H0YLE8_HUMAN IQ motif containing GTPase activating protein 1 OS=Homo sapiens OX=9606 GN=IQGAP1 PE=1 SV=1;tr|A0A0J9YXZ5|A0A0J9YXZ5_HUMAN IQ	4	21	21	21	17.4	189.25	1657	147.47	17	15	17	15	17	15	15.9	11.8	543870000	305310000	238560000	2790300	1525400	1264900
Q13753	Q13753	Laminin subunit gamma-2	LAMC2	sp|Q13753|LAMC2_HUMAN Laminin subunit gamma-2 OS=Homo sapiens OX=9606 GN=LAMC2 PE=1 SV=2	1	30	30	30	30	130.97	1193	146.21	26	16	26	16	26	16	27.4	14.8	1069300000	654600000	414670000	8542300	5234000	3308300
Q96I25;Q5W011;Q5W010;Q5W012;H0Y6J6	Q96I25;Q5W011;Q5W010;Q5W012	Splicing factor 45;RNA binding motif protein 17 (Fragment)	RBM17;	sp|Q96I25|SPF45_HUMAN Splicing factor 45 OS=Homo sapiens OX=9606 GN=RBM17 PE=1 SV=1;tr|Q5W011|Q5W011_HUMAN RNA binding motif protein 17 (Fragment) OS=Homo sapiens OX=9606 GN=RBM17 PE=1 SV=1;tr|Q5W010|Q5W010_HUMAN RNA binding motif protein 17 (Fragment) OS=	5	24	24	24	50.6	44.961	401	145.24	23	18	23	18	23	18	50.6	39.4	2496800000	1461800000	1035000000	51925000	33300000	18625000
Q9Y383;A0A0A6YYJ8;V9GZ75;F8WEU3	Q9Y383;A0A0A6YYJ8	Putative RNA-binding protein Luc7-like 2	LUC7L2	sp|Q9Y383|LC7L2_HUMAN Putative RNA-binding protein Luc7-like 2 OS=Homo sapiens OX=9606 GN=LUC7L2 PE=1 SV=2;tr|A0A0A6YYJ8|A0A0A6YYJ8_HUMAN Putative RNA-binding protein Luc7-like 2 OS=Homo sapiens OX=9606 GN=LUC7L2 PE=3 SV=1	4	25	25	16	50	46.513	392	143.11	21	19	21	19	13	12	49.2	46.4	4010500000	2227800000	1782700000	113220000	68137000	45087000
O75165;A0A3B3IRM0;H0YA63;H0Y8Q2	O75165	DnaJ homolog subfamily C member 13	DNAJC13	sp|O75165|DJC13_HUMAN DnaJ homolog subfamily C member 13 OS=Homo sapiens OX=9606 GN=DNAJC13 PE=1 SV=5	4	18	18	18	11.6	254.41	2243	142.35	15	15	15	15	15	15	9.7	10.3	627170000	331430000	295740000	2018400	1142400	876000
P15880;H0YEN5;E9PMM9;I3L404;E9PM36;E9PQD7;E9PPT0;H3BNG3;H0YE27	P15880;H0YEN5;E9PMM9;I3L404;E9PM36;E9PQD7;E9PPT0	40S ribosomal protein S2;40S ribosomal protein S2 (Fragment)	RPS2;	sp|P15880|RS2_HUMAN 40S ribosomal protein S2 OS=Homo sapiens OX=9606 GN=RPS2 PE=1 SV=2;tr|H0YEN5|H0YEN5_HUMAN 40S ribosomal protein S2 (Fragment) OS=Homo sapiens OX=9606 GN=RPS2 PE=1 SV=1;tr|E9PMM9|E9PMM9_HUMAN 40S ribosomal protein S2 (Fragment) OS=Homo s	9	25	25	25	61.4	31.324	293	140.69	23	23	23	23	23	23	61.4	56.3	30185000000	16319000000	13866000000	876610000	498640000	377970000
Q86UE4;E5RJU9;H0YB56;H0YBE0;H0YBJ8	Q86UE4;E5RJU9	Protein LYRIC;Metadherin	MTDH	sp|Q86UE4|LYRIC_HUMAN Protein LYRIC OS=Homo sapiens OX=9606 GN=MTDH PE=1 SV=2;tr|E5RJU9|E5RJU9_HUMAN Metadherin OS=Homo sapiens OX=9606 GN=MTDH PE=1 SV=1	5	23	23	23	46.2	63.836	582	140.54	19	19	19	19	19	19	35.7	43.5	1908200000	1085200000	822990000	37662000	21627000	16035000
A0A087WUK2;O14979	A0A087WUK2;O14979	Heterogeneous nuclear ribonucleoprotein D like;Heterogeneous nuclear ribonucleoprotein D-like	HNRNPDL	tr|A0A087WUK2|A0A087WUK2_HUMAN Heterogeneous nuclear ribonucleoprotein D like OS=Homo sapiens OX=9606 GN=HNRNPDL PE=1 SV=1;sp|O14979|HNRDL_HUMAN Heterogeneous nuclear ribonucleoprotein D-like OS=Homo sapiens OX=9606 GN=HNRNPDL PE=1 SV=3	2	20	20	18	31.1	40.04	363	140.21	19	18	19	18	17	16	28.1	28.4	7058900000	3883300000	3175600000	117560000	68649000	48906000
Q96PV6;C9JMY0;A0A087WUE4;A0A0G2JNN3;E7EWC7;B0VJY8;A0A0G2JPW6;C9J1N5;H7BZP5;A0A0G2JN70	Q96PV6;C9JMY0;A0A087WUE4;A0A0G2JNN3	Leukocyte receptor cluster member 8;	LENG8;	sp|Q96PV6|LENG8_HUMAN Leukocyte receptor cluster member 8 OS=Homo sapiens OX=9606 GN=LENG8 PE=1 SV=3;tr|C9JMY0|C9JMY0_HUMAN Leukocyte receptor cluster member 8 OS=Homo sapiens OX=9606 GN=LENG8 PE=1 SV=2;tr|A0A087WUE4|A0A087WUE4_HUMAN Leukocyte receptor clu	10	19	19	19	33.8	88.156	800	140.14	11	15	11	15	11	15	20.2	26.9	481060000	218390000	262670000	5327100	1885300	3441800
P09651;F8W6I7;A0A7I2V3R8;A0A7I2V3W0;A0A7I2V2L6;F8VZ49;A0A7I2YQX9;F8VTQ5;F8W646;A0A2R8Y4L2;Q32P51;H0YH80;A0A7I2YQ85;A0A7I2V5U9;A0A7I2V334;A0A7I2V5T1;A0A7I2YQY2;A0A7I2V4M0;A0A7I2V3C7;F8VYN5;A0A7I2V3W4;A0A7I2V5H0;A0A7I2V2Z4;A0A7I2V459;A0A7I2V360;A0A7I2V2M7;A0A7I2V4F8;A0A7I2V497;A0A7I2V520;A0A7I2V2Q7;A0A7I2V453;A0A7I2V5N7;A0A7I2V3K5;A0A7I2V661;A0A7I2V5P1;A0A7I2V4E2;A0A7I2V2X1;A0A7I2V4P7;A0A7I2V666;A0…	P09651;F8W6I7;A0A7I2V3R8;A0A7I2V3W0;A0A7I2V2L6;F8VZ49;A0A7I2YQX9;F8VTQ5;F8W646;A0A2R8Y4L2;Q32P51	Heterogeneous nuclear ribonucleoprotein A1;	HNRNPA1;	sp|P09651|ROA1_HUMAN Heterogeneous nuclear ribonucleoprotein A1 OS=Homo sapiens OX=9606 GN=HNRNPA1 PE=1 SV=5;tr|F8W6I7|F8W6I7_HUMAN Heterogeneous nuclear ribonucleoprotein A1 OS=Homo sapiens OX=9606 GN=HNRNPA1 PE=1 SV=2;tr|A0A7I2V3R8|A0A7I2V3R8_HUMAN Heter	43	18	18	18	47.6	38.746	372	138.43	15	17	15	17	15	17	45.7	43.5	2758100000	1556700000	1201400000	49975000	29264000	20711000
O95429;H0YBT1	O95429	BAG family molecular chaperone regulator 4	BAG4	sp|O95429|BAG4_HUMAN BAG family molecular chaperone regulator 4 OS=Homo sapiens OX=9606 GN=BAG4 PE=1 SV=1	2	11	11	11	44	49.593	457	138.18	10	10	10	10	10	10	36.8	43.3	1139800000	582190000	557600000	32905000	19331000	13574000
O75607	O75607	Nucleoplasmin-3	NPM3	sp|O75607|NPM3_HUMAN Nucleoplasmin-3 OS=Homo sapiens OX=9606 GN=NPM3 PE=1 SV=3	1	3	3	3	29.2	19.343	178	137.5	3	2	3	2	3	2	29.2	17.4	604360000	329990000	274370000	60147000	33594000	26553000
Q15637;F8WEV5	Q15637	Splicing factor 1	SF1	sp|Q15637|SF01_HUMAN Splicing factor 1 OS=Homo sapiens OX=9606 GN=SF1 PE=1 SV=4	2	22	22	3	34.1	68.329	639	136.42	19	17	19	17	2	3	33	29.7	3249300000	1652300000	1597100000	68139000	37142000	30997000
P11388;J3KTB7	P11388	DNA topoisomerase 2-alpha	TOP2A	sp|P11388|TOP2A_HUMAN DNA topoisomerase 2-alpha OS=Homo sapiens OX=9606 GN=TOP2A PE=1 SV=3	2	29	29	22	26.5	174.38	1531	136.09	23	19	23	19	18	15	21.5	18.7	1073400000	605270000	468120000	8574000	4972700	3601300
E7EVA0;A0A804HKE7;P27816;H0Y2V1;H7C4C5;F8W9U4;B5MEG9;H7C456;A0A0J9YVV8;A0A0J9YW37	E7EVA0;A0A804HKE7;P27816	Microtubule-associated protein;	MAP4;	tr|E7EVA0|E7EVA0_HUMAN Microtubule-associated protein OS=Homo sapiens OX=9606 GN=MAP4 PE=1 SV=1;tr|A0A804HKE7|A0A804HKE7_HUMAN Microtubule-associated protein OS=Homo sapiens OX=9606 GN=MAP4 PE=1 SV=1;sp|P27816|MAP4_HUMAN Microtubule-associated protein 4 OS	10	30	30	30	21.2	245.44	2297	135.8	22	18	22	18	22	18	15.6	12	1602400000	872570000	729860000	4863900	2507700	2356200
Q12906;K7EKJ9;K7EQR9;K7ERM6;K7ENK6;K7EM82;K7EJ09;K7ER69;Q96SI9;K7EQ75;K7EPG3;K7EKY0	Q12906	Interleukin enhancer-binding factor 3	ILF3	sp|Q12906|ILF3_HUMAN Interleukin enhancer-binding factor 3 OS=Homo sapiens OX=9606 GN=ILF3 PE=1 SV=3	12	24	24	24	33.3	95.337	894	135.52	22	14	22	14	22	14	31.8	19	1805400000	1043200000	762270000	14679000	8100500	6578500
O15037;G3V331	O15037	Protein KHNYN	KHNYN	sp|O15037|KHNYN_HUMAN Protein KHNYN OS=Homo sapiens OX=9606 GN=KHNYN PE=1 SV=3	2	17	17	17	37.9	74.533	678	134.8	10	13	10	13	10	13	21.2	30.7	885140000	294140000	591000000	9338300	4238300	5100000
Q15058	Q15058	Kinesin-like protein KIF14	KIF14	sp|Q15058|KIF14_HUMAN Kinesin-like protein KIF14 OS=Homo sapiens OX=9606 GN=KIF14 PE=1 SV=1	1	25	25	25	18.1	186.49	1648	134.61	20	16	20	16	20	16	15.2	12.8	757160000	403220000	353940000	5029900	3006100	2023800
O00178;B0QY59;F5H716;F5H257;F8WAZ4	O00178	GTP-binding protein 1	GTPBP1	sp|O00178|GTPB1_HUMAN GTP-binding protein 1 OS=Homo sapiens OX=9606 GN=GTPBP1 PE=1 SV=3	5	18	18	18	35.3	72.453	669	134.58	17	8	17	8	17	8	33.8	15.7	1012600000	647760000	364820000	16496000	10882000	5614400
P35869;A0A1B0GVI7;A0A2R8Y7G1;E5RGQ2;A0A494BZY4;G3V143;E5RFG4;A0A7I2PK40;A9YTQ3	P35869;A0A1B0GVI7;A0A2R8Y7G1	Aryl hydrocarbon receptor;Aryl hydrocarbon receptor (Fragment)	AHR;	sp|P35869|AHR_HUMAN Aryl hydrocarbon receptor OS=Homo sapiens OX=9606 GN=AHR PE=1 SV=2;tr|A0A1B0GVI7|A0A1B0GVI7_HUMAN Aryl hydrocarbon receptor (Fragment) OS=Homo sapiens OX=9606 PE=4 SV=1;tr|A0A2R8Y7G1|A0A2R8Y7G1_HUMAN Aryl hydrocarbon receptor OS=Homo sa	9	18	18	18	28.3	96.146	848	134.58	14	15	14	15	14	15	18.8	25	1331600000	639480000	692130000	26461000	12997000	13464000
P07919;A0A096LP55;K7EQR3;Q08E86;K7EQ86;Q14667	P07919;A0A096LP55	Cytochrome b-c1 complex subunit 6, mitochondrial;Cytochrome b-c1 complex subunit 6-like, mitochondrial	UQCRH;UQCRHL	sp|P07919|QCR6_HUMAN Cytochrome b-c1 complex subunit 6, mitochondrial OS=Homo sapiens OX=9606 GN=UQCRH PE=1 SV=2;sp|A0A096LP55|QCR6L_HUMAN Cytochrome b-c1 complex subunit 6-like, mitochondrial OS=Homo sapiens OX=9606 GN=UQCRHL PE=3 SV=1	6	6	6	6	52.7	10.739	91	134.53	4	5	4	5	4	5	38.5	44	570920000	177490000	393430000	36955000	11468000	25488000
Q9UJV9;A0A499FJW5;H0Y8L8;D6RGI7;H0YA06;D6RD33	Q9UJV9	Probable ATP-dependent RNA helicase DDX41	DDX41	sp|Q9UJV9|DDX41_HUMAN Probable ATP-dependent RNA helicase DDX41 OS=Homo sapiens OX=9606 GN=DDX41 PE=1 SV=2	6	30	30	30	55.6	69.837	622	132.78	28	20	28	20	28	20	54.2	37.6	2014500000	1210200000	804240000	29481000	17379000	12103000
P62249;M0R210;M0R3H0;Q6IPX4;M0R1M5;M0QX76	P62249;M0R210;M0R3H0;Q6IPX4	40S ribosomal protein S16;Ribosomal protein S16	RPS16	sp|P62249|RS16_HUMAN 40S ribosomal protein S16 OS=Homo sapiens OX=9606 GN=RPS16 PE=1 SV=2;tr|M0R210|M0R210_HUMAN Ribosomal protein S16 OS=Homo sapiens OX=9606 GN=RPS16 PE=1 SV=1;tr|M0R3H0|M0R3H0_HUMAN Ribosomal protein S16 OS=Homo sapiens OX=9606 GN=RPS16	6	24	24	24	82.9	16.445	146	131.57	22	20	22	20	22	20	82.9	77.4	18635000000	10602000000	8032200000	979090000	611550000	367540000
P11021;A0A7P0TB36;A0A7P0TAI0	P11021;A0A7P0TB36;A0A7P0TAI0	Endoplasmic reticulum chaperone BiP;78 kDa glucose-regulated protein;	HSPA5;	sp|P11021|BIP_HUMAN Endoplasmic reticulum chaperone BiP OS=Homo sapiens OX=9606 GN=HSPA5 PE=1 SV=2;tr|A0A7P0TB36|A0A7P0TB36_HUMAN 78 kDa glucose-regulated protein OS=Homo sapiens OX=9606 GN=HSPA5 PE=1 SV=1;tr|A0A7P0TAI0|A0A7P0TAI0_HUMAN 78 kDa glucose-regu	3	26	25	25	40.4	72.332	654	131.56	25	17	24	16	24	16	37.8	30.7	1852300000	1217100000	635270000	30608000	20103000	10505000
Q9Y450;B7Z524;H0YDX7;J3QT46;H0YES5;E9PHZ9;E9PN23;E9PS53;G5E991;E9PMN1;E9PLR4;E9PJ90	Q9Y450;B7Z524;H0YDX7;J3QT46	HBS1-like protein;HBS1 like translational GTPase;HBS1 like translational GTPase (Fragment)	HBS1L;	sp|Q9Y450|HBS1L_HUMAN HBS1-like protein OS=Homo sapiens OX=9606 GN=HBS1L PE=1 SV=1;tr|B7Z524|B7Z524_HUMAN HBS1 like translational GTPase OS=Homo sapiens OX=9606 GN=HBS1L PE=1 SV=1;tr|H0YDX7|H0YDX7_HUMAN HBS1 like translational GTPase (Fragment) OS=Homo sap	12	18	18	18	36.8	75.472	684	131.27	16	11	16	11	16	11	36	25.6	892570000	477000000	415570000	9029300	5200100	3829200
P16401	P16401	Histone H1.5	H1-5	sp|P16401|H15_HUMAN Histone H1.5 OS=Homo sapiens OX=9606 GN=H1-5 PE=1 SV=3	1	21	21	15	53.1	22.58	226	130.1	20	17	20	17	14	12	53.1	41.6	14595000000	7174500000	7420100000	788410000	421810000	366600000
C9JYS6;P00533;Q504U8;A0A8V8TPW8;J3KTI5;H3BLT0;B4DTR1;J3QLU9;A0A0A0MSE1;P04626;Q15303	C9JYS6;P00533;Q504U8	Receptor protein-tyrosine kinase;Epidermal growth factor receptor	EGFR;	tr|C9JYS6|C9JYS6_HUMAN Receptor protein-tyrosine kinase OS=Homo sapiens OX=9606 GN=EGFR PE=1 SV=2;sp|P00533|EGFR_HUMAN Epidermal growth factor receptor OS=Homo sapiens OX=9606 GN=EGFR PE=1 SV=2;tr|Q504U8|Q504U8_HUMAN Receptor protein-tyrosine kinase OS=Hom	11	21	21	21	24.9	128.68	1157	130.09	3	21	3	21	3	21	4	24.9	875010000	29285000	845720000	8676800	450540	8226200
Q12965;H0YNQ8;H0YN00;O00160;H0YLE5;H0YLJ4	Q12965	Unconventional myosin-Ie	MYO1E	sp|Q12965|MYO1E_HUMAN Unconventional myosin-Ie OS=Homo sapiens OX=9606 GN=MYO1E PE=1 SV=2	6	25	25	25	31.3	127.06	1108	129.71	24	12	24	12	24	12	31.2	14.1	1118500000	822250000	296290000	8268000	6104600	2163400
P35249;C9JZI1;C9J8M3;C9JXZ7;C9JGY5;F8WE44;C9JW34;H7C1P0	P35249;C9JZI1;C9J8M3	Replication factor C subunit 4;	RFC4;	sp|P35249|RFC4_HUMAN Replication factor C subunit 4 OS=Homo sapiens OX=9606 GN=RFC4 PE=1 SV=2;tr|C9JZI1|C9JZI1_HUMAN Replication factor C subunit 4 OS=Homo sapiens OX=9606 GN=RFC4 PE=1 SV=1;tr|C9J8M3|C9J8M3_HUMAN Replication factor C subunit 4 (Fragment) O	8	16	16	16	48.2	39.681	363	129.16	15	13	15	13	15	13	45.7	39.1	827050000	379690000	447360000	21016000	10754000	10262000
A0A8Q3WMA7;P23246;H0Y9K7;H0Y9U2	A0A8Q3WMA7;P23246	Splicing factor proline and glutamine rich;Splicing factor, proline- and glutamine-rich	SFPQ	tr|A0A8Q3WMA7|A0A8Q3WMA7_HUMAN Splicing factor proline and glutamine rich OS=Homo sapiens OX=9606 GN=SFPQ PE=1 SV=1;sp|P23246|SFPQ_HUMAN Splicing factor, proline- and glutamine-rich OS=Homo sapiens OX=9606 GN=SFPQ PE=1 SV=2	4	25	23	23	34.8	78.613	728	128.87	22	19	20	18	20	18	30.2	23.9	2946300000	1576500000	1369800000	35805000	19973000	15832000
P62805	P62805	Histone H4	H4C1	sp|P62805|H4_HUMAN Histone H4 OS=Homo sapiens OX=9606 GN=H4C1 PE=1 SV=2	1	14	14	14	70.9	11.367	103	128.44	12	13	12	13	12	13	67	62.1	5927700000	3609100000	2318600000	634870000	395950000	238920000
Q92804;A0A0J9YYE0;A0A0J9YXY8;A0A0J9YY24;A0A075B7E4;A0A0J9YWI4;A0A075B7C1	Q92804;A0A0J9YYE0	TATA-binding protein-associated factor 2N	TAF15	sp|Q92804|RBP56_HUMAN TATA-binding protein-associated factor 2N OS=Homo sapiens OX=9606 GN=TAF15 PE=1 SV=1;tr|A0A0J9YYE0|A0A0J9YYE0_HUMAN TATA-binding protein-associated factor 2N OS=Homo sapiens OX=9606 GN=TAF15 PE=1 SV=1	7	19	19	15	36.8	61.829	592	127.23	17	15	17	15	14	11	36.8	28	7737100000	4149000000	3588100000	104390000	60355000	44033000
H7C0N4	H7C0N4	Splicing factor 1 (Fragment)	SF1	tr|H7C0N4|H7C0N4_HUMAN Splicing factor 1 (Fragment) OS=Homo sapiens OX=9606 GN=SF1 PE=1 SV=1	1	8	8	4	48.3	18.639	180	126.4	8	6	8	6	4	3	48.3	43.3	1580300000	967360000	612980000	130860000	80938000	49918000
Q14498;G3XAC6;A0A0U1RQH7;H0Y4X3;A0A0U1RQW2;Q5QP23;Q5QP22;A0A087X122;Q86U06;G3V5Z6;H0YJJ3;G3XAP0	Q14498;G3XAC6;A0A0U1RQH7;H0Y4X3	RNA-binding protein 39;RNA binding motif protein 39;	RBM39;	sp|Q14498|RBM39_HUMAN RNA-binding protein 39 OS=Homo sapiens OX=9606 GN=RBM39 PE=1 SV=2;tr|G3XAC6|G3XAC6_HUMAN RNA binding motif protein 39 OS=Homo sapiens OX=9606 GN=RBM39 PE=1 SV=1;tr|A0A0U1RQH7|A0A0U1RQH7_HUMAN RNA binding motif protein 39 (Fragment) OS	12	17	17	17	38.9	59.379	530	125.57	15	13	15	13	15	13	35.8	28.7	2309500000	1420900000	888580000	64151000	34776000	29376000
A0A0G2JIW1;P0DMV9;P0DMV8;V9GZ37	A0A0G2JIW1;P0DMV9;P0DMV8;V9GZ37	Heat shock 70 kDa protein 1B;Heat shock 70 kDa protein 1A	HSPA1B;	tr|A0A0G2JIW1|A0A0G2JIW1_HUMAN Heat shock 70 kDa protein 1B OS=Homo sapiens OX=9606 GN=HSPA1B PE=1 SV=1;sp|P0DMV9|HS71B_HUMAN Heat shock 70 kDa protein 1B OS=Homo sapiens OX=9606 GN=HSPA1B PE=1 SV=1;sp|P0DMV8|HS71A_HUMAN Heat shock 70 kDa protein 1A OS=Hom	4	22	19	10	35.8	70.108	642	125.51	17	20	14	17	8	9	29	35.5	1038800000	353660000	685100000	15491000	6257400	9233300
P62750;H7BY10;K7ERT8;A8MUS3;K7EJV9;K7EMA7	P62750;H7BY10;K7ERT8;A8MUS3;K7EJV9	60S ribosomal protein L23a;Ribosomal protein L23a (Fragment)	RPL23A;	sp|P62750|RL23A_HUMAN 60S ribosomal protein L23a OS=Homo sapiens OX=9606 GN=RPL23A PE=1 SV=1;tr|H7BY10|H7BY10_HUMAN Ribosomal protein L23a (Fragment) OS=Homo sapiens OX=9606 GN=RPL23A PE=1 SV=1;tr|K7ERT8|K7ERT8_HUMAN Ribosomal protein L23a (Fragment) OS=Ho	6	27	27	27	82.7	17.695	156	124.99	23	24	23	24	23	24	71.2	82.7	35411000000	19222000000	16189000000	2264400000	1285900000	978510000
E7ETK0;A0A2R8Y849;A0A2R8YD14;P62847;A0A2R8Y8A0	E7ETK0;A0A2R8Y849;A0A2R8YD14;P62847	40S ribosomal protein S24	RPS24;	tr|E7ETK0|E7ETK0_HUMAN 40S ribosomal protein S24 OS=Homo sapiens OX=9606 GN=RPS24 PE=1 SV=1;tr|A0A2R8Y849|A0A2R8Y849_HUMAN 40S ribosomal protein S24 OS=Homo sapiens OX=9606 GN=RPS24 PE=1 SV=1;tr|A0A2R8YD14|A0A2R8YD14_HUMAN 40S ribosomal protein S24 OS=Homo	5	19	19	19	64.9	15.197	131	123.84	15	16	15	16	15	16	60.3	60.3	17730000000	10269000000	7461000000	1780200000	1089700000	690520000
P62269;J3JS69;A0A0G2JQH2;Q5GGW2	P62269	40S ribosomal protein S18	RPS18	sp|P62269|RS18_HUMAN 40S ribosomal protein S18 OS=Homo sapiens OX=9606 GN=RPS18 PE=1 SV=3	4	30	30	30	81.6	17.718	152	123.68	27	26	27	26	27	26	79.6	76.3	24784000000	13874000000	10910000000	1607400000	880650000	726770000
P62913;Q5VVC8	P62913;Q5VVC8	60S ribosomal protein L11	RPL11	sp|P62913|RL11_HUMAN 60S ribosomal protein L11 OS=Homo sapiens OX=9606 GN=RPL11 PE=1 SV=2;tr|Q5VVC8|Q5VVC8_HUMAN 60S ribosomal protein L11 OS=Homo sapiens OX=9606 GN=RPL11 PE=1 SV=2	2	22	22	22	79.2	20.252	178	122.69	20	19	20	19	20	19	75.8	65.7	27603000000	14787000000	12816000000	2321800000	1306700000	1015100000
Q5STZ8;Q8NE71;H0YGW7;A0A0G2JIC2;A0A0G2JJB9;F5GYK6	Q5STZ8;Q8NE71;H0YGW7	ATP binding cassette subfamily F member 1;ATP-binding cassette sub-family F member 1;	ABCF1;	tr|Q5STZ8|Q5STZ8_HUMAN ATP binding cassette subfamily F member 1 OS=Homo sapiens OX=9606 GN=ABCF1 PE=1 SV=10;sp|Q8NE71|ABCF1_HUMAN ATP-binding cassette sub-family F member 1 OS=Homo sapiens OX=9606 GN=ABCF1 PE=1 SV=2;tr|H0YGW7|H0YGW7_HUMAN ATP binding cass	6	23	23	23	30.1	96.053	846	122.4	19	15	19	15	19	15	26	22.3	934170000	540890000	393290000	11384000	7141500	4242500
A0A0C4DGA7;O94929;D6RHE7;A0A0A0MRD5	A0A0C4DGA7;O94929	Actin binding LIM protein family member 3;Actin-binding LIM protein 3	ABLIM3	tr|A0A0C4DGA7|A0A0C4DGA7_HUMAN Actin binding LIM protein family member 3 OS=Homo sapiens OX=9606 GN=ABLIM3 PE=1 SV=1;sp|O94929|ABLM3_HUMAN Actin-binding LIM protein 3 OS=Homo sapiens OX=9606 GN=ABLIM3 PE=1 SV=3	4	21	21	21	36.8	74.167	650	122.21	18	14	18	14	18	14	35.1	26.2	577580000	305630000	271950000	8703500	4349500	4354000
P0DP25;P0DP24;P0DP23;Q96HY3;E7EMB3;M0QZ52;G3V361;A0A590UJI2;A0A590UJC0;F8WBR5;G3V226;G3V479	P0DP25;P0DP24;P0DP23;Q96HY3;E7EMB3;M0QZ52;G3V361;A0A590UJI2	Calmodulin-3;Calmodulin-2;Calmodulin-1;	CALM3;CALM2;CALM1;	sp|P0DP25|CALM3_HUMAN Calmodulin-3 OS=Homo sapiens OX=9606 GN=CALM3 PE=1 SV=1;sp|P0DP24|CALM2_HUMAN Calmodulin-2 OS=Homo sapiens OX=9606 GN=CALM2 PE=1 SV=1;sp|P0DP23|CALM1_HUMAN Calmodulin-1 OS=Homo sapiens OX=9606 GN=CALM1 PE=1 SV=1;tr|Q96HY3|Q96HY3_HUMAN	12	6	6	6	56.4	16.837	149	121.77	6	5	6	5	6	5	56.4	54.4	1422200000	725760000	696420000	74934000	43550000	31385000
Q15464	Q15464	SH2 domain-containing adapter protein B	SHB	sp|Q15464|SHB_HUMAN SH2 domain-containing adapter protein B OS=Homo sapiens OX=9606 GN=SHB PE=1 SV=2	1	17	17	17	42.8	55.042	509	121.63	14	13	14	13	14	13	36.1	35.8	974330000	453110000	521220000	12003000	5898900	6104400
Q8N3C0;E5RFZ0;J3KNJ4	Q8N3C0	Activating signal cointegrator 1 complex subunit 3	ASCC3	sp|Q8N3C0|ASCC3_HUMAN Activating signal cointegrator 1 complex subunit 3 OS=Homo sapiens OX=9606 GN=ASCC3 PE=1 SV=3	3	37	37	37	23.3	251.46	2202	121.6	31	16	31	16	31	16	20.3	9	1170000000	775020000	394960000	4788500	3496700	1291800
P19447;A0A2R8Y6W8;A0A2R8YES7;A0A2R8Y5L2;A0A2R8Y681;H7C309;A0A2R8Y762	P19447;A0A2R8Y6W8	General transcription and DNA repair factor IIH helicase subunit XPB	ERCC3;	sp|P19447|ERCC3_HUMAN General transcription and DNA repair factor IIH helicase subunit XPB OS=Homo sapiens OX=9606 GN=ERCC3 PE=1 SV=1;tr|A0A2R8Y6W8|A0A2R8Y6W8_HUMAN General transcription and DNA repair factor IIH helicase subunit XPB OS=Homo sapiens OX=960	7	21	21	21	35.7	89.277	782	121.53	17	11	17	11	17	11	31.1	21.9	571920000	381490000	190430000	6404100	4268300	2135800
D3DPS3;Q3KQU3;C9JIR3;E9PLH3;H0YF21	D3DPS3;Q3KQU3	Arginine/proline rich coiled-coil 1, isoform CRA_b;MAP7 domain-containing protein 1	MAP7D1	tr|D3DPS3|D3DPS3_HUMAN Arginine/proline rich coiled-coil 1, isoform CRA_b OS=Homo sapiens OX=9606 GN=MAP7D1 PE=1 SV=1;sp|Q3KQU3|MA7D1_HUMAN MAP7 domain-containing protein 1 OS=Homo sapiens OX=9606 GN=MAP7D1 PE=1 SV=1	5	25	25	24	34.2	92.691	840	120.79	20	19	20	19	19	19	28.5	27.5	1466400000	790120000	676240000	17564000	10448000	7115700
P62906	P62906	60S ribosomal protein L10a	RPL10A	sp|P62906|RL10A_HUMAN 60S ribosomal protein L10a OS=Homo sapiens OX=9606 GN=RPL10A PE=1 SV=2	1	26	26	26	67.7	24.831	217	120.62	22	24	22	24	22	24	67.7	60.8	27173000000	15087000000	12087000000	1101900000	632490000	469430000
P35269;M0QXD6;M0R0R9;M0R0Z3	P35269;M0QXD6;M0R0R9	General transcription factor IIF subunit 1;Transcription initiation factor IIF subunit alpha (Fragment);	GTF2F1;	sp|P35269|T2FA_HUMAN General transcription factor IIF subunit 1 OS=Homo sapiens OX=9606 GN=GTF2F1 PE=1 SV=2;tr|M0QXD6|M0QXD6_HUMAN Transcription initiation factor IIF subunit alpha (Fragment) OS=Homo sapiens OX=9606 GN=GTF2F1 PE=1 SV=1;tr|M0R0R9|M0R0R9_HUM	4	13	13	13	39.7	58.24	517	120.47	9	8	9	8	9	8	30.8	22.8	461830000	310010000	151820000	7044700	5656500	1388200
Q9BRZ2;C9JI91;A0A0D9SF19	Q9BRZ2	E3 ubiquitin-protein ligase TRIM56	TRIM56	sp|Q9BRZ2|TRI56_HUMAN E3 ubiquitin-protein ligase TRIM56 OS=Homo sapiens OX=9606 GN=TRIM56 PE=1 SV=3	3	16	16	16	30.7	81.487	755	120.31	14	11	14	11	14	11	27.2	21.3	849710000	555190000	294520000	12877000	7721900	5154900
O95239;Q2VIQ3	O95239	Chromosome-associated kinesin KIF4A	KIF4A	sp|O95239|KIF4A_HUMAN Chromosome-associated kinesin KIF4A OS=Homo sapiens OX=9606 GN=KIF4A PE=1 SV=3	2	24	24	24	21.8	139.88	1232	119.78	13	21	13	21	13	21	12.1	19.9	754120000	273980000	480150000	9254300	3482100	5772200
P61313;E7EQV9;A0A2R8YEM3;E7ENU7;E7EX53;A0A2R8Y738	P61313;E7EQV9;A0A2R8YEM3;E7ENU7;E7EX53;A0A2R8Y738	60S ribosomal protein L15;Ribosomal protein L15 (Fragment)	RPL15;	sp|P61313|RL15_HUMAN 60S ribosomal protein L15 OS=Homo sapiens OX=9606 GN=RPL15 PE=1 SV=2;tr|E7EQV9|E7EQV9_HUMAN Ribosomal protein L15 (Fragment) OS=Homo sapiens OX=9606 GN=RPL15 PE=1 SV=1;tr|A0A2R8YEM3|A0A2R8YEM3_HUMAN Ribosomal protein L15 (Fragment) OS=	6	28	28	20	81.9	24.146	204	119.68	24	26	24	26	17	18	77.9	77.5	43528000000	22959000000	20569000000	1751000000	934070000	816890000
Q08170;A0A0D9SEM4;S4R2X6	Q08170;A0A0D9SEM4	Serine/arginine-rich splicing factor 4;Serine and arginine rich splicing factor 4 (Fragment)	SRSF4	sp|Q08170|SRSF4_HUMAN Serine/arginine-rich splicing factor 4 OS=Homo sapiens OX=9606 GN=SRSF4 PE=1 SV=2;tr|A0A0D9SEM4|A0A0D9SEM4_HUMAN Serine and arginine rich splicing factor 4 (Fragment) OS=Homo sapiens OX=9606 GN=SRSF4 PE=1 SV=1	3	22	18	18	31	56.678	494	119.62	20	11	17	8	17	8	28.9	19.2	628560000	420500000	208070000	21352000	16755000	4597600
A0A7I2V4L7;B1ANR0;Q13310;A0A7I2V598;A0A7I2V5W9;H0Y5F5;H0YEU6;A0A7I2V4V6;H0YEQ8;B1ANR1;H0YCC8;H0Y6X6;H0YER0	A0A7I2V4L7;B1ANR0;Q13310;A0A7I2V598;A0A7I2V5W9;H0Y5F5	Polyadenylate-binding protein;	PABPC4;	tr|A0A7I2V4L7|A0A7I2V4L7_HUMAN Polyadenylate-binding protein OS=Homo sapiens OX=9606 GN=PABPC4 PE=1 SV=1;tr|B1ANR0|B1ANR0_HUMAN Polyadenylate-binding protein OS=Homo sapiens OX=9606 GN=PABPC4 PE=1 SV=1;sp|Q13310|PABP4_HUMAN Polyadenylate-binding protein 4	13	38	27	23	59.9	66.499	601	118.89	32	29	21	19	18	17	54.9	54.6	2556200000	1218200000	1337900000	30790000	16318000	14471000
Q8WXX5	Q8WXX5	DnaJ homolog subfamily C member 9	DNAJC9	sp|Q8WXX5|DNJC9_HUMAN DnaJ homolog subfamily C member 9 OS=Homo sapiens OX=9606 GN=DNAJC9 PE=1 SV=1	1	15	15	15	58.1	29.909	260	118.89	12	9	12	9	12	9	55.4	44.2	1025600000	678990000	346660000	25637000	15628000	10009000
P42766;F2Z388	P42766;F2Z388	60S ribosomal protein L35	RPL35	sp|P42766|RL35_HUMAN 60S ribosomal protein L35 OS=Homo sapiens OX=9606 GN=RPL35 PE=1 SV=2;tr|F2Z388|F2Z388_HUMAN 60S ribosomal protein L35 OS=Homo sapiens OX=9606 GN=RPL35 PE=1 SV=1	2	15	15	15	62.6	14.551	123	117.8	11	12	11	12	11	12	50.4	62.6	26441000000	12588000000	13853000000	2086400000	1075100000	1011200000
Q9Y6N5;H3BNX3;H3BMS6;H3BNP9;A0A1B0GXB4;H3BV36	Q9Y6N5;H3BNX3	Sulfide:quinone oxidoreductase, mitochondrial;FAD/NAD(P)-binding domain-containing protein (Fragment)	SQOR;	sp|Q9Y6N5|SQOR_HUMAN Sulfide:quinone oxidoreductase, mitochondrial OS=Homo sapiens OX=9606 GN=SQOR PE=1 SV=1;tr|H3BNX3|H3BNX3_HUMAN FAD/NAD(P)-binding domain-containing protein (Fragment) OS=Homo sapiens OX=9606 PE=4 SV=1	6	14	14	14	47.3	49.96	450	117.79	13	7	13	7	13	7	44.7	22.7	816850000	576460000	240390000	11900000	8030200	3869700
Q9H0A0;E9PMU0;E9PJN6	Q9H0A0	RNA cytidine acetyltransferase	NAT10	sp|Q9H0A0|NAT10_HUMAN RNA cytidine acetyltransferase OS=Homo sapiens OX=9606 GN=NAT10 PE=1 SV=2	3	29	29	29	33.6	115.73	1025	117.11	28	13	28	13	28	13	33.3	15.5	1229800000	904220000	325610000	12007000	8871500	3135300
Q5JSZ5;A0A804HKC3;A0A804HJR4;A0A804HIM8	Q5JSZ5	Protein PRRC2B	PRRC2B	sp|Q5JSZ5|PRC2B_HUMAN Protein PRRC2B OS=Homo sapiens OX=9606 GN=PRRC2B PE=1 SV=2	4	25	23	23	16.3	242.96	2229	116.52	19	19	17	17	17	17	12.2	12.7	743890000	362220000	381680000	3065200	1514100	1551100
Q9NVP1;H7C452	Q9NVP1	ATP-dependent RNA helicase DDX18	DDX18	sp|Q9NVP1|DDX18_HUMAN ATP-dependent RNA helicase DDX18 OS=Homo sapiens OX=9606 GN=DDX18 PE=1 SV=2	2	22	22	22	37	75.406	670	116.39	20	13	20	13	20	13	35.2	24.8	1665600000	1136700000	528960000	29469000	19907000	9561800
A0A804HIV7;P50402;A0A804HLA2;Q5HY57;F8WEQ1;A0A804HIG7	A0A804HIV7;P50402;A0A804HLA2;Q5HY57	Emerin;	EMD;	tr|A0A804HIV7|A0A804HIV7_HUMAN Emerin OS=Homo sapiens OX=9606 GN=EMD PE=1 SV=1;sp|P50402|EMD_HUMAN Emerin OS=Homo sapiens OX=9606 GN=EMD PE=1 SV=1;tr|A0A804HLA2|A0A804HLA2_HUMAN Emerin OS=Homo sapiens OX=9606 GN=EMD PE=1 SV=1;tr|Q5HY57|Q5HY57_HUMAN Emerin	6	12	12	12	54	24.383	215	116	11	10	11	10	11	10	53.5	46	1831000000	873040000	957920000	77669000	40149000	37520000
Q5SW79;H0Y2V6;H0Y4T4;E7EWM2;E7EMW0;Q96L14;H0YB92;E5RG47;E5RGW7;H0YB66;Q00G26	Q5SW79;H0Y2V6	Centrosomal protein of 170 kDa;Centrosomal protein 170 (Fragment)	CEP170	sp|Q5SW79|CE170_HUMAN Centrosomal protein of 170 kDa OS=Homo sapiens OX=9606 GN=CEP170 PE=1 SV=1;tr|H0Y2V6|H0Y2V6_HUMAN Centrosomal protein 170 (Fragment) OS=Homo sapiens OX=9606 GN=CEP170 PE=1 SV=1	11	29	29	29	28.5	175.29	1584	115.77	23	21	23	21	23	21	22.5	19.9	918830000	495400000	423420000	4071000	2029200	2041800
P36542	P36542	ATP synthase subunit gamma, mitochondrial	ATP5F1C	sp|P36542|ATPG_HUMAN ATP synthase subunit gamma, mitochondrial OS=Homo sapiens OX=9606 GN=ATP5F1C PE=1 SV=1	1	13	13	13	36.6	32.996	298	115.38	12	13	12	13	12	13	35.2	36.6	2291200000	1133300000	1157900000	105150000	54714000	50437000
C9J9K3;A0A8V8TMX1;A0A0C4DG17;A0A8V8TLA4;P08865;A0A8I5KQE6;A0A8V8TMP3;F8WD59;A0A8V8TMZ8	C9J9K3;A0A8V8TMX1;A0A0C4DG17;A0A8V8TLA4;P08865;A0A8I5KQE6;A0A8V8TMP3	40S ribosomal protein SA (Fragment);Ribosomal protein SA;40S ribosomal protein SA	RPSA;	tr|C9J9K3|C9J9K3_HUMAN 40S ribosomal protein SA (Fragment) OS=Homo sapiens OX=9606 GN=RPSA PE=1 SV=8;tr|A0A8V8TMX1|A0A8V8TMX1_HUMAN Ribosomal protein SA OS=Homo sapiens OX=9606 GN=RPSA PE=1 SV=1;tr|A0A0C4DG17|A0A0C4DG17_HUMAN 40S ribosomal protein SA OS=Ho	9	9	9	9	62	29.404	263	115.28	8	6	8	6	8	6	52.9	43.7	865400000	576680000	288730000	35576000	22944000	12632000
Q13151	Q13151	Heterogeneous nuclear ribonucleoprotein A0	HNRNPA0	sp|Q13151|ROA0_HUMAN Heterogeneous nuclear ribonucleoprotein A0 OS=Homo sapiens OX=9606 GN=HNRNPA0 PE=1 SV=1	1	17	17	17	62	30.84	305	114.58	17	11	17	11	17	11	62	47.2	2210800000	1240100000	970710000	57708000	35468000	22240000
P41091;Q2VIR3;H7BZU1	P41091;Q2VIR3	Eukaryotic translation initiation factor 2 subunit 3;Eukaryotic translation initiation factor 2 subunit 3B	EIF2S3;EIF2S3B	sp|P41091|IF2G_HUMAN Eukaryotic translation initiation factor 2 subunit 3 OS=Homo sapiens OX=9606 GN=EIF2S3 PE=1 SV=3;sp|Q2VIR3|IF2GL_HUMAN Eukaryotic translation initiation factor 2 subunit 3B OS=Homo sapiens OX=9606 GN=EIF2S3B PE=2 SV=2	3	18	18	18	46.6	51.109	472	114.1	17	12	17	12	17	12	44.9	37.3	2230400000	1497200000	733190000	49059000	33825000	15234000
O00425;F8WD15	O00425	Insulin-like growth factor 2 mRNA-binding protein 3	IGF2BP3	sp|O00425|IF2B3_HUMAN Insulin-like growth factor 2 mRNA-binding protein 3 OS=Homo sapiens OX=9606 GN=IGF2BP3 PE=1 SV=2	2	18	17	17	38	63.704	579	113.88	15	15	14	14	14	14	30.9	34.9	1333000000	648690000	684360000	29332000	14944000	14388000
P62280;M0QZC5;M0R1H6;M0R1H5	P62280;M0QZC5	40S ribosomal protein S11;Ribosomal protein S11	RPS11	sp|P62280|RS11_HUMAN 40S ribosomal protein S11 OS=Homo sapiens OX=9606 GN=RPS11 PE=1 SV=3;tr|M0QZC5|M0QZC5_HUMAN Ribosomal protein S11 OS=Homo sapiens OX=9606 GN=RPS11 PE=1 SV=1	4	26	26	26	77.2	18.431	158	113.65	25	23	25	23	25	23	77.2	77.2	45727000000	24997000000	20730000000	2211500000	1265300000	946230000
Q15654;H7BZE2	Q15654	Thyroid receptor-interacting protein 6	TRIP6	sp|Q15654|TRIP6_HUMAN Thyroid receptor-interacting protein 6 OS=Homo sapiens OX=9606 GN=TRIP6 PE=1 SV=3	2	21	21	21	65.3	50.287	476	113.37	15	17	15	17	15	17	52.5	55.7	1668100000	777420000	890690000	14084000	8284500	5799900
Q8TEW0;A0A8Q3WLH5;Q5VWV2;Q5VWU8;F5GZI3;B1AP52	Q8TEW0;A0A8Q3WLH5;Q5VWV2;Q5VWU8;F5GZI3	Partitioning defective 3 homolog;Par-3 family cell polarity regulator;	PARD3;	sp|Q8TEW0|PARD3_HUMAN Partitioning defective 3 homolog OS=Homo sapiens OX=9606 GN=PARD3 PE=1 SV=2;tr|A0A8Q3WLH5|A0A8Q3WLH5_HUMAN Par-3 family cell polarity regulator OS=Homo sapiens OX=9606 GN=PARD3 PE=1 SV=1;tr|Q5VWV2|Q5VWV2_HUMAN Par-3 family cell polari	6	25	25	25	22	151.42	1356	113.08	19	22	19	22	19	22	17.3	21.2	1143800000	589660000	554140000	6889100	4140200	2748900
Q9NZI8	Q9NZI8	Insulin-like growth factor 2 mRNA-binding protein 1	IGF2BP1	sp|Q9NZI8|IF2B1_HUMAN Insulin-like growth factor 2 mRNA-binding protein 1 OS=Homo sapiens OX=9606 GN=IGF2BP1 PE=1 SV=2	1	20	20	19	43.3	63.48	577	112.63	17	15	17	15	16	14	38	32.8	1733900000	996640000	737300000	42146000	24326000	17820000
Q7L0Y3;C9JVB6	Q7L0Y3;C9JVB6	tRNA methyltransferase 10 homolog C;tRNA (guanine(9)-N(1))-methyltransferase (Fragment)	TRMT10C	sp|Q7L0Y3|TM10C_HUMAN tRNA methyltransferase 10 homolog C OS=Homo sapiens OX=9606 GN=TRMT10C PE=1 SV=2;tr|C9JVB6|C9JVB6_HUMAN tRNA (guanine(9)-N(1))-methyltransferase (Fragment) OS=Homo sapiens OX=9606 GN=TRMT10C PE=1 SV=1	2	18	18	18	46.4	47.346	403	112.6	18	12	18	12	18	12	46.4	36.5	1152800000	797680000	355110000	20234000	14022000	6211700
Q96PK6;A0A0A6YYI9;F8WDX3;A0A0A0MSL8;B8ZZ74	Q96PK6	RNA-binding protein 14	RBM14	sp|Q96PK6|RBM14_HUMAN RNA-binding protein 14 OS=Homo sapiens OX=9606 GN=RBM14 PE=1 SV=2	5	21	21	21	33.9	69.491	669	112.41	18	19	18	19	18	19	30.2	32.6	4664900000	2557900000	2107000000	138470000	76336000	62131000
Q86V81;E9PB61	Q86V81;E9PB61	THO complex subunit 4;Aly/REF export factor	ALYREF	sp|Q86V81|THOC4_HUMAN THO complex subunit 4 OS=Homo sapiens OX=9606 GN=ALYREF PE=1 SV=3;tr|E9PB61|E9PB61_HUMAN Aly/REF export factor OS=Homo sapiens OX=9606 GN=ALYREF PE=1 SV=1	2	11	11	11	45.5	26.888	257	111.97	8	10	8	10	8	10	41.6	45.5	5510100000	3240300000	2269800000	133600000	69715000	63882000
Q6P158;H7C109;A0A087WZ11;A0A087WW12	Q6P158	Putative ATP-dependent RNA helicase DHX57	DHX57	sp|Q6P158|DHX57_HUMAN Putative ATP-dependent RNA helicase DHX57 OS=Homo sapiens OX=9606 GN=DHX57 PE=1 SV=2	4	24	24	23	21.8	155.6	1386	111.66	20	10	20	10	19	10	19.1	8.4	548160000	380250000	167910000	4329500	3414300	915250
Q7Z417	Q7Z417	FMR1-interacting protein NUFIP2	NUFIP2	sp|Q7Z417|NUFP2_HUMAN FMR1-interacting protein NUFIP2 OS=Homo sapiens OX=9606 GN=NUFIP2 PE=1 SV=1	1	25	25	25	46.5	76.12	695	111.26	20	20	20	20	20	20	40	38.1	2199400000	1040600000	1158800000	44335000	21296000	23039000
Q6RFH5;E9PS41;F5GYL6;H0YFP2	Q6RFH5;E9PS41	WD repeat-containing protein 74;WD repeat domain 74	WDR74	sp|Q6RFH5|WDR74_HUMAN WD repeat-containing protein 74 OS=Homo sapiens OX=9606 GN=WDR74 PE=1 SV=1;tr|E9PS41|E9PS41_HUMAN WD repeat domain 74 OS=Homo sapiens OX=9606 GN=WDR74 PE=1 SV=1	4	15	15	15	45.2	42.441	385	111.22	14	14	14	14	14	14	43.4	42.9	1168600000	567150000	601420000	28936000	15354000	13583000
O15027;A0A0C4DH09;Q8N9G1	O15027;A0A0C4DH09	Protein transport protein Sec16A;SEC16 homolog A, endoplasmic reticulum export factor (Fragment)	SEC16A	sp|O15027|SC16A_HUMAN Protein transport protein Sec16A OS=Homo sapiens OX=9606 GN=SEC16A PE=1 SV=4;tr|A0A0C4DH09|A0A0C4DH09_HUMAN SEC16 homolog A, endoplasmic reticulum export factor (Fragment) OS=Homo sapiens OX=9606 GN=SEC16A PE=1 SV=1	3	28	28	1	18.5	251.89	2357	111.13	22	19	22	19	1	1	15.5	13.2	1108500000	559350000	549100000	4627200	2681900	1945300
Q9NX58;D6RDJ1	Q9NX58	Cell growth-regulating nucleolar protein	LYAR	sp|Q9NX58|LYAR_HUMAN Cell growth-regulating nucleolar protein OS=Homo sapiens OX=9606 GN=LYAR PE=1 SV=3	2	15	15	15	34.8	43.633	379	109.81	13	6	13	6	13	6	33.2	12.7	671480000	433310000	238170000	12669000	10087000	2582100
A0A8I5KX72;O15226	A0A8I5KX72;O15226	NFKB repressing factor;NF-kappa-B-repressing factor	NKRF	tr|A0A8I5KX72|A0A8I5KX72_HUMAN NFKB repressing factor OS=Homo sapiens OX=9606 GN=NKRF PE=1 SV=1;sp|O15226|NKRF_HUMAN NF-kappa-B-repressing factor OS=Homo sapiens OX=9606 GN=NKRF PE=1 SV=2	2	29	29	29	40	88.012	783	109.62	26	20	26	20	26	20	37.3	31.4	1579300000	952480000	626860000	18465000	11114000	7351200
Q14692	Q14692	Ribosome biogenesis protein BMS1 homolog	BMS1	sp|Q14692|BMS1_HUMAN Ribosome biogenesis protein BMS1 homolog OS=Homo sapiens OX=9606 GN=BMS1 PE=1 SV=1	1	20	20	20	19.3	145.81	1282	109.48	15	13	15	13	15	13	14.6	13.7	676470000	315960000	360510000	3631500	2391400	1240100
P49411;H3BNU3	P49411	Elongation factor Tu, mitochondrial	TUFM	sp|P49411|EFTU_HUMAN Elongation factor Tu, mitochondrial OS=Homo sapiens OX=9606 GN=TUFM PE=1 SV=3	2	18	18	18	44.8	49.874	455	109.21	14	16	14	16	14	16	39.3	44.8	1360700000	662500000	698180000	19974000	11030000	8944600
Q96EY1;I3L1T6	Q96EY1	DnaJ homolog subfamily A member 3, mitochondrial	DNAJA3	sp|Q96EY1|DNJA3_HUMAN DnaJ homolog subfamily A member 3, mitochondrial OS=Homo sapiens OX=9606 GN=DNAJA3 PE=1 SV=2	2	12	12	12	29.6	52.488	480	109.01	12	7	12	7	12	7	29.6	23.5	1535400000	1019900000	515500000	28585000	22472000	6112900
A0A7I2V5Y5;Q02241;A0A2U3TZL8;H7BYN4;H0YME6;A0A2R8Y531;H0YMJ4	A0A7I2V5Y5;Q02241;A0A2U3TZL8;H7BYN4	Kinesin-like protein;Kinesin-like protein KIF23	KIF23;	tr|A0A7I2V5Y5|A0A7I2V5Y5_HUMAN Kinesin-like protein OS=Homo sapiens OX=9606 GN=KIF23 PE=1 SV=1;sp|Q02241|KIF23_HUMAN Kinesin-like protein KIF23 OS=Homo sapiens OX=9606 GN=KIF23 PE=1 SV=3;tr|A0A2U3TZL8|A0A2U3TZL8_HUMAN Kinesin-like protein OS=Homo sapiens O	7	24	24	24	28.3	111.7	974	108.57	16	19	16	19	16	19	19.2	24.7	764280000	362810000	401470000	8302800	4379400	3923400
Q13243;B4DJK0;B4DUA4;G3V5K8	Q13243;B4DJK0;B4DUA4	Serine/arginine-rich splicing factor 5;Serine and arginine rich splicing factor 5;	SRSF5;	sp|Q13243|SRSF5_HUMAN Serine/arginine-rich splicing factor 5 OS=Homo sapiens OX=9606 GN=SRSF5 PE=1 SV=1;tr|B4DJK0|B4DJK0_HUMAN Serine and arginine rich splicing factor 5 OS=Homo sapiens OX=9606 GN=SRSF5 PE=1 SV=1;tr|B4DUA4|B4DUA4_HUMAN Serine and arginine	4	26	26	25	57.4	31.263	272	108.12	18	23	18	23	17	22	44.5	53.7	8316100000	4546600000	3769500000	452500000	245750000	206750000
A0A8Q3WLC8;A0A8Q3SJE8;A0A8Q3SIS9;A0A8Q3SIY6;O60832;A0A8Q3WLD1;C9IYT0;A0A8Q3SIX2;A0A8Q3WLG7;A0A8Q3WLE4;A0A8Q3WLW8;A0A8V8TKY9;H7C2Q2	A0A8Q3WLC8;A0A8Q3SJE8;A0A8Q3SIS9;A0A8Q3SIY6;O60832;A0A8Q3WLD1;C9IYT0;A0A8Q3SIX2;A0A8Q3WLG7;A0A8Q3WLE4;A0A8Q3WLW8	Dyskerin pseudouridine synthase 1;	DKC1;	tr|A0A8Q3WLC8|A0A8Q3WLC8_HUMAN Dyskerin pseudouridine synthase 1 OS=Homo sapiens OX=9606 GN=DKC1 PE=1 SV=1;tr|A0A8Q3SJE8|A0A8Q3SJE8_HUMAN Dyskerin pseudouridine synthase 1 OS=Homo sapiens OX=9606 GN=DKC1 PE=1 SV=1;tr|A0A8Q3SIS9|A0A8Q3SIS9_HUMAN Dyskerin ps	13	15	15	15	32.5	56.18	501	107.72	13	10	13	10	13	10	32.3	23.2	672380000	366990000	305390000	6074600	3346300	2728300
Q9BVS4;H0Y919;H0Y8R4	Q9BVS4	Serine/threonine-protein kinase RIO2	RIOK2	sp|Q9BVS4|RIOK2_HUMAN Serine/threonine-protein kinase RIO2 OS=Homo sapiens OX=9606 GN=RIOK2 PE=1 SV=2	3	15	15	15	40.9	63.282	552	107.29	10	9	10	9	10	9	27.2	24.1	517470000	312500000	204970000	8098900	6664600	1434300
O60248;O95416;Q9Y651;P48431;O00570;P41225	O60248	Protein SOX-15	SOX15	sp|O60248|SOX15_HUMAN Protein SOX-15 OS=Homo sapiens OX=9606 GN=SOX15 PE=1 SV=1	6	13	13	13	73	25.251	233	107.19	11	12	11	12	11	12	73	69.1	2049700000	777670000	1272100000	65135000	24839000	40297000
Q14258;A0A3B3IUA7;I3L2W4	Q14258;A0A3B3IUA7	E3 ubiquitin/ISG15 ligase TRIM25;Tripartite motif containing 25	TRIM25	sp|Q14258|TRI25_HUMAN E3 ubiquitin/ISG15 ligase TRIM25 OS=Homo sapiens OX=9606 GN=TRIM25 PE=1 SV=2;tr|A0A3B3IUA7|A0A3B3IUA7_HUMAN Tripartite motif containing 25 OS=Homo sapiens OX=9606 GN=TRIM25 PE=1 SV=1	3	22	22	22	47.1	70.973	630	106.79	19	9	19	9	19	9	42.9	17.9	722570000	448290000	274280000	8822000	5570100	3251900
P23142;B1AHM7;B1AHM9;B1AHM6;B1AHN3;B1AHM8;H7C1M6	P23142	Fibulin-1	FBLN1	sp|P23142|FBLN1_HUMAN Fibulin-1 OS=Homo sapiens OX=9606 GN=FBLN1 PE=1 SV=4	7	14	14	6	32.1	77.213	703	106.41	12	11	12	11	5	5	30	25.2	673500000	336880000	336620000	6695500	3162000	3533500
Q99990;H0Y5G3;Q5H916	Q99990;H0Y5G3	Transcription cofactor vestigial-like protein 1;Vestigial like family member 1 (Fragment)	VGLL1	sp|Q99990|VGLL1_HUMAN Transcription cofactor vestigial-like protein 1 OS=Homo sapiens OX=9606 GN=VGLL1 PE=1 SV=1;tr|H0Y5G3|H0Y5G3_HUMAN Vestigial like family member 1 (Fragment) OS=Homo sapiens OX=9606 GN=VGLL1 PE=1 SV=8	3	9	9	9	67.4	28.707	258	106.17	5	8	5	8	5	8	41.1	67.1	505460000	156300000	349160000	3184700	1255800	1928800
O95985;H0Y6W0;H7C4B0;C9JEI7;C9JEQ1;C9J9X4;C9JKE2;C9JT00;F2Z2A5;C9JF56;C9JTQ7;C9JHR0;Q13472	O95985;H0Y6W0	DNA topoisomerase 3-beta-1;DNA topoisomerase (Fragment)	TOP3B	sp|O95985|TOP3B_HUMAN DNA topoisomerase 3-beta-1 OS=Homo sapiens OX=9606 GN=TOP3B PE=1 SV=1;tr|H0Y6W0|H0Y6W0_HUMAN DNA topoisomerase (Fragment) OS=Homo sapiens OX=9606 GN=TOP3B PE=1 SV=1	13	20	20	20	31.4	96.661	862	106.09	15	15	15	15	15	15	25.4	24.5	715110000	402010000	313090000	7570400	4327400	3243000
Q96NE9;H0YJC1;H0YJ19;G3V2L4;G3V517	Q96NE9	FERM domain-containing protein 6	FRMD6	sp|Q96NE9|FRMD6_HUMAN FERM domain-containing protein 6 OS=Homo sapiens OX=9606 GN=FRMD6 PE=1 SV=1	5	23	23	23	37.8	72.043	622	106.08	19	19	19	19	19	19	32.3	34.4	1852000000	1033800000	818140000	29062000	17065000	11997000
A0A6Q8PFK8;P04792;A0A6Q8PGK1;A0A6Q8PHJ6;A0A6Q8PFE7;A0A6Q8PF43;A0A6Q8PHA6;A0A6Q8PH65;A0A6Q8PGY2;C9J3N8	A0A6Q8PFK8;P04792;A0A6Q8PGK1;A0A6Q8PHJ6;A0A6Q8PFE7;A0A6Q8PF43;A0A6Q8PHA6;A0A6Q8PH65;A0A6Q8PGY2	Heat shock protein family B (small) member 1;Heat shock protein beta-1;	HSPB1;	tr|A0A6Q8PFK8|A0A6Q8PFK8_HUMAN Heat shock protein family B (small) member 1 OS=Homo sapiens OX=9606 GN=HSPB1 PE=1 SV=1;sp|P04792|HSPB1_HUMAN Heat shock protein beta-1 OS=Homo sapiens OX=9606 GN=HSPB1 PE=1 SV=2;tr|A0A6Q8PGK1|A0A6Q8PGK1_HUMAN Heat shock prot	10	10	10	10	70.2	21.882	198	106.02	10	7	10	7	10	7	70.2	46	1001600000	605580000	396010000	46539000	26394000	20145000
Q9UBX3;F6RGN5;I3L1E8;I3L3N9	Q9UBX3;F6RGN5	Mitochondrial dicarboxylate carrier;Solute carrier family 25 member 10	SLC25A10	sp|Q9UBX3|DIC_HUMAN Mitochondrial dicarboxylate carrier OS=Homo sapiens OX=9606 GN=SLC25A10 PE=1 SV=2;tr|F6RGN5|F6RGN5_HUMAN Solute carrier family 25 member 10 OS=Homo sapiens OX=9606 GN=SLC25A10 PE=1 SV=1	4	14	14	2	56.8	31.282	287	105.81	13	7	13	7	2	1	54	32.1	871660000	566540000	305120000	22690000	14085000	8604800
A0A0A0MRA5;B7Z4B8;Q9BUJ2;M0R3F1;M0QYZ0;M0QYI8;M0R203;M0QYM5;M0QZV6;M0R0K8	A0A0A0MRA5;B7Z4B8;Q9BUJ2;M0R3F1;M0QYZ0	Heterogeneous nuclear ribonucleoprotein U like 1;	HNRNPUL1;	tr|A0A0A0MRA5|A0A0A0MRA5_HUMAN Heterogeneous nuclear ribonucleoprotein U like 1 OS=Homo sapiens OX=9606 GN=HNRNPUL1 PE=1 SV=1;tr|B7Z4B8|B7Z4B8_HUMAN Heterogeneous nuclear ribonucleoprotein U like 1 OS=Homo sapiens OX=9606 GN=HNRNPUL1 PE=1 SV=1;sp|Q9BUJ2|HN	10	23	22	22	33.3	85.939	766	105.65	17	15	17	14	17	14	26.6	27.8	1098500000	575040000	523420000	9516900	4774300	4742600
A0A087WXK8;Q9H4H8	A0A087WXK8;Q9H4H8	Chromosome 20 open reading frame 129;Protein FAM83D	FAM83D	tr|A0A087WXK8|A0A087WXK8_HUMAN Chromosome 20 open reading frame 129 OS=Homo sapiens OX=9606 GN=FAM83D PE=1 SV=1;sp|Q9H4H8|FA83D_HUMAN Protein FAM83D OS=Homo sapiens OX=9606 GN=FAM83D PE=1 SV=3	2	14	14	14	25.5	67.664	615	105.58	11	11	11	11	11	11	20.2	22.6	577720000	371510000	206220000	10848000	5827800	5020700
Q5JRI1;O75494;Q6IQ42;Q8WXF0;R4GMP8	Q5JRI1;O75494	Serine and arginine rich splicing factor 10;Serine/arginine-rich splicing factor 10	SRSF10	tr|Q5JRI1|Q5JRI1_HUMAN Serine and arginine rich splicing factor 10 OS=Homo sapiens OX=9606 GN=SRSF10 PE=1 SV=1;sp|O75494|SRS10_HUMAN Serine/arginine-rich splicing factor 10 OS=Homo sapiens OX=9606 GN=SRSF10 PE=1 SV=1	5	12	12	12	48.8	20.913	172	105.23	8	12	8	12	8	12	41.3	48.8	2209300000	1239700000	969640000	131750000	82612000	49134000
Q9UH99;B0QY64;B0QY60;A0A8I5QKM0;B0QY68;B0QY66;B0QY67;B0QY63	Q9UH99;B0QY64;B0QY60;A0A8I5QKM0	SUN domain-containing protein 2;Sad1 and UNC84 domain containing 2	SUN2;	sp|Q9UH99|SUN2_HUMAN SUN domain-containing protein 2 OS=Homo sapiens OX=9606 GN=SUN2 PE=1 SV=3;tr|B0QY64|B0QY64_HUMAN Sad1 and UNC84 domain containing 2 OS=Homo sapiens OX=9606 GN=SUN2 PE=1 SV=3;tr|B0QY60|B0QY60_HUMAN Sad1 and UNC84 domain containing 2 OS=	8	14	14	14	29.7	80.31	717	104.47	8	13	8	13	8	13	20.4	27.1	731680000	277110000	454570000	6654100	2674600	3979500
Q04837;A0A0G2JLD8;E7EUY5;C9K0U8	Q04837;A0A0G2JLD8;E7EUY5;C9K0U8	Single-stranded DNA-binding protein, mitochondrial;Single-stranded DNA-binding protein, mitochondrial (Fragment);	SSBP1;	sp|Q04837|SSBP_HUMAN Single-stranded DNA-binding protein, mitochondrial OS=Homo sapiens OX=9606 GN=SSBP1 PE=1 SV=1;tr|A0A0G2JLD8|A0A0G2JLD8_HUMAN Single-stranded DNA-binding protein, mitochondrial (Fragment) OS=Homo sapiens OX=9606 GN=SSBP1 PE=1 SV=1;tr|E7	4	9	9	9	63.5	17.259	148	103.44	6	7	6	7	6	7	50	58.1	541560000	276510000	265050000	35672000	20354000	15317000
P08651;A0A286YEX4;S4R308;A0A8V8TP49;B1AKN8;A0A8V8TQV0;S4R3W2;A0A8V8TPN0;B4DHW2;A0A590UK09;A0A8V8TQG7;B1AKN5;B1AKN7;C9JWJ8;K7ESG9;K7EN08;A0A8J8YL86;A0A087WXP2;B1AKN6;A0A8V8TP65;A0A590UK73;A0A8I5KYE6;Q5W0Y9;A0A590UJ82;S4R3K4;K7EJB0;U3KPY9;K7EKH0;A0A8V8TQI3;Q14938;Q12857	P08651;A0A286YEX4	Nuclear factor 1 C-type;Nuclear factor 1	NFIC	sp|P08651|NFIC_HUMAN Nuclear factor 1 C-type OS=Homo sapiens OX=9606 GN=NFIC PE=1 SV=2;tr|A0A286YEX4|A0A286YEX4_HUMAN Nuclear factor 1 OS=Homo sapiens OX=9606 GN=NFIC PE=1 SV=1	31	8	8	7	30.3	55.674	508	103.44	7	5	7	5	6	5	23.8	18.1	370660000	175580000	195080000	717500	386650	330850
Q9P266	Q9P266	Junctional cadherin 5-associated protein	JCAD	sp|Q9P266|JCAD_HUMAN Junctional cadherin 5-associated protein OS=Homo sapiens OX=9606 GN=JCAD PE=1 SV=3	1	19	19	19	19.6	148.35	1359	103.25	13	13	13	13	13	13	14.5	14.6	608380000	340510000	267870000	2475500	1207000	1268500
Q8IVM0	Q8IVM0	Coiled-coil domain-containing protein 50	CCDC50	sp|Q8IVM0|CCD50_HUMAN Coiled-coil domain-containing protein 50 OS=Homo sapiens OX=9606 GN=CCDC50 PE=1 SV=1	1	11	11	11	41.2	35.822	306	102.76	7	9	7	9	7	9	25.2	41.2	857160000	216420000	640730000	17660000	7064400	10596000
Q13045;J3QQQ2;A0A1W2PNT9;J3QQU5;A0A1W2PP30;J3QLR6;A0A1W2PSB1;K7EQZ7;A0A1W2PR04;J3KT47;A0A1W2PQI6;J3KS39;K7EP37;A0A1W2PS03;K7EP27;A0A1W2PPD5	Q13045	Protein flightless-1 homolog	FLII	sp|Q13045|FLII_HUMAN Protein flightless-1 homolog OS=Homo sapiens OX=9606 GN=FLII PE=1 SV=2	16	25	25	17	26	144.75	1269	102.59	21	17	21	17	14	12	22.7	16.8	678980000	350200000	328780000	6964400	3574400	3390000
Q3ZCM7;A0A075B736;Q5SQY0	Q3ZCM7;A0A075B736;Q5SQY0	Tubulin beta-8 chain;Tubulin beta chain	TUBB8	sp|Q3ZCM7|TBB8_HUMAN Tubulin beta-8 chain OS=Homo sapiens OX=9606 GN=TUBB8 PE=1 SV=2;tr|A0A075B736|A0A075B736_HUMAN Tubulin beta chain OS=Homo sapiens OX=9606 GN=TUBB8 PE=1 SV=1;tr|Q5SQY0|Q5SQY0_HUMAN Tubulin beta chain OS=Homo sapiens OX=9606 GN=TUBB8 PE=	3	12	2	2	25.2	49.775	444	102.38	12	12	2	2	2	2	25.2	25.2	9703000000	5026700000	4676300000	9398600	5291300	4107300
Q9H3C7;A0A087X1D7;A0A087X1N0;A0A087X0E5	Q9H3C7	Gametogenetin-binding protein 2	GGNBP2	sp|Q9H3C7|GGNB2_HUMAN Gametogenetin-binding protein 2 OS=Homo sapiens OX=9606 GN=GGNBP2 PE=1 SV=1	4	14	14	14	27.8	79.086	697	101.9	11	11	11	11	11	11	25	20.5	1001800000	555160000	446640000	13447000	7366100	6080700
P46778;M0R181;G3V1B3;M0R3I5;REV__Q9NRL2;Q9H553	P46778;M0R181	60S ribosomal protein L21;60S ribosomal protein L21 (Fragment)	RPL21	sp|P46778|RL21_HUMAN 60S ribosomal protein L21 OS=Homo sapiens OX=9606 GN=RPL21 PE=1 SV=2;tr|M0R181|M0R181_HUMAN 60S ribosomal protein L21 (Fragment) OS=Homo sapiens OX=9606 GN=RPL21 PE=1 SV=1	6	21	21	21	74.4	18.565	160	101.8	18	20	18	20	18	20	65	73.1	50955000000	23387000000	27568000000	3683000000	1877200000	1805900000
A0A7I2V4Z0;A0A7I2YQN2;O60506;A0A7I2V5Q6;A0A7I2V346;B7Z645;A0A7I2V2F2;A0A7I2V309;A0A7I2YQV8;F6UXX1;A0A7I2V4J0;A0A7I2V2F0	A0A7I2V4Z0;A0A7I2YQN2;O60506;A0A7I2V5Q6;A0A7I2V346;B7Z645;A0A7I2V2F2;A0A7I2V309;A0A7I2YQV8	Synaptotagmin binding cytoplasmic RNA interacting protein	SYNCRIP;	tr|A0A7I2V4Z0|A0A7I2V4Z0_HUMAN Synaptotagmin binding cytoplasmic RNA interacting protein OS=Homo sapiens OX=9606 GN=SYNCRIP PE=1 SV=1;tr|A0A7I2YQN2|A0A7I2YQN2_HUMAN Synaptotagmin binding cytoplasmic RNA interacting protein OS=Homo sapiens OX=9606 GN=SYNCRI	12	17	17	11	35.4	61.008	545	101.78	13	14	13	14	8	8	30.1	31.9	1170600000	563740000	606860000	26349000	11861000	14488000
Q68D10	Q68D10	Protein SPT2 homolog	SPTY2D1	sp|Q68D10|SPT2_HUMAN Protein SPT2 homolog OS=Homo sapiens OX=9606 GN=SPTY2D1 PE=1 SV=3	1	23	23	23	43.8	75.598	685	100.8	18	18	18	18	18	18	36.8	39.9	944590000	529440000	415150000	8055600	4794400	3261200
P63010;A0A087X253;A0A087WU93;A0A087WZQ6;K7ERB2;A0A087WYD1;K7EN71;K7EJX1;A0A087WXS3;K7EKZ5;K7EJ01;H7C034	P63010;A0A087X253;A0A087WU93;A0A087WZQ6	AP-2 complex subunit beta;AP complex subunit beta;	AP2B1;	sp|P63010|AP2B1_HUMAN AP-2 complex subunit beta OS=Homo sapiens OX=9606 GN=AP2B1 PE=1 SV=1;tr|A0A087X253|A0A087X253_HUMAN AP complex subunit beta OS=Homo sapiens OX=9606 GN=AP2B1 PE=1 SV=1;tr|A0A087WU93|A0A087WU93_HUMAN Adaptor related protein complex 2 su	12	25	25	14	31.4	104.55	937	100.78	22	17	22	17	13	9	29.6	19.4	1352900000	887420000	465430000	17536000	11680000	5856500
Q13242;H0YIB4;S4R3G0	Q13242;H0YIB4;S4R3G0	Serine/arginine-rich splicing factor 9;Serine and arginine rich splicing factor 9 (Fragment);	SRSF9;	sp|Q13242|SRSF9_HUMAN Serine/arginine-rich splicing factor 9 OS=Homo sapiens OX=9606 GN=SRSF9 PE=1 SV=1;tr|H0YIB4|H0YIB4_HUMAN Serine and arginine rich splicing factor 9 (Fragment) OS=Homo sapiens OX=9606 GN=SRSF9 PE=1 SV=8;tr|S4R3G0|S4R3G0_HUMAN Serine an	3	20	19	19	71.5	25.542	221	100.62	18	19	17	18	17	18	71.5	67.4	4600900000	2514300000	2086600000	177500000	90870000	86629000
Q5JTH9;A0A087X1U8;H7C1M8;A0A087WYW2;A0A087X0G0	Q5JTH9	RRP12-like protein	RRP12	sp|Q5JTH9|RRP12_HUMAN RRP12-like protein OS=Homo sapiens OX=9606 GN=RRP12 PE=1 SV=2	5	19	19	19	16.9	143.7	1297	100.28	15	9	15	9	15	9	12.4	8.9	523030000	326710000	196320000	3968900	3025400	943540
P39019;M0R2L9;A0A075B6E2;M0QYF7;M0R140	P39019	40S ribosomal protein S19	RPS19	sp|P39019|RS19_HUMAN 40S ribosomal protein S19 OS=Homo sapiens OX=9606 GN=RPS19 PE=1 SV=2	5	20	20	20	82.1	16.06	145	99.919	18	17	18	17	18	17	77.2	76.6	17207000000	10800000000	6406800000	882890000	596730000	286160000
E9PIR1;Q6ZUM4;A0A0G2JRG8;A0A0G2JNY3;E9PNT2;A0A8I5KVA8;A0A0C4DGE6;A0A0G2JP16;E9PNX6	E9PIR1;Q6ZUM4;A0A0G2JRG8;A0A0G2JNY3;E9PNT2;A0A8I5KVA8	Rho GTPase-activating protein 27;	ARHGAP27;	tr|E9PIR1|E9PIR1_HUMAN Rho GTPase-activating protein 27 OS=Homo sapiens OX=9606 GN=ARHGAP27 PE=1 SV=1;sp|Q6ZUM4|RHG27_HUMAN Rho GTPase-activating protein 27 OS=Homo sapiens OX=9606 GN=ARHGAP27 PE=1 SV=3;tr|A0A0G2JRG8|A0A0G2JRG8_HUMAN Rho GTPase-activating	9	17	17	17	31.9	96.1	867	98.872	10	13	10	13	10	13	18.2	26.2	703410000	268580000	434830000	5332800	2856400	2476400
K7EM56;A0A0B4J2B4;S4R417;K7ELC2;P62841;K7EQJ5;S4R456;K7EJ78	K7EM56;A0A0B4J2B4;S4R417;K7ELC2;P62841;K7EQJ5;S4R456;K7EJ78	40S ribosomal protein S15	RPS15;	tr|K7EM56|K7EM56_HUMAN 40S ribosomal protein S15 OS=Homo sapiens OX=9606 GN=RPS15 PE=1 SV=2;tr|A0A0B4J2B4|A0A0B4J2B4_HUMAN 40S ribosomal protein S15 OS=Homo sapiens OX=9606 GN=RPS15 PE=1 SV=1;tr|S4R417|S4R417_HUMAN 40S ribosomal protein S15 OS=Homo sapiens	8	11	11	11	75.9	12.99	112	98.827	9	11	9	11	9	11	75.9	75.9	7217700000	4441600000	2776100000	190000000	117010000	72981000
O00560;B4DHN5;E9PBU7;G5EA09	O00560;B4DHN5;E9PBU7;G5EA09	Syntenin-1;Syndecan binding protein	SDCBP	sp|O00560|SDCB1_HUMAN Syntenin-1 OS=Homo sapiens OX=9606 GN=SDCBP PE=1 SV=1;tr|B4DHN5|B4DHN5_HUMAN Syndecan binding protein OS=Homo sapiens OX=9606 GN=SDCBP PE=1 SV=1;tr|E9PBU7|E9PBU7_HUMAN Syndecan binding protein OS=Homo sapiens OX=9606 GN=SDCBP PE=1 SV=	4	14	14	14	67.4	32.444	298	98.766	6	12	6	12	6	12	35.6	61.7	671900000	202440000	469460000	12069000	4229300	7839400
Q969Q0	Q969Q0	60S ribosomal protein L36a-like	RPL36AL	sp|Q969Q0|RL36L_HUMAN 60S ribosomal protein L36a-like OS=Homo sapiens OX=9606 GN=RPL36AL PE=1 SV=3	1	20	20	5	79.2	12.469	106	98.679	17	17	17	17	5	5	67.9	72.6	11918000000	6324900000	5593400000	1545500000	855560000	689950000
Q96MH2;K7ELS4;K7EJA3;K7ERG7;K7ESM2;K7EIM4	Q96MH2	Protein HEXIM2	HEXIM2	sp|Q96MH2|HEXI2_HUMAN Protein HEXIM2 OS=Homo sapiens OX=9606 GN=HEXIM2 PE=1 SV=1	6	12	12	12	43	32.418	286	98.312	10	10	10	10	10	10	38.5	37.1	785680000	394170000	391510000	32542000	15922000	16621000
Q9P2N5;U3KPZ7	Q9P2N5;U3KPZ7	RNA-binding protein 27	RBM27;	sp|Q9P2N5|RBM27_HUMAN RNA-binding protein 27 OS=Homo sapiens OX=9606 GN=RBM27 PE=1 SV=2;tr|U3KPZ7|U3KPZ7_HUMAN RNA-binding protein 27 OS=Homo sapiens OX=9606 PE=1 SV=1	2	16	16	15	21.2	118.72	1060	98.288	11	12	11	12	10	11	13.8	19.2	1073100000	583410000	489670000	9819200	5367500	4451700
Q15417;E9PDU6	Q15417;E9PDU6	Calponin-3;Calponin (Fragment)	CNN3	sp|Q15417|CNN3_HUMAN Calponin-3 OS=Homo sapiens OX=9606 GN=CNN3 PE=1 SV=1;tr|E9PDU6|E9PDU6_HUMAN Calponin (Fragment) OS=Homo sapiens OX=9606 GN=CNN3 PE=1 SV=1	2	17	15	15	50.5	36.413	329	97.488	12	16	11	14	11	14	38	50.5	2618100000	1083800000	1534300000	69096000	28654000	40442000
Q8WV44;H0Y9T3;D6REK2;H0YAD6	Q8WV44;H0Y9T3	E3 ubiquitin-protein ligase TRIM41;Tripartite motif containing 41 (Fragment)	TRIM41	sp|Q8WV44|TRI41_HUMAN E3 ubiquitin-protein ligase TRIM41 OS=Homo sapiens OX=9606 GN=TRIM41 PE=1 SV=3;tr|H0Y9T3|H0Y9T3_HUMAN Tripartite motif containing 41 (Fragment) OS=Homo sapiens OX=9606 GN=TRIM41 PE=1 SV=1	4	18	18	18	33.8	71.669	630	97.208	15	13	15	13	15	13	28.9	26.8	807120000	457350000	349770000	13874000	9257900	4616000
Q93077;Q7L7L0;P04908;A0A3B3IS11	Q93077;Q7L7L0;P04908	Histone H2A type 1-C;Histone H2A type 3;Histone H2A type 1-B/E	H2AC6;H2AC25;H2AC4	sp|Q93077|H2A1C_HUMAN Histone H2A type 1-C OS=Homo sapiens OX=9606 GN=H2AC6 PE=1 SV=3;sp|Q7L7L0|H2A3_HUMAN Histone H2A type 3 OS=Homo sapiens OX=9606 GN=H2AC25 PE=1 SV=3;sp|P04908|H2A1B_HUMAN Histone H2A type 1-B/E OS=Homo sapiens OX=9606 GN=H2AC4 PE=1 SV=	4	7	2	2	40.8	14.105	130	97.103	6	5	2	1	2	1	35.4	40.8	488840000	139800000	349040000	17862000	10052000	7810200
Q9BU76	Q9BU76	Multiple myeloma tumor-associated protein 2	MMTAG2	sp|Q9BU76|MMTA2_HUMAN Multiple myeloma tumor-associated protein 2 OS=Homo sapiens OX=9606 GN=MMTAG2 PE=1 SV=1	1	16	16	16	54.4	29.411	263	97.102	15	13	15	13	15	13	52.9	49	2039700000	924800000	1114900000	63324000	30906000	32418000
P40937;F5H5S0;C9JH72;E9PEP3;F5H304;F5H0U6	P40937	Replication factor C subunit 5	RFC5	sp|P40937|RFC5_HUMAN Replication factor C subunit 5 OS=Homo sapiens OX=9606 GN=RFC5 PE=1 SV=1	6	9	9	9	35.3	38.496	340	97.077	8	9	8	9	8	9	33.5	35.3	530190000	231380000	298810000	7883100	3391400	4491700
Q8TF46;E9PI27;E9PI20;E9PS35	Q8TF46	DIS3-like exonuclease 1	DIS3L	sp|Q8TF46|DI3L1_HUMAN DIS3-like exonuclease 1 OS=Homo sapiens OX=9606 GN=DIS3L PE=1 SV=2	4	10	10	10	12.7	120.79	1054	96.753	8	7	8	7	8	7	10.2	9.1	292760000	186680000	106080000	3600700	2353900	1246800
P78332;E9PGM9;F8WCA5;C9J250;F8WF63;C9JMC8;C9JSL1;C9JII0	P78332;E9PGM9;F8WCA5	RNA-binding protein 6;RNA binding motif protein 6	RBM6;	sp|P78332|RBM6_HUMAN RNA-binding protein 6 OS=Homo sapiens OX=9606 GN=RBM6 PE=1 SV=5;tr|E9PGM9|E9PGM9_HUMAN RNA binding motif protein 6 OS=Homo sapiens OX=9606 GN=RBM6 PE=1 SV=1;tr|F8WCA5|F8WCA5_HUMAN RNA binding motif protein 6 OS=Homo sapiens OX=9606 GN=	8	30	30	30	30.8	128.64	1123	95.672	20	21	20	21	20	21	20.6	22.8	833700000	431580000	402130000	5079600	2391100	2688500
P61254;J3QRI7;J3QQQ9;J3QQV1;J3QRC4;J3KSS0;J3KS10;H7C1F9;Q2PPJ7	P61254;J3QRI7;J3QQQ9;J3QQV1;J3QRC4	60S ribosomal protein L26;Ribosomal protein L26 (Fragment);KOW domain-containing protein	RPL26;	sp|P61254|RL26_HUMAN 60S ribosomal protein L26 OS=Homo sapiens OX=9606 GN=RPL26 PE=1 SV=1;tr|J3QRI7|J3QRI7_HUMAN Ribosomal protein L26 (Fragment) OS=Homo sapiens OX=9606 GN=RPL26 PE=3 SV=1;tr|J3QQQ9|J3QQQ9_HUMAN KOW domain-containing protein OS=Homo sapien	9	26	26	5	83.4	17.258	145	95.654	23	25	23	25	4	5	79.3	78.6	35583000000	19570000000	16013000000	2052000000	1340200000	711850000
P62979	P62979	Ubiquitin-40S ribosomal protein S27a	RPS27A	sp|P62979|RS27A_HUMAN Ubiquitin-40S ribosomal protein S27a OS=Homo sapiens OX=9606 GN=RPS27A PE=1 SV=2	1	12	12	6	60.3	17.965	156	94.993	9	12	9	12	5	6	51.9	60.3	5836800000	3536000000	2300800000	136850000	81619000	55234000
Q9NWQ4;G3V553;G3V5D0;G3V290	Q9NWQ4;G3V553	G patch domain-containing protein 2-like;G-patch domain containing 2 like	GPATCH2L	sp|Q9NWQ4|GPT2L_HUMAN G patch domain-containing protein 2-like OS=Homo sapiens OX=9606 GN=GPATCH2L PE=1 SV=3;tr|G3V553|G3V553_HUMAN G-patch domain containing 2 like OS=Homo sapiens OX=9606 GN=GPATCH2L PE=1 SV=1	4	14	14	14	38.4	54.259	482	94.964	11	9	11	9	11	9	32.2	24.1	667350000	305620000	361730000	15046000	5513600	9532000
A0A7I2V3F7;D6RCD7;P38646;A0A7I2V2G2;A0A7I2V2S7;H0Y8K0;A0A7I2YQB2;A0A3B3ITI4;A0A7I2V4A9;A0A7I2V3D9;A0A7I2V2K6	A0A7I2V3F7;D6RCD7;P38646;A0A7I2V2G2;A0A7I2V2S7;H0Y8K0;A0A7I2YQB2	Heat shock protein family A (Hsp70) member 9;Stress-70 protein, mitochondrial;	HSPA9;	tr|A0A7I2V3F7|A0A7I2V3F7_HUMAN Heat shock protein family A (Hsp70) member 9 OS=Homo sapiens OX=9606 GN=HSPA9 PE=1 SV=1;tr|D6RCD7|D6RCD7_HUMAN Stress-70 protein, mitochondrial OS=Homo sapiens OX=9606 GN=HSPA9 PE=1 SV=2;sp|P38646|GRP75_HUMAN Stress-70 protei	11	18	18	18	37.8	65.855	603	94.62	12	12	12	12	12	12	24.7	26.4	578030000	245450000	332580000	11625000	4999800	6625400
P62140;A0A8V8TQ71;A0A8V8TRH9;B4DJ75;H0Y3Y6;C9J9S3;C9JP48;A0A8V8TR83	P62140;A0A8V8TQ71;A0A8V8TRH9;B4DJ75	Serine/threonine-protein phosphatase PP1-beta catalytic subunit;Serine/threonine-protein phosphatase;	PPP1CB;	sp|P62140|PP1B_HUMAN Serine/threonine-protein phosphatase PP1-beta catalytic subunit OS=Homo sapiens OX=9606 GN=PPP1CB PE=1 SV=3;tr|A0A8V8TQ71|A0A8V8TQ71_HUMAN Serine/threonine-protein phosphatase OS=Homo sapiens OX=9606 GN=PPP1CB PE=1 SV=1;tr|A0A8V8TRH9|A	8	12	12	4	38.2	37.186	327	93.842	11	9	11	9	3	4	33.3	35.2	857190000	493010000	364180000	16473000	11473000	4999700
Q01780;K7EJ37	Q01780	Exosome component 10	EXOSC10	sp|Q01780|EXOSX_HUMAN Exosome component 10 OS=Homo sapiens OX=9606 GN=EXOSC10 PE=1 SV=2	2	20	20	20	28.9	100.83	885	93.602	14	13	14	13	14	13	20.5	19.5	803150000	491830000	311320000	6751300	4334500	2416700
P84103;A0A087X2D0	P84103;A0A087X2D0	Serine/arginine-rich splicing factor 3;Serine and arginine rich splicing factor 3	SRSF3	sp|P84103|SRSF3_HUMAN Serine/arginine-rich splicing factor 3 OS=Homo sapiens OX=9606 GN=SRSF3 PE=1 SV=1;tr|A0A087X2D0|A0A087X2D0_HUMAN Serine and arginine rich splicing factor 3 OS=Homo sapiens OX=9606 GN=SRSF3 PE=1 SV=1	2	17	16	16	59.8	19.329	164	92.696	13	16	12	15	12	15	51.2	59.8	13372000000	6719300000	6652900000	684990000	364120000	320880000
A0A494C1L1;Q14739;C9JXK0;C9JES9	A0A494C1L1;Q14739;C9JXK0	Delta(14)-sterol reductase LBR;Lamin B receptor (Fragment)	LBR;	tr|A0A494C1L1|A0A494C1L1_HUMAN Delta(14)-sterol reductase LBR OS=Homo sapiens OX=9606 GN=LBR PE=1 SV=1;sp|Q14739|LBR_HUMAN Delta(14)-sterol reductase LBR OS=Homo sapiens OX=9606 GN=LBR PE=1 SV=2;tr|C9JXK0|C9JXK0_HUMAN Lamin B receptor (Fragment) OS=Homo sa	4	9	9	9	23.1	46.925	411	92.678	8	8	8	8	8	8	23.1	23.1	860930000	503090000	357840000	15007000	11886000	3121100
O76021;J3QSV6;I3L3U9;I3L3C4;I3L234;I3L1A3	O76021;J3QSV6;I3L3U9	Ribosomal L1 domain-containing protein 1;Ribosomal L1 domain containing 1 (Fragment);	RSL1D1;	sp|O76021|RL1D1_HUMAN Ribosomal L1 domain-containing protein 1 OS=Homo sapiens OX=9606 GN=RSL1D1 PE=1 SV=3;tr|J3QSV6|J3QSV6_HUMAN Ribosomal L1 domain containing 1 (Fragment) OS=Homo sapiens OX=9606 GN=RSL1D1 PE=1 SV=1;tr|I3L3U9|I3L3U9_HUMAN Ribosomal L1 do	6	19	19	19	43.1	54.972	490	92.496	19	10	19	10	19	10	43.1	27.1	805670000	610660000	195010000	18336000	15178000	3157900
P84090;G3V279	P84090;G3V279	Enhancer of rudimentary homolog	ERH	sp|P84090|ERH_HUMAN Enhancer of rudimentary homolog OS=Homo sapiens OX=9606 GN=ERH PE=1 SV=1;tr|G3V279|G3V279_HUMAN Enhancer of rudimentary homolog OS=Homo sapiens OX=9606 GN=ERH PE=1 SV=1	2	8	8	8	62.5	12.259	104	91.529	8	8	8	8	8	8	62.5	62.5	7686100000	4766000000	2920100000	445500000	312910000	132590000
Q96IF1;H0YJL9	Q96IF1	LIM domain-containing protein ajuba	AJUBA	sp|Q96IF1|AJUBA_HUMAN LIM domain-containing protein ajuba OS=Homo sapiens OX=9606 GN=AJUBA PE=1 SV=1	2	16	16	16	48.9	56.933	538	90.528	12	13	12	13	12	13	42	40.9	746140000	342870000	403280000	9417300	3566100	5851200
Q16629;C9JAB2;A0A0B4J1Z1;F8WEA1;H7BZZ6;H7C1N1	Q16629;C9JAB2;A0A0B4J1Z1	Serine/arginine-rich splicing factor 7;Serine and arginine rich splicing factor 7;	SRSF7;	sp|Q16629|SRSF7_HUMAN Serine/arginine-rich splicing factor 7 OS=Homo sapiens OX=9606 GN=SRSF7 PE=1 SV=1;tr|C9JAB2|C9JAB2_HUMAN Serine and arginine rich splicing factor 7 OS=Homo sapiens OX=9606 GN=SRSF7 PE=1 SV=1;tr|A0A0B4J1Z1|A0A0B4J1Z1_HUMAN Serine and a	6	18	18	17	52.1	27.366	238	89.957	16	12	16	12	15	11	49.6	42.9	9448300000	5848200000	3600100000	409600000	242940000	166660000
A0A6Q8PGH7;A0A6Q8PFA6;A0A6Q8PG37;A0A6Q8PH57;O00139;A0A6Q8PGG1;D6R9M0;Q99661;H0Y5Z9;H0YB64;H0Y8H2;Q8N4N8	A0A6Q8PGH7;A0A6Q8PFA6;A0A6Q8PG37;A0A6Q8PH57;O00139;A0A6Q8PGG1;D6R9M0	Kinesin-like protein (Fragment);Kinesin-like protein	KIF2A;	tr|A0A6Q8PGH7|A0A6Q8PGH7_HUMAN Kinesin-like protein (Fragment) OS=Homo sapiens OX=9606 GN=KIF2A PE=1 SV=1;tr|A0A6Q8PFA6|A0A6Q8PFA6_HUMAN Kinesin-like protein OS=Homo sapiens OX=9606 GN=KIF2A PE=1 SV=1;tr|A0A6Q8PG37|A0A6Q8PG37_HUMAN Kinesin-like protein OS=	12	16	16	16	27.7	77.657	685	89.625	15	8	15	8	15	8	26.6	13.1	606780000	470760000	136020000	9999400	7546900	2452500
O43291;K7EM91;K7EKQ0;K7ESI5;K7EQZ3;K7EKC8;K7ES27	O43291;K7EM91;K7EKQ0;K7ESI5	Kunitz-type protease inhibitor 2;Serine peptidase inhibitor, Kunitz type 2;	SPINT2;	sp|O43291|SPIT2_HUMAN Kunitz-type protease inhibitor 2 OS=Homo sapiens OX=9606 GN=SPINT2 PE=1 SV=2;tr|K7EM91|K7EM91_HUMAN Serine peptidase inhibitor, Kunitz type 2 OS=Homo sapiens OX=9606 GN=SPINT2 PE=1 SV=1;tr|K7EKQ0|K7EKQ0_HUMAN Serine peptidase inhibito	7	8	8	8	42.5	28.228	252	89.524	6	7	6	7	6	7	25.8	36.1	1425700000	462480000	963210000	86533000	31731000	54801000
Q8N1W1;D6RGZ3	Q8N1W1	Rho guanine nucleotide exchange factor 28	ARHGEF28	sp|Q8N1W1|ARG28_HUMAN Rho guanine nucleotide exchange factor 28 OS=Homo sapiens OX=9606 GN=ARHGEF28 PE=1 SV=3	2	20	20	20	15.8	191.89	1705	89.36	12	10	12	10	12	10	9.7	7.5	415980000	247830000	168150000	2276600	1418700	857970
O14646;H0Y8V4;A0A087WVF4;H0YJG4;A0A2R8Y840;A0A8Q3WKT9;H3BTW3;Q9HCK8;Q8TD26;Q3L8U1;Q9P2D1	O14646	Chromodomain-helicase-DNA-binding protein 1	CHD1	sp|O14646|CHD1_HUMAN Chromodomain-helicase-DNA-binding protein 1 OS=Homo sapiens OX=9606 GN=CHD1 PE=1 SV=2	11	31	31	25	21.5	196.69	1710	89.277	24	20	24	20	20	14	17.5	13.2	1092100000	559330000	532760000	6214800	3204100	3010600
A0A7I2PK44;A0A6Q8PG15;A0A6Q8PFM5;O95831;A0A6Q8PFE1;A0A6Q8PHC0;A0A6Q8PHJ9;A0A6Q8PFQ8;A0A6Q8PFS4;A0A6Q8PFA7;A0A6Q8PFW2;A0A7I2RLJ8;E9PMA0;A0A6Q8PHJ4;A0A6Q8PF87;A0A6Q8PFN1	A0A7I2PK44;A0A6Q8PG15;A0A6Q8PFM5;O95831;A0A6Q8PFE1;A0A6Q8PHC0;A0A6Q8PHJ9;A0A6Q8PFQ8;A0A6Q8PFS4;A0A6Q8PFA7;A0A6Q8PFW2;A0A7I2RLJ8	Apoptosis inducing factor mitochondria associated 1;	AIFM1;	tr|A0A7I2PK44|A0A7I2PK44_HUMAN Apoptosis inducing factor mitochondria associated 1 OS=Homo sapiens OX=9606 GN=AIFM1 PE=1 SV=1;tr|A0A6Q8PG15|A0A6Q8PG15_HUMAN Apoptosis inducing factor mitochondria associated 1 OS=Homo sapiens OX=9606 GN=AIFM1 PE=1 SV=1;tr|A	16	16	16	16	29	66.673	611	88.813	12	13	12	13	12	13	23.6	27.7	717140000	371650000	345490000	12145000	6005100	6140400
Q9UHB7;C9JCE0;H7C319	Q9UHB7	AF4/FMR2 family member 4	AFF4	sp|Q9UHB7|AFF4_HUMAN AF4/FMR2 family member 4 OS=Homo sapiens OX=9606 GN=AFF4 PE=1 SV=1	3	17	17	17	19.3	127.46	1163	88.626	16	11	16	11	16	11	17.9	11.4	720150000	398300000	321840000	5065400	2836300	2229000
Q9P206	Q9P206	Uncharacterized protein KIAA1522	KIAA1522	sp|Q9P206|K1522_HUMAN Uncharacterized protein KIAA1522 OS=Homo sapiens OX=9606 GN=KIAA1522 PE=1 SV=2	1	20	20	20	27.7	107.09	1035	88.333	15	17	15	17	15	17	21.9	24.6	972970000	485150000	487820000	5851300	2605500	3245800
Q96DI7;Q9NSS8	Q96DI7;Q9NSS8	U5 small nuclear ribonucleoprotein 40 kDa protein;Small nuclear ribonucleoprotein U5 subunit 40	SNRNP40	sp|Q96DI7|SNR40_HUMAN U5 small nuclear ribonucleoprotein 40 kDa protein OS=Homo sapiens OX=9606 GN=SNRNP40 PE=1 SV=1;tr|Q9NSS8|Q9NSS8_HUMAN Small nuclear ribonucleoprotein U5 subunit 40 OS=Homo sapiens OX=9606 GN=SNRNP40 PE=1 SV=1	2	8	8	8	38.1	39.31	357	88.15	7	5	7	5	7	5	35.3	23.8	316300000	198470000	117830000	3922600	2350800	1571800
P98175	P98175	RNA-binding protein 10	RBM10	sp|P98175|RBM10_HUMAN RNA-binding protein 10 OS=Homo sapiens OX=9606 GN=RBM10 PE=1 SV=3	1	16	16	16	20.8	103.53	930	87.831	14	9	14	9	14	9	18.6	12	801690000	552990000	248700000	8529000	6319800	2209200
A0A087WU03	A0A087WU03	Heterogeneous nuclear ribonucleoprotein D like	HNRNPDL	tr|A0A087WU03|A0A087WU03_HUMAN Heterogeneous nuclear ribonucleoprotein D like OS=Homo sapiens OX=9606 GN=HNRNPDL PE=1 SV=1	1	2	2	2	40.4	6.7215	57	87.691	2	2	2	2	2	2	40.4	40.4	479490000	266190000	213300000	72447000	43913000	28533000
Q14244;A0A087WZ40	Q14244;A0A087WZ40	Ensconsin;Microtubule associated protein 7	MAP7	sp|Q14244|MAP7_HUMAN Ensconsin OS=Homo sapiens OX=9606 GN=MAP7 PE=1 SV=1;tr|A0A087WZ40|A0A087WZ40_HUMAN Microtubule associated protein 7 OS=Homo sapiens OX=9606 GN=MAP7 PE=1 SV=1	2	10	9	9	15.1	84.051	749	87.057	7	8	6	8	6	8	10.5	13.1	366670000	164130000	202530000	5974900	2630600	3344400
Q71RC2;Q96J85;X6RLN4;F8VY40;F8W1I4;F8W1Z5;E5RHZ8;F8VNV1	Q71RC2;Q96J85;X6RLN4	La-related protein 4;C-Mpl binding protein;La ribonucleoprotein 4 (Fragment)	LARP4;	sp|Q71RC2|LARP4_HUMAN La-related protein 4 OS=Homo sapiens OX=9606 GN=LARP4 PE=1 SV=3;tr|Q96J85|Q96J85_HUMAN C-Mpl binding protein OS=Homo sapiens OX=9606 GN=LARP4 PE=1 SV=1;tr|X6RLN4|X6RLN4_HUMAN La ribonucleoprotein 4 (Fragment) OS=Homo sapiens OX=9606 G	8	17	17	17	24.2	80.595	724	86.848	12	13	12	13	12	13	18.1	20.9	1041900000	527730000	514140000	22392000	12597000	9795000
H0YLY0;Q9Y5S2	H0YLY0;Q9Y5S2	non-specific serine/threonine protein kinase;Serine/threonine-protein kinase MRCK beta	CDC42BPB	tr|H0YLY0|H0YLY0_HUMAN non-specific serine/threonine protein kinase OS=Homo sapiens OX=9606 GN=CDC42BPB PE=1 SV=9;sp|Q9Y5S2|MRCKB_HUMAN Serine/threonine-protein kinase MRCK beta OS=Homo sapiens OX=9606 GN=CDC42BPB PE=1 SV=2	2	22	22	17	17.2	191.65	1685	86.787	17	11	17	11	13	8	12.3	9.6	476820000	252060000	224760000	2593200	1591200	1002000
P78337;D6R9U1;D6RFI4;A0A8J9C2I7;Q99697;D6R955;D6RBG8;U3KQ81;O75364	P78337;D6R9U1;D6RFI4;A0A8J9C2I7;Q99697	Pituitary homeobox 1;Paired like homeodomain 1 (Fragment);Paired like homeodomain 2 (Fragment)	PITX1;	sp|P78337|PITX1_HUMAN Pituitary homeobox 1 OS=Homo sapiens OX=9606 GN=PITX1 PE=1 SV=2;tr|D6R9U1|D6R9U1_HUMAN Paired like homeodomain 1 (Fragment) OS=Homo sapiens OX=9606 GN=PITX1 PE=1 SV=8;tr|D6RFI4|D6RFI4_HUMAN Paired like homeodomain 2 (Fragment) OS=Homo	9	5	5	5	15.6	34.128	314	86.56	4	4	4	4	4	4	12.1	15	201740000	56121000	145620000	11202000	4317000	11202000
P18077;C9K025;F8WBS5;F8WB72	P18077;C9K025;F8WBS5;F8WB72	60S ribosomal protein L35a;60S ribosomal protein L35a (Fragment)	RPL35A;	sp|P18077|RL35A_HUMAN 60S ribosomal protein L35a OS=Homo sapiens OX=9606 GN=RPL35A PE=1 SV=2;tr|C9K025|C9K025_HUMAN 60S ribosomal protein L35a (Fragment) OS=Homo sapiens OX=9606 GN=RPL35A PE=1 SV=1;tr|F8WBS5|F8WBS5_HUMAN 60S ribosomal protein L35a OS=Homo	4	20	20	20	79.1	12.538	110	86.357	16	18	16	18	16	18	71.8	77.3	30520000000	14737000000	15783000000	2588500000	1236400000	1352100000
Q9Y3C1;D6RIC3;A0A0C4DGU5;D6RC60	Q9Y3C1;D6RIC3;A0A0C4DGU5	Nucleolar protein 16	NOP16;	sp|Q9Y3C1|NOP16_HUMAN Nucleolar protein 16 OS=Homo sapiens OX=9606 GN=NOP16 PE=1 SV=2;tr|D6RIC3|D6RIC3_HUMAN Nucleolar protein 16 OS=Homo sapiens OX=9606 GN=NOP16 PE=1 SV=1;tr|A0A0C4DGU5|A0A0C4DGU5_HUMAN Nucleolar protein 16 OS=Homo sapiens OX=9606 GN=NOP1	4	12	12	12	61.8	21.188	178	86.275	10	10	10	10	10	10	51.7	59.6	954890000	659430000	295460000	47765000	35381000	12384000
P35250;H7C5Q7;F8WC37;H7C5A0;H7C5G4;A0A087WVY3;H7C5P1;H7C5S7;H7C5P4;REV__Q96KP1	P35250	Replication factor C subunit 2	RFC2	sp|P35250|RFC2_HUMAN Replication factor C subunit 2 OS=Homo sapiens OX=9606 GN=RFC2 PE=1 SV=3	10	12	12	12	37	39.157	354	86.207	9	12	9	12	9	12	31.1	37	896140000	325830000	570310000	15292000	6015300	9276800
Q9UKK3	Q9UKK3	Protein mono-ADP-ribosyltransferase PARP4	PARP4	sp|Q9UKK3|PARP4_HUMAN Protein mono-ADP-ribosyltransferase PARP4 OS=Homo sapiens OX=9606 GN=PARP4 PE=1 SV=3	1	14	14	14	10.2	192.59	1724	85.776	10	11	10	11	10	11	8.1	8.1	300900000	135620000	165280000	1665600	848770	816810
P62899;H7C2W9;C9JU56;B7Z4E3;B7Z4C8;B8ZZK4	P62899;H7C2W9;C9JU56;B7Z4E3;B7Z4C8;B8ZZK4	60S ribosomal protein L31;60S ribosomal protein L31 (Fragment)	RPL31;	sp|P62899|RL31_HUMAN 60S ribosomal protein L31 OS=Homo sapiens OX=9606 GN=RPL31 PE=1 SV=1;tr|H7C2W9|H7C2W9_HUMAN 60S ribosomal protein L31 (Fragment) OS=Homo sapiens OX=9606 GN=RPL31 PE=1 SV=1;tr|C9JU56|C9JU56_HUMAN 60S ribosomal protein L31 (Fragment) OS=	6	13	13	13	69.6	14.463	125	85.212	13	11	13	11	13	11	69.6	61.6	18984000000	10931000000	8052500000	2351800000	1392900000	958860000
Q96AG4	Q96AG4	Leucine-rich repeat-containing protein 59	LRRC59	sp|Q96AG4|LRC59_HUMAN Leucine-rich repeat-containing protein 59 OS=Homo sapiens OX=9606 GN=LRRC59 PE=1 SV=1	1	11	11	11	39.1	34.93	307	84.597	9	9	9	9	9	9	34.2	33.9	1122700000	606730000	515950000	34384000	19205000	15179000
E9PKC0;A0A8V8TMS3;Q6IQ23;A0A8Q3WLI9;A0A1B0GTN9;H0YDE2;A0A1B0GUN0;E9PL74;A0A1B0GUM1;E9PIK1	E9PKC0;A0A8V8TMS3;Q6IQ23;A0A8Q3WLI9;A0A1B0GTN9;H0YDE2	Pleckstrin homology domain containing A7;	PLEKHA7;	tr|E9PKC0|E9PKC0_HUMAN Pleckstrin homology domain containing A7 OS=Homo sapiens OX=9606 GN=PLEKHA7 PE=1 SV=1;tr|A0A8V8TMS3|A0A8V8TMS3_HUMAN Pleckstrin homology domain containing A7 OS=Homo sapiens OX=9606 GN=PLEKHA7 PE=1 SV=1;sp|Q6IQ23|PKHA7_HUMAN Pleckstr	10	17	17	17	18.6	144.42	1271	84.578	13	9	13	9	13	9	14.9	9.4	442890000	256690000	186200000	1737900	746010	991850
Q04828;A6NHU4;H0Y804;S4R3D5;B4DK69;P52895;P17516;S4R3P0	Q04828;A6NHU4;H0Y804	Aldo-keto reductase family 1 member C1;	AKR1C1;	sp|Q04828|AK1C1_HUMAN Aldo-keto reductase family 1 member C1 OS=Homo sapiens OX=9606 GN=AKR1C1 PE=1 SV=1;tr|A6NHU4|A6NHU4_HUMAN Aldo-keto reductase family 1 member C1 OS=Homo sapiens OX=9606 GN=AKR1C1 PE=1 SV=1;tr|H0Y804|H0Y804_HUMAN Aldo-keto reductase fa	8	7	7	2	27.9	36.788	323	83.362	4	6	4	6	1	2	17.3	22	359720000	134890000	224830000	5557100	1399900	4157100
P68133;P68032;P63267;P62736;A6NL76;A0A804HKV3;F8WB63;B8ZZJ2;C9JFL5;F6UVQ4;F6QUT6	P68133;P68032;P63267;P62736;A6NL76;A0A804HKV3	Actin, alpha skeletal muscle;Actin, alpha cardiac muscle 1;Actin, gamma-enteric smooth muscle	ACTA1;ACTC1;	sp|P68133|ACTS_HUMAN Actin, alpha skeletal muscle OS=Homo sapiens OX=9606 GN=ACTA1 PE=1 SV=1;sp|P68032|ACTC_HUMAN Actin, alpha cardiac muscle 1 OS=Homo sapiens OX=9606 GN=ACTC1 PE=1 SV=1;sp|P63267|ACTH_HUMAN Actin, gamma-enteric smooth muscle OS=Homo sapie	11	25	5	5	37.1	42.051	377	82.844	24	22	4	5	4	5	37.1	37.1	5660600000	3171200000	2489400000	57018000	34429000	22588000
Q13610;B4DJV5	Q13610;B4DJV5	Periodic tryptophan protein 1 homolog;PWP1 homolog, endonuclein	PWP1	sp|Q13610|PWP1_HUMAN Periodic tryptophan protein 1 homolog OS=Homo sapiens OX=9606 GN=PWP1 PE=1 SV=1;tr|B4DJV5|B4DJV5_HUMAN PWP1 homolog, endonuclein OS=Homo sapiens OX=9606 GN=PWP1 PE=1 SV=1	2	8	8	8	22	55.827	501	82.512	6	8	6	8	6	8	18.8	22	698970000	358840000	340130000	13022000	5142700	7879200
H3BV80;H3BMM9;H3BTC0;Q15287;H3BPG5;H3BMS0;H3BRK4;H3BTV0;H3BNI3;H3BP82;H3BTR6;H3BUG0;H3BTY0;H3BNU7;H3BUL0	H3BV80;H3BMM9;H3BTC0;Q15287;H3BPG5;H3BMS0	RNA-binding protein with serine-rich domain 1;RNA-binding protein with serine-rich domain 1 (Fragment);	RNPS1;	tr|H3BV80|H3BV80_HUMAN RNA-binding protein with serine-rich domain 1 OS=Homo sapiens OX=9606 GN=RNPS1 PE=1 SV=2;tr|H3BMM9|H3BMM9_HUMAN RNA-binding protein with serine-rich domain 1 (Fragment) OS=Homo sapiens OX=9606 GN=RNPS1 PE=1 SV=1;tr|H3BTC0|H3BTC0_HUMA	15	8	8	8	42.2	24.561	211	82.484	6	8	6	8	6	8	38.9	42.2	1128400000	618020000	510410000	81362000	42621000	38741000
Q14008;E9PQH5;H0YDX5;H0YCF6;H0YEK7	Q14008	Cytoskeleton-associated protein 5	CKAP5	sp|Q14008|CKAP5_HUMAN Cytoskeleton-associated protein 5 OS=Homo sapiens OX=9606 GN=CKAP5 PE=1 SV=3	5	28	28	28	19.6	225.49	2032	82.229	20	19	20	19	20	19	13.8	12.5	1067200000	567220000	500020000	4909700	2920100	1989600
P22087;M0QXL5;M0R2Q4;M0R0P1;M0R299;M0R2U2;M0R1H0;M0R2B0;M0QXC9;A6NHQ2	P22087;M0QXL5;M0R2Q4;M0R0P1;M0R299;M0R2U2;M0R1H0;M0R2B0	rRNA 2-O-methyltransferase fibrillarin;Fibrillarin (Fragment)	FBL;	sp|P22087|FBRL_HUMAN rRNA 2-O-methyltransferase fibrillarin OS=Homo sapiens OX=9606 GN=FBL PE=1 SV=2;tr|M0QXL5|M0QXL5_HUMAN Fibrillarin (Fragment) OS=Homo sapiens OX=9606 GN=FBL PE=1 SV=1;tr|M0R2Q4|M0R2Q4_HUMAN Fibrillarin (Fragment) OS=Homo sapiens OX=96	10	18	18	18	60.7	33.784	321	82.095	17	15	17	15	17	15	60.7	57.6	2974700000	1741700000	1233000000	43758000	24425000	19334000
Q13247;A0A590UJK4;A0A590UK01;A0A590UJP7;A0A590UK80	Q13247;A0A590UJK4;A0A590UK01;A0A590UJP7;A0A590UK80	Serine/arginine-rich splicing factor 6;Serine and arginine rich splicing factor 6;	SRSF6;	sp|Q13247|SRSF6_HUMAN Serine/arginine-rich splicing factor 6 OS=Homo sapiens OX=9606 GN=SRSF6 PE=1 SV=2;tr|A0A590UJK4|A0A590UJK4_HUMAN Serine and arginine rich splicing factor 6 OS=Homo sapiens OX=9606 GN=SRSF6 PE=1 SV=1;tr|A0A590UK01|A0A590UK01_HUMAN Seri	5	22	21	18	44.2	39.586	344	82.069	18	15	17	14	15	12	41.9	35.2	5226700000	2949000000	2277700000	163170000	97906000	65267000
F8VZX2;Q15366;H3BRU6;F8W0G4;F8VXH9;F8W1G6;J3QT27;E9PFP8;P57721;H3BND9;F8VRH0;H3BSS4	F8VZX2;Q15366;H3BRU6;F8W0G4;F8VXH9;F8W1G6	Poly(rC) binding protein 2;Poly(rC)-binding protein 2;Poly(rC) binding protein 2 (Fragment)	PCBP2;	tr|F8VZX2|F8VZX2_HUMAN Poly(rC) binding protein 2 OS=Homo sapiens OX=9606 GN=PCBP2 PE=1 SV=1;sp|Q15366|PCBP2_HUMAN Poly(rC)-binding protein 2 OS=Homo sapiens OX=9606 GN=PCBP2 PE=1 SV=1;tr|H3BRU6|H3BRU6_HUMAN Poly(rC) binding protein 2 (Fragment) OS=Homo sa	12	13	7	7	54.2	33.8	321	82.046	10	12	5	7	5	7	40.8	53.9	890480000	414250000	476230000	29527000	14549000	14978000
Q9BYW2;A0A8I5KV15;A0A1W2PPX9;H7C3H4;A0A8I5KW81;A0A8I5KNR2;A0A8I5KQS3;A0A8I5KWD0;C9JG86;H7BZ93;H7BXT4;A0A8I5KSB8;A0A8I5KPS6;A0A8I5QJW6;A0A8I5KYR1	Q9BYW2;A0A8I5KV15;A0A1W2PPX9;H7C3H4;A0A8I5KW81;A0A8I5KNR2;A0A8I5KQS3;A0A8I5KWD0;C9JG86;H7BZ93	Histone-lysine N-methyltransferase SETD2;[histone H3]-lysine(36) N-trimethyltransferase (Fragment);	SETD2;	sp|Q9BYW2|SETD2_HUMAN Histone-lysine N-methyltransferase SETD2 OS=Homo sapiens OX=9606 GN=SETD2 PE=1 SV=3;tr|A0A8I5KV15|A0A8I5KV15_HUMAN [histone H3]-lysine(36) N-trimethyltransferase (Fragment) OS=Homo sapiens OX=9606 GN=SETD2 PE=1 SV=1;tr|A0A1W2PPX9|A0A1	15	27	27	27	14	287.59	2564	81.87	26	14	26	14	26	14	13.5	8.1	713790000	452420000	261370000	2695400	1740200	955240
Q9NQT5	Q9NQT5	Exosome complex component RRP40	EXOSC3	sp|Q9NQT5|EXOS3_HUMAN Exosome complex component RRP40 OS=Homo sapiens OX=9606 GN=EXOSC3 PE=1 SV=3	1	6	6	6	44.4	29.572	275	81.5	5	5	5	5	5	5	40.4	36.4	780910000	413280000	367630000	25737000	14003000	11735000
Q9UQB8;I3L4C2;B4DWA1;I3L3C6;I3L2M4;I3L0Y9;I3L327;I3L125;I3L0M4;I3L3J7;I3L1C8;I3L2J6;I3L113;I3L3C5;I3L526;I3L4A3	Q9UQB8;I3L4C2;B4DWA1	Brain-specific angiogenesis inhibitor 1-associated protein 2;	BAIAP2;	sp|Q9UQB8|BAIP2_HUMAN Brain-specific angiogenesis inhibitor 1-associated protein 2 OS=Homo sapiens OX=9606 GN=BAIAP2 PE=1 SV=1;tr|I3L4C2|I3L4C2_HUMAN Brain-specific angiogenesis inhibitor 1-associated protein 2 OS=Homo sapiens OX=9606 GN=BAIAP2 PE=1 SV=1;t	16	17	17	17	44.7	60.867	552	81.447	15	9	15	9	15	9	38	28.8	670640000	455950000	214680000	5726200	4616400	1109700
P10412;Q02539;P22492	P10412	Histone H1.4	H1-4	sp|P10412|H14_HUMAN Histone H1.4 OS=Homo sapiens OX=9606 GN=H1-4 PE=1 SV=2	3	21	15	5	54.8	21.865	219	81.385	20	18	14	13	4	4	54.8	47	14056000000	6928700000	7127100000	807640000	412300000	395350000
Q8WUA2	Q8WUA2	Peptidyl-prolyl cis-trans isomerase-like 4	PPIL4	sp|Q8WUA2|PPIL4_HUMAN Peptidyl-prolyl cis-trans isomerase-like 4 OS=Homo sapiens OX=9606 GN=PPIL4 PE=1 SV=1	1	17	17	17	41.5	57.224	492	80.806	13	13	13	13	13	13	38	28.9	822890000	435680000	387210000	11669000	6425300	5244100
Q99878;Q96KK5;Q9BTM1;Q16777;Q6FI13;P0C0S8;A0A0U1RR32;A0A0U1RRH7;P20671;H0YFX9	Q99878;Q96KK5;Q9BTM1;Q16777;Q6FI13;P0C0S8;A0A0U1RR32;A0A0U1RRH7;P20671;H0YFX9	Histone H2A type 1-J;Histone H2A type 1-H;Histone H2A.J;	H2AC14;H2AC12;H2AJ;	sp|Q99878|H2A1J_HUMAN Histone H2A type 1-J OS=Homo sapiens OX=9606 GN=H2AC14 PE=1 SV=3;sp|Q96KK5|H2A1H_HUMAN Histone H2A type 1-H OS=Homo sapiens OX=9606 GN=H2AC12 PE=1 SV=3;sp|Q9BTM1|H2AJ_HUMAN Histone H2A.J OS=Homo sapiens OX=9606 GN=H2AJ PE=1 SV=1;sp|Q1	10	8	8	3	41.4	13.936	128	80.733	7	7	7	7	3	3	35.9	41.4	9816600000	5709300000	4107300000	1132000000	649470000	482500000
Q15678;E2J9M0	Q15678	Tyrosine-protein phosphatase non-receptor type 14	PTPN14	sp|Q15678|PTN14_HUMAN Tyrosine-protein phosphatase non-receptor type 14 OS=Homo sapiens OX=9606 GN=PTPN14 PE=1 SV=2	2	17	17	17	23.2	135.26	1187	80.627	13	10	13	10	13	10	15.3	15.4	832160000	351940000	480220000	3682400	2085300	1597100
O00622	O00622	CCN family member 1	CCN1	sp|O00622|CCN1_HUMAN CCN family member 1 OS=Homo sapiens OX=9606 GN=CCN1 PE=1 SV=1	1	20	20	20	62.5	42.026	381	80.422	17	13	17	13	17	13	58	37	1337000000	511520000	825530000	31146000	11098000	20048000
Q9NUL7	Q9NUL7	Probable ATP-dependent RNA helicase DDX28	DDX28	sp|Q9NUL7|DDX28_HUMAN Probable ATP-dependent RNA helicase DDX28 OS=Homo sapiens OX=9606 GN=DDX28 PE=1 SV=2	1	16	16	16	32.2	59.58	540	79.91	10	12	10	12	10	12	20.2	25	412090000	176180000	235910000	10414000	5013100	5401100
A0A0A6YYF2;Q16787;A0A3B3ITG1;A0A0A0MTS5;A0A0A0MSA0;K7EIP4	A0A0A6YYF2;Q16787;A0A3B3ITG1;A0A0A0MTS5;A0A0A0MSA0;K7EIP4	HCG1811249, isoform CRA_e;Laminin subunit alpha-3;	LAMA3;	tr|A0A0A6YYF2|A0A0A6YYF2_HUMAN HCG1811249, isoform CRA_e OS=Homo sapiens OX=9606 GN=LAMA3 PE=1 SV=1;sp|Q16787|LAMA3_HUMAN Laminin subunit alpha-3 OS=Homo sapiens OX=9606 GN=LAMA3 PE=1 SV=3;tr|A0A3B3ITG1|A0A3B3ITG1_HUMAN Laminin subunit alpha 3 (Fragment) O	6	17	17	17	13.8	190.46	1724	79.815	14	9	14	9	14	9	11.8	7.4	421660000	274980000	146680000	1757800	1402400	355430
E9PRG8;E9PLD3;A0A494BXY3	E9PRG8;E9PLD3;A0A494BXY3	Uncharacterized protein C11orf98;Uncharacterized protein;Chromosome 11 open reading frame 98	C11orf98;	sp|E9PRG8|CK098_HUMAN Uncharacterized protein C11orf98 OS=Homo sapiens OX=9606 GN=C11orf98 PE=4 SV=2;tr|E9PLD3|E9PLD3_HUMAN Uncharacterized protein OS=Homo sapiens OX=9606 PE=4 SV=1;tr|A0A494BXY3|A0A494BXY3_HUMAN Chromosome 11 open reading frame 98 OS=Homo	3	9	9	9	57.7	14.234	123	79.771	8	8	8	8	8	8	51.2	57.7	2345900000	1241600000	1104300000	156400000	84289000	72109000
Q9NX24;D6RC52;D6RCB9;J3QSY4	Q9NX24;D6RC52;D6RCB9	H/ACA ribonucleoprotein complex subunit 2;Ribonucloprotein (Fragment)	NHP2;	sp|Q9NX24|NHP2_HUMAN H/ACA ribonucleoprotein complex subunit 2 OS=Homo sapiens OX=9606 GN=NHP2 PE=1 SV=1;tr|D6RC52|D6RC52_HUMAN Ribonucloprotein (Fragment) OS=Homo sapiens OX=9606 GN=NHP2 PE=1 SV=1;tr|D6RCB9|D6RCB9_HUMAN Ribonucloprotein (Fragment) OS=Homo	4	5	5	5	76.5	17.201	153	79.522	5	4	5	4	5	4	76.5	62.7	496700000	298550000	198160000	17092000	7222100	9870000
Q6ZNB6	Q6ZNB6	NF-X1-type zinc finger protein NFXL1	NFXL1	sp|Q6ZNB6|NFXL1_HUMAN NF-X1-type zinc finger protein NFXL1 OS=Homo sapiens OX=9606 GN=NFXL1 PE=1 SV=2	1	15	15	15	21.4	101.34	911	79.242	12	9	12	9	12	9	17.8	13.3	577940000	339490000	238450000	3724100	2153900	1570200
Q08945;E9PMD4;A0A0U1RRK2;E9PPZ7	Q08945	FACT complex subunit SSRP1	SSRP1	sp|Q08945|SSRP1_HUMAN FACT complex subunit SSRP1 OS=Homo sapiens OX=9606 GN=SSRP1 PE=1 SV=1	4	18	18	18	28.9	81.074	709	79.153	13	14	13	14	13	14	21.3	22.1	667350000	372910000	294440000	10687000	6701400	3985300
A0A087WY71;C9JGT8;C9JPV8;E9PFW3;Q96CW1;A0A8I5KWD3;C9JJD3;C9JTK4;H7C4C3;A0A8I5QJU5;C9JJ47;A0A8I5KT55;A0A8I5KTP2	A0A087WY71;C9JGT8;C9JPV8;E9PFW3;Q96CW1;A0A8I5KWD3;C9JJD3;C9JTK4;H7C4C3	AP-2 complex subunit mu	AP2M1;	tr|A0A087WY71|A0A087WY71_HUMAN AP-2 complex subunit mu OS=Homo sapiens OX=9606 GN=AP2M1 PE=1 SV=1;tr|C9JGT8|C9JGT8_HUMAN AP-2 complex subunit mu OS=Homo sapiens OX=9606 GN=AP2M1 PE=1 SV=2;tr|C9JPV8|C9JPV8_HUMAN AP-2 complex subunit mu OS=Homo sapiens OX=96	13	18	18	18	38	49.526	434	78.965	15	15	15	15	15	15	37.1	35.3	2195400000	1218500000	976850000	39898000	21445000	18453000
Q8NCA5;A0A8I5KR56;A0A8I5QKV5;A0A8I5KZA5;E9PH82;B4DT23;A0A8I5KX90;A0A8I5KXK5	Q8NCA5;A0A8I5KR56;A0A8I5QKV5;A0A8I5KZA5;E9PH82;B4DT23	Protein FAM98A;Family with sequence similarity 98 member A;	FAM98A;	sp|Q8NCA5|FA98A_HUMAN Protein FAM98A OS=Homo sapiens OX=9606 GN=FAM98A PE=1 SV=2;tr|A0A8I5KR56|A0A8I5KR56_HUMAN Family with sequence similarity 98 member A OS=Homo sapiens OX=9606 GN=FAM98A PE=1 SV=1;tr|A0A8I5QKV5|A0A8I5QKV5_HUMAN Family with sequence simi	8	17	17	12	31.9	55.272	518	77.891	15	9	15	9	11	6	29	17.8	1564700000	1000300000	564430000	43994000	27680000	16313000
P25398	P25398	40S ribosomal protein S12	RPS12	sp|P25398|RS12_HUMAN 40S ribosomal protein S12 OS=Homo sapiens OX=9606 GN=RPS12 PE=1 SV=3	1	13	13	13	87.9	14.515	132	77.495	9	13	9	13	9	13	71.2	87.9	4881700000	2496600000	2385100000	293140000	146690000	146450000
Q13823;H0YG10	Q13823	Nucleolar GTP-binding protein 2	GNL2	sp|Q13823|NOG2_HUMAN Nucleolar GTP-binding protein 2 OS=Homo sapiens OX=9606 GN=GNL2 PE=1 SV=1	2	19	19	19	27.2	83.654	731	77.478	18	11	18	11	18	11	26.1	17.1	754190000	424020000	330170000	11826000	7276200	4549800
Q6NZI2	Q6NZI2	Caveolae-associated protein 1	CAVIN1	sp|Q6NZI2|CAVN1_HUMAN Caveolae-associated protein 1 OS=Homo sapiens OX=9606 GN=CAVIN1 PE=1 SV=1	1	8	8	8	23.1	43.476	390	76.038	7	8	7	8	7	8	20.8	23.1	518170000	274500000	243670000	14768000	7812800	6955700
O43734;A0A8V8TQD6;A0A494C0R7;A0A494C1J9	O43734;A0A8V8TQD6	E3 ubiquitin ligase TRAF3IP2;TRAF3 interacting protein 2	TRAF3IP2	sp|O43734|CIKS_HUMAN E3 ubiquitin ligase TRAF3IP2 OS=Homo sapiens OX=9606 GN=TRAF3IP2 PE=1 SV=3;tr|A0A8V8TQD6|A0A8V8TQD6_HUMAN TRAF3 interacting protein 2 OS=Homo sapiens OX=9606 GN=TRAF3IP2 PE=1 SV=1	4	8	8	8	21.3	64.665	574	75.875	6	6	6	6	6	6	13.4	17.6	237060000	85737000	151320000	2366800	1180400	1186400
Q86V48;E5RFK8;E5RHU7	Q86V48	Leucine zipper protein 1	LUZP1	sp|Q86V48|LUZP1_HUMAN Leucine zipper protein 1 OS=Homo sapiens OX=9606 GN=LUZP1 PE=1 SV=2	3	20	20	20	23.9	120.27	1076	75.799	14	13	14	13	14	13	18.3	16.8	523630000	270760000	252870000	4398400	2434200	1964100
Q9BYG3;C9J6C5;C9J808;H7BZL0	Q9BYG3;C9J6C5	MKI67 FHA domain-interacting nucleolar phosphoprotein;Nucleolar protein interacting with the FHA domain of MKI67 (Fragment)	NIFK	sp|Q9BYG3|MK67I_HUMAN MKI67 FHA domain-interacting nucleolar phosphoprotein OS=Homo sapiens OX=9606 GN=NIFK PE=1 SV=1;tr|C9J6C5|C9J6C5_HUMAN Nucleolar protein interacting with the FHA domain of MKI67 (Fragment) OS=Homo sapiens OX=9606 GN=NIFK PE=1 SV=1	4	10	10	10	43.7	34.222	293	75.752	10	8	10	8	10	8	43.7	39.6	845390000	672300000	173090000	30413000	23066000	7346900
Q92900	Q92900	Regulator of nonsense transcripts 1	UPF1	sp|Q92900|RENT1_HUMAN Regulator of nonsense transcripts 1 OS=Homo sapiens OX=9606 GN=UPF1 PE=1 SV=2	1	24	24	24	28.4	124.34	1129	75.138	20	16	20	16	20	16	23.6	19.5	848740000	446230000	402510000	8612000	4406600	4205500
P49674;B0QY35;B0QY34;H0Y645;A0A669KBC0;B0QY36;H7C0Y5;H0Y5S9;H0Y682	P49674;B0QY35;B0QY34;H0Y645;A0A669KBC0;B0QY36	Casein kinase I isoform epsilon;Casein kinase 1 epsilon	CSNK1E;	sp|P49674|KC1E_HUMAN Casein kinase I isoform epsilon OS=Homo sapiens OX=9606 GN=CSNK1E PE=1 SV=1;tr|B0QY35|B0QY35_HUMAN Casein kinase 1 epsilon OS=Homo sapiens OX=9606 GN=CSNK1E PE=1 SV=1;tr|B0QY34|B0QY34_HUMAN Casein kinase 1 epsilon OS=Homo sapiens OX=96	9	13	12	3	32.2	47.315	416	75.114	12	8	11	8	3	1	29.6	21.4	887940000	482050000	405890000	18767000	12257000	6509500
Q14493;F8W8D3;E7EUV9;H0YAE8;H7C4H8	Q14493;F8W8D3;E7EUV9;H0YAE8;H7C4H8	Histone RNA hairpin-binding protein;Stem-loop binding protein	SLBP;	sp|Q14493|SLBP_HUMAN Histone RNA hairpin-binding protein OS=Homo sapiens OX=9606 GN=SLBP PE=1 SV=1;tr|F8W8D3|F8W8D3_HUMAN Stem-loop binding protein OS=Homo sapiens OX=9606 GN=SLBP PE=1 SV=1;tr|E7EUV9|E7EUV9_HUMAN Stem-loop binding protein OS=Homo sapiens O	5	16	16	16	51.9	31.285	270	74.126	12	14	12	14	12	14	43.7	48.1	1815500000	962910000	852590000	68277000	34725000	33552000
A0A8V8TR86;Q9BUQ8;A0A8V8TRI2;A0A8V8TQ76;H0YI52;F8VVA2;A0A8V8TQQ5	A0A8V8TR86;Q9BUQ8;A0A8V8TRI2;A0A8V8TQ76	RNA helicase;Probable ATP-dependent RNA helicase DDX23;RNA helicase (Fragment)	DDX23;	tr|A0A8V8TR86|A0A8V8TR86_HUMAN RNA helicase OS=Homo sapiens OX=9606 GN=DDX23 PE=1 SV=1;sp|Q9BUQ8|DDX23_HUMAN Probable ATP-dependent RNA helicase DDX23 OS=Homo sapiens OX=9606 GN=DDX23 PE=1 SV=3;tr|A0A8V8TRI2|A0A8V8TRI2_HUMAN RNA helicase (Fragment) OS=Homo	7	24	24	24	36.9	90.684	783	73.883	22	13	22	13	22	13	33.7	19.4	864860000	610430000	254430000	11465000	9104100	2360700
O75420	O75420	GRB10-interacting GYF protein 1	GIGYF1	sp|O75420|GGYF1_HUMAN GRB10-interacting GYF protein 1 OS=Homo sapiens OX=9606 GN=GIGYF1 PE=1 SV=2	1	6	6	6	9.5	114.6	1035	73.76	3	5	3	5	3	5	4.3	7.9	108790000	43165000	65621000	601360	209940	391420
A0A0D9SEI3;A0A0D9SER5;A0A0D9SEN2;P21127;Q5QPR4;Q5QPR3;Q9UQ88;J3KS35;E7ESP2;A0A087WYI9;A0A087X1I0;Q13882	A0A0D9SEI3;A0A0D9SER5;A0A0D9SEN2;P21127;Q5QPR4;Q5QPR3;Q9UQ88	Cyclin dependent kinase 11B;	CDK11B;	tr|A0A0D9SEI3|A0A0D9SEI3_HUMAN Cyclin dependent kinase 11B OS=Homo sapiens OX=9606 GN=CDK11B PE=1 SV=1;tr|A0A0D9SER5|A0A0D9SER5_HUMAN Cyclin dependent kinase 11B OS=Homo sapiens OX=9606 GN=CDK11B PE=1 SV=1;tr|A0A0D9SEN2|A0A0D9SEN2_HUMAN Cyclin dependent ki	12	14	14	14	17.9	89.437	772	73.731	11	9	11	9	11	9	13.5	11.8	616950000	279650000	337300000	9565200	4239700	5325500
Q9ULE0	Q9ULE0	Protein WWC3	WWC3	sp|Q9ULE0|WWC3_HUMAN Protein WWC3 OS=Homo sapiens OX=9606 GN=WWC3 PE=1 SV=3	1	19	18	18	22.2	122.67	1092	73.67	13	13	12	13	12	13	14.8	15.9	525220000	213150000	312070000	5661100	2258200	3402900
P00750;A0A7I2YQ93;B4DNJ1;B4DN26;E7ESF4;A0A7I2V6D6;A0A7I2V268;E5RHG4;E5RGA1;H0YBH9	P00750;A0A7I2YQ93;B4DNJ1;B4DN26;E7ESF4;A0A7I2V6D6	Tissue-type plasminogen activator;t-plasminogen activator;Plasminogen activator, tissue type	PLAT;	sp|P00750|TPA_HUMAN Tissue-type plasminogen activator OS=Homo sapiens OX=9606 GN=PLAT PE=1 SV=1;tr|A0A7I2YQ93|A0A7I2YQ93_HUMAN t-plasminogen activator OS=Homo sapiens OX=9606 GN=PLAT PE=1 SV=1;tr|B4DNJ1|B4DNJ1_HUMAN Plasminogen activator, tissue type OS=Ho	10	16	16	16	37.9	62.916	562	73.136	13	8	13	8	13	8	32.7	19.6	670300000	378020000	292280000	7153600	4149100	3004500
Q9Y4H2	Q9Y4H2	Insulin receptor substrate 2	IRS2	sp|Q9Y4H2|IRS2_HUMAN Insulin receptor substrate 2 OS=Homo sapiens OX=9606 GN=IRS2 PE=1 SV=2	1	10	10	10	12.4	137.33	1338	72.743	5	10	5	10	5	10	5.5	12.4	491710000	120750000	370960000	3050000	846060	2203900
A0A499FIX8;H7BXI1;A0FGR8	A0A499FIX8;H7BXI1;A0FGR8	Extended synaptotagmin 2;Extended synaptotagmin-2	ESYT2;	tr|A0A499FIX8|A0A499FIX8_HUMAN Extended synaptotagmin 2 OS=Homo sapiens OX=9606 GN=ESYT2 PE=1 SV=1;tr|H7BXI1|H7BXI1_HUMAN Extended synaptotagmin 2 OS=Homo sapiens OX=9606 GN=ESYT2 PE=1 SV=2;sp|A0FGR8|ESYT2_HUMAN Extended synaptotagmin-2 OS=Homo sapiens OX=	3	12	12	12	21.7	93.977	845	72.407	10	10	10	10	10	10	16.1	20	578200000	235740000	342460000	6128800	2600900	3528000
Q96DU7;A0A8V8TPP3;A0A8V8TNF9	Q96DU7;A0A8V8TPP3	Inositol-trisphosphate 3-kinase C;Kinase	ITPKC	sp|Q96DU7|IP3KC_HUMAN Inositol-trisphosphate 3-kinase C OS=Homo sapiens OX=9606 GN=ITPKC PE=1 SV=1;tr|A0A8V8TPP3|A0A8V8TPP3_HUMAN Kinase OS=Homo sapiens OX=9606 GN=ITPKC PE=1 SV=1	3	11	11	11	28	75.207	683	72.059	5	9	5	9	5	9	16.7	22.5	472730000	146050000	326680000	4876400	1748200	3128200
Q99700;V9GY86;A0A5F9ZHW5;A0A2R8Y7P6;A0A2R8Y5A6;A0A2R8Y7E6;A0A5F9ZI57;F8VQP2;A0A2R8YDM9;H0YH87;F8WB06;A0A5F9ZHH4;A0A5F9ZHX3;F8W0B5;A0A5F9ZH85;F8VRK6;A0A5F9ZHG6	Q99700;V9GY86;A0A5F9ZHW5;A0A2R8Y7P6;A0A2R8Y5A6;A0A2R8Y7E6;A0A5F9ZI57;F8VQP2;A0A2R8YDM9;H0YH87;F8WB06;A0A5F9ZHH4;A0A5F9ZHX3;F8W0B5	Ataxin-2;Ataxin 2;	ATXN2;	sp|Q99700|ATX2_HUMAN Ataxin-2 OS=Homo sapiens OX=9606 GN=ATXN2 PE=1 SV=2;tr|V9GY86|V9GY86_HUMAN Ataxin 2 OS=Homo sapiens OX=9606 GN=ATXN2 PE=1 SV=1;tr|A0A5F9ZHW5|A0A5F9ZHW5_HUMAN Ataxin 2 OS=Homo sapiens OX=9606 GN=ATXN2 PE=1 SV=1;tr|A0A2R8Y7P6|A0A2R8Y7P6_	17	17	17	17	21.8	140.28	1313	71.751	11	14	11	14	11	14	16.6	18.8	834750000	456780000	377970000	9484700	4333000	5151800
P49756;E9PQU5;H0YE46	P49756	RNA-binding protein 25	RBM25	sp|P49756|RBM25_HUMAN RNA-binding protein 25 OS=Homo sapiens OX=9606 GN=RBM25 PE=1 SV=3	3	14	14	14	20	100.18	843	71.742	12	8	12	8	12	8	18	10.9	736920000	483430000	253500000	7604400	5650500	1953900
O94992	O94992	Protein HEXIM1	HEXIM1	sp|O94992|HEXI1_HUMAN Protein HEXIM1 OS=Homo sapiens OX=9606 GN=HEXIM1 PE=1 SV=1	1	12	12	12	30.6	40.623	359	71.595	7	11	7	11	7	11	23.4	29	834820000	394210000	440610000	25585000	11123000	14462000
Q9H0H5;F8VRD2;F8VVE5;F8VWY4;F8VWX0;F8W0L1;F8VZ66;F8VV47;H0YIK5;F8VUW9;F8VV39;F8VS54;F8W1E5;F8VXH1;F8VVY0;F8VRL2;F8VV37;F8VQZ5;F8VZ41;F8VYH6;F8VQF5;F8W1T4	Q9H0H5;F8VRD2	Rac GTPase-activating protein 1;Rac GTPase activating protein 1 (Fragment)	RACGAP1	sp|Q9H0H5|RGAP1_HUMAN Rac GTPase-activating protein 1 OS=Homo sapiens OX=9606 GN=RACGAP1 PE=1 SV=1;tr|F8VRD2|F8VRD2_HUMAN Rac GTPase activating protein 1 (Fragment) OS=Homo sapiens OX=9606 GN=RACGAP1 PE=1 SV=8	22	14	14	14	28.3	71.026	632	71.553	11	11	11	11	11	11	22.3	21	666850000	323490000	343360000	11759000	5150600	6608500
O15381;E9PH71;E9PGD8;E7EWK7;A0A087WV72;F8WF01;C9JP83;C9J6P7	O15381	Nuclear valosin-containing protein-like	NVL	sp|O15381|NVL_HUMAN Nuclear valosin-containing protein-like OS=Homo sapiens OX=9606 GN=NVL PE=1 SV=1	8	17	17	17	24.4	95.05	856	71.532	12	8	12	8	12	8	18.5	11.8	309760000	241900000	67862000	3968000	3457000	510990
Q15650;H0YL91;H0YK63;H0YLN7	Q15650;H0YL91	Activating signal cointegrator 1;Thyroid hormone receptor interactor 4	TRIP4	sp|Q15650|TRIP4_HUMAN Activating signal cointegrator 1 OS=Homo sapiens OX=9606 GN=TRIP4 PE=1 SV=4;tr|H0YL91|H0YL91_HUMAN Thyroid hormone receptor interactor 4 OS=Homo sapiens OX=9606 GN=TRIP4 PE=1 SV=1	4	11	11	10	22.2	66.145	581	71.514	10	3	10	3	9	3	21.9	6.9	243400000	171060000	72347000	1815300	1815300	2260900
D6RD46;Q9UPQ0;E7EPK0;E9PDJ9;H0Y8P3;G5EA03;D6RJ93;Q6NVB9	D6RD46;Q9UPQ0;E7EPK0;E9PDJ9;H0Y8P3;G5EA03	LIM and calponin homology domains 1;LIM and calponin homology domains-containing protein 1;	LIMCH1;	tr|D6RD46|D6RD46_HUMAN LIM and calponin homology domains 1 OS=Homo sapiens OX=9606 GN=LIMCH1 PE=1 SV=1;sp|Q9UPQ0|LIMC1_HUMAN LIM and calponin homology domains-containing protein 1 OS=Homo sapiens OX=9606 GN=LIMCH1 PE=1 SV=4;tr|E7EPK0|E7EPK0_HUMAN LIM and c	8	13	13	13	19.6	109.93	980	71.333	8	11	8	11	8	11	12.3	16.3	314040000	87274000	226760000	3679500	1052800	2626700
Q9UHB6;F8VRN8;F8VTU2;F8VQE1;F8VVQ7;F8VS07	Q9UHB6;F8VRN8;F8VTU2;F8VQE1	LIM domain and actin-binding protein 1;LIM domain and actin binding 1;	LIMA1;	sp|Q9UHB6|LIMA1_HUMAN LIM domain and actin-binding protein 1 OS=Homo sapiens OX=9606 GN=LIMA1 PE=1 SV=1;tr|F8VRN8|F8VRN8_HUMAN LIM domain and actin binding 1 OS=Homo sapiens OX=9606 GN=LIMA1 PE=1 SV=1;tr|F8VTU2|F8VTU2_HUMAN LIM domain and actin binding 1 (	6	16	16	16	23.5	85.225	759	71.163	15	6	15	6	15	6	22.3	9.1	283740000	242800000	40939000	2735700	2041800	693880
Q9NXH8	Q9NXH8	Torsin-4A	TOR4A	sp|Q9NXH8|TOR4A_HUMAN Torsin-4A OS=Homo sapiens OX=9606 GN=TOR4A PE=1 SV=2	1	11	11	11	36.9	46.914	423	70.747	8	11	8	11	8	11	24.8	36.9	519660000	250200000	269460000	10144000	5214500	4929400
P09382;F8WEI7	P09382	Galectin-1	LGALS1	sp|P09382|LEG1_HUMAN Galectin-1 OS=Homo sapiens OX=9606 GN=LGALS1 PE=1 SV=2	2	5	5	5	46.7	14.716	135	70.074	5	2	5	2	5	2	46.7	24.4	139080000	47693000	91390000	5811900	2906600	2905300
H0Y993;A0A494C028;P35659;B4DFG0;H0Y8X0;D6RDA2;A0A494C198;D6R9L5	H0Y993;A0A494C028;P35659;B4DFG0;H0Y8X0	DEK oncogene (DNA binding), isoform CRA_b;DEK proto-oncogene;Protein DEK	DEK;	tr|H0Y993|H0Y993_HUMAN DEK oncogene (DNA binding), isoform CRA_b OS=Homo sapiens OX=9606 GN=DEK PE=1 SV=2;tr|A0A494C028|A0A494C028_HUMAN DEK proto-oncogene OS=Homo sapiens OX=9606 GN=DEK PE=1 SV=1;sp|P35659|DEK_HUMAN Protein DEK OS=Homo sapiens OX=9606 GN=	8	9	9	9	28.7	43.247	380	69.924	8	7	8	7	8	7	25	25	644700000	277880000	366820000	14345000	7122400	7223000
Q6P2H3;H7BZW2	Q6P2H3;H7BZW2	Centrosomal protein of 85 kDa;Centrosomal protein 85 (Fragment)	CEP85	sp|Q6P2H3|CEP85_HUMAN Centrosomal protein of 85 kDa OS=Homo sapiens OX=9606 GN=CEP85 PE=1 SV=1;tr|H7BZW2|H7BZW2_HUMAN Centrosomal protein 85 (Fragment) OS=Homo sapiens OX=9606 GN=CEP85 PE=1 SV=1	2	16	15	15	25.6	85.638	762	69.821	12	11	11	11	11	11	18.6	17.6	466720000	228940000	237780000	5961800	3020300	2941500
P26599;A0A0U1RRM4;A0A7I2V621;A6NLN1;A0A0D9SF20;A0A7I2V4H6;A0A6Q8PEX4;K7EKJ7;K7ELW5;A0A087WUW5;K7EK45;K7ES59;A0A087WU68;A0A6Q8PH82;A0A6Q8PFC0;A0A6Q8PEZ3;A0A6Q8PFE6;A0A7I2RVZ4;Q9UKA9	P26599;A0A0U1RRM4;A0A7I2V621;A6NLN1;A0A0D9SF20	Polypyrimidine tract-binding protein 1;	PTBP1;	sp|P26599|PTBP1_HUMAN Polypyrimidine tract-binding protein 1 OS=Homo sapiens OX=9606 GN=PTBP1 PE=1 SV=2;tr|A0A0U1RRM4|A0A0U1RRM4_HUMAN Polypyrimidine tract-binding protein 1 OS=Homo sapiens OX=9606 GN=PTBP1 PE=1 SV=1;tr|A0A7I2V621|A0A7I2V621_HUMAN Polypyri	19	11	11	9	24.8	59.632	557	69.555	9	10	9	10	7	8	22.3	23.3	633590000	255800000	377790000	21476000	8130000	13346000
P37108;H0YLA2;H0YLW0	P37108;H0YLA2	Signal recognition particle 14 kDa protein	SRP14	sp|P37108|SRP14_HUMAN Signal recognition particle 14 kDa protein OS=Homo sapiens OX=9606 GN=SRP14 PE=1 SV=2;tr|H0YLA2|H0YLA2_HUMAN Signal recognition particle 14 kDa protein OS=Homo sapiens OX=9606 GN=SRP14 PE=1 SV=1	3	11	11	11	70.6	14.57	136	69.455	8	11	8	11	8	11	69.9	70.6	2908200000	1158300000	1749900000	268140000	143320000	124820000
Q9NPD3;E9PI41;E9PPI9	Q9NPD3;E9PI41	Exosome complex component RRP41;Exosome component 4 (Fragment)	EXOSC4	sp|Q9NPD3|EXOS4_HUMAN Exosome complex component RRP41 OS=Homo sapiens OX=9606 GN=EXOSC4 PE=1 SV=3;tr|E9PI41|E9PI41_HUMAN Exosome component 4 (Fragment) OS=Homo sapiens OX=9606 GN=EXOSC4 PE=1 SV=8	3	8	8	8	35.1	26.383	245	69.451	8	5	8	5	8	5	35.1	24.1	474690000	314430000	160260000	35570000	24478000	11092000
B0YIW2;P02656	B0YIW2;P02656	Apolipoprotein C-III	APOC3	tr|B0YIW2|B0YIW2_HUMAN Apolipoprotein C-III OS=Homo sapiens OX=9606 GN=APOC3 PE=1 SV=1;sp|P02656|APOC3_HUMAN Apolipoprotein C-III OS=Homo sapiens OX=9606 GN=APOC3 PE=1 SV=1	2	2	2	2	16.2	12.815	117	69.451	1	2	1	2	1	2	16.2	16.2	508480000	29838000	478650000	29453000	3315400	29453000
Q8IVT2	Q8IVT2	Mitotic interactor and substrate of PLK1	MISP	sp|Q8IVT2|MISP_HUMAN Mitotic interactor and substrate of PLK1 OS=Homo sapiens OX=9606 GN=MISP PE=1 SV=1	1	13	13	13	24.6	75.356	679	69.426	11	10	11	10	11	10	21.9	21.4	553680000	245750000	307920000	5639800	2970400	2669400
O75531	O75531	Barrier-to-autointegration factor	BANF1	sp|O75531|BAF_HUMAN Barrier-to-autointegration factor OS=Homo sapiens OX=9606 GN=BANF1 PE=1 SV=1	1	11	11	11	77.5	10.058	89	69.397	11	7	11	7	11	7	77.5	66.3	1315300000	871650000	443670000	69040000	46975000	22065000
O94964;H0YDM2;X6R3R3	O94964;H0YDM2;X6R3R3	Protein SOGA1;Suppressor of glucose, autophagy associated 1 (Fragment);	SOGA1;	sp|O94964|SOGA1_HUMAN Protein SOGA1 OS=Homo sapiens OX=9606 GN=SOGA1 PE=1 SV=2;tr|H0YDM2|H0YDM2_HUMAN Suppressor of glucose, autophagy associated 1 (Fragment) OS=Homo sapiens OX=9606 GN=SOGA1 PE=1 SV=1;tr|X6R3R3|X6R3R3_HUMAN Suppressor of glucose, autophag	3	21	21	20	16.4	159.76	1423	68.729	14	12	14	12	14	11	11.3	10.3	637800000	482680000	155130000	1591000	1165800	425210
Q96PZ2;A0A6Q8PF34;A0A804HLI8;E9PR18;E9PNQ0;A0A6Q8PHI8	Q96PZ2;A0A6Q8PF34;A0A804HLI8	Serine protease FAM111A;Serine protease FAM111A (Fragment);	FAM111A;	sp|Q96PZ2|F111A_HUMAN Serine protease FAM111A OS=Homo sapiens OX=9606 GN=FAM111A PE=1 SV=2;tr|A0A6Q8PF34|A0A6Q8PF34_HUMAN Serine protease FAM111A (Fragment) OS=Homo sapiens OX=9606 GN=FAM111A PE=1 SV=1;tr|A0A804HLI8|A0A804HLI8_HUMAN FAM111 trypsin like pep	6	12	12	12	24.4	70.195	611	68.048	10	10	10	10	10	10	19.3	22.4	756430000	353000000	403430000	7856100	4825900	3030200
Q2NL82;I3L1Q5;I3L4E8	Q2NL82	Pre-rRNA-processing protein TSR1 homolog	TSR1	sp|Q2NL82|TSR1_HUMAN Pre-rRNA-processing protein TSR1 homolog OS=Homo sapiens OX=9606 GN=TSR1 PE=1 SV=1	3	14	14	14	27	91.809	804	67.688	13	7	13	7	13	7	25.5	9.1	471890000	350610000	121270000	5813500	3781900	2031600
U3KQK0;Q99880;Q99879;Q99877;Q93079;Q5QNW6;P62807;P58876	U3KQK0;Q99880;Q99879;Q99877;Q93079;Q5QNW6;P62807;P58876	Histone H2B;Histone H2B type 1-L;Histone H2B type 1-M;	H2BC15;H2BC13;H2BC14;	tr|U3KQK0|U3KQK0_HUMAN Histone H2B OS=Homo sapiens OX=9606 GN=H2BC15 PE=1 SV=1;sp|Q99880|H2B1L_HUMAN Histone H2B type 1-L OS=Homo sapiens OX=9606 GN=H2BC13 PE=1 SV=3;sp|Q99879|H2B1M_HUMAN Histone H2B type 1-M OS=Homo sapiens OX=9606 GN=H2BC14 PE=1 SV=3;sp|	8	11	11	0	48.8	18.804	166	67.648	10	11	10	11	0	0	48.8	48.8	16929000000	9381400000	7548100000	991840000	544890000	446950000
Q9UJS0;R4GN64	Q9UJS0	Electrogenic aspartate/glutamate antiporter SLC25A13, mitochondrial	SLC25A13	sp|Q9UJS0|S2513_HUMAN Electrogenic aspartate/glutamate antiporter SLC25A13, mitochondrial OS=Homo sapiens OX=9606 GN=SLC25A13 PE=1 SV=2	2	14	14	11	30.1	74.175	675	67.529	12	9	12	9	9	7	25.9	18.5	456030000	262940000	193090000	8056700	4020200	4036500
P42696;A2A2V2;Q5TCT4;H7C5M1	P42696;A2A2V2	RNA-binding protein 34;RNA binding motif protein 34 (Fragment)	RBM34	sp|P42696|RBM34_HUMAN RNA-binding protein 34 OS=Homo sapiens OX=9606 GN=RBM34 PE=1 SV=2;tr|A2A2V2|A2A2V2_HUMAN RNA binding motif protein 34 (Fragment) OS=Homo sapiens OX=9606 GN=RBM34 PE=1 SV=1	4	16	16	16	44.7	48.564	430	67.454	16	7	16	7	16	7	44.7	21.2	746970000	522950000	224020000	15112000	10745000	4367300
A0A7I2V5R1;Q8TD19;A0A7I2V454;G3V5V0;A0A7I2V4E9;G3V459;G3V2Z5;REV__Q5SQT3;REV__A0A7I2YQD6;REV__A0A7I2V423;REV__Q9P0M6	A0A7I2V5R1;Q8TD19;A0A7I2V454;G3V5V0	NIMA related kinase 9;Serine/threonine-protein kinase Nek9	NEK9;	tr|A0A7I2V5R1|A0A7I2V5R1_HUMAN NIMA related kinase 9 OS=Homo sapiens OX=9606 GN=NEK9 PE=1 SV=1;sp|Q8TD19|NEK9_HUMAN Serine/threonine-protein kinase Nek9 OS=Homo sapiens OX=9606 GN=NEK9 PE=1 SV=2;tr|A0A7I2V454|A0A7I2V454_HUMAN NIMA related kinase 9 OS=Homo	11	20	20	20	27.5	108.46	991	67.42	17	12	17	12	17	12	23.4	15.5	762920000	407250000	355670000	8963900	3973800	4990100
P48047;A0A494C0K9;H7C0C1;H7C086;H7C068	P48047;A0A494C0K9;H7C0C1	ATP synthase subunit O, mitochondrial;	ATP5PO;	sp|P48047|ATPO_HUMAN ATP synthase subunit O, mitochondrial OS=Homo sapiens OX=9606 GN=ATP5PO PE=1 SV=1;tr|A0A494C0K9|A0A494C0K9_HUMAN ATP synthase subunit O, mitochondrial OS=Homo sapiens OX=9606 GN=ATP5PO PE=3 SV=1;tr|H7C0C1|H7C0C1_HUMAN ATP synthase subu	5	8	8	8	48.4	23.277	213	66.951	6	7	6	7	6	7	39	43.7	650030000	250500000	399540000	34432000	13209000	21223000
I3L3K7;Q12968;H3BR83;H3BRS1;F8VPH9;H3BRM3;H3BU30	I3L3K7;Q12968;H3BR83;H3BRS1	Nuclear factor of activated T cells 3;Nuclear factor of activated T-cells, cytoplasmic 3;	NFATC3;	tr|I3L3K7|I3L3K7_HUMAN Nuclear factor of activated T cells 3 OS=Homo sapiens OX=9606 GN=NFATC3 PE=1 SV=1;sp|Q12968|NFAC3_HUMAN Nuclear factor of activated T-cells, cytoplasmic 3 OS=Homo sapiens OX=9606 GN=NFATC3 PE=1 SV=1;tr|H3BR83|H3BR83_HUMAN Nuclear fac	7	10	10	10	18.2	112.78	1047	66.905	8	5	8	5	8	5	13.5	11.2	266100000	150620000	115480000	3206500	2132500	1074000
F5H0Q6;A0A0A0MQS2;Q8N2M8;K7EM61;K7EKC9;K7EP11	F5H0Q6;A0A0A0MQS2;Q8N2M8	CLK4 associating serine/arginine rich protein;	CLASRP;	tr|F5H0Q6|F5H0Q6_HUMAN CLK4 associating serine/arginine rich protein OS=Homo sapiens OX=9606 GN=CLASRP PE=1 SV=2;tr|A0A0A0MQS2|A0A0A0MQS2_HUMAN CLK4 associating serine/arginine rich protein OS=Homo sapiens OX=9606 GN=CLASRP PE=1 SV=1;sp|Q8N2M8|CLASR_HUMAN	6	9	9	9	21.1	74.824	655	66.898	9	6	9	6	9	6	21.1	16.3	465390000	276530000	188860000	2812700	2415100	397590
Q9C0H5	Q9C0H5	Rho GTPase-activating protein 39	ARHGAP39	sp|Q9C0H5|RHG39_HUMAN Rho GTPase-activating protein 39 OS=Homo sapiens OX=9606 GN=ARHGAP39 PE=1 SV=2	1	14	14	14	17.5	121.28	1083	66.742	7	11	7	11	7	11	9.9	11.9	326800000	156110000	170690000	3744500	1772900	1971600
Q9Y5B9;G3V5A4;G3V401;G3V2X0	Q9Y5B9	FACT complex subunit SPT16	SUPT16H	sp|Q9Y5B9|SP16H_HUMAN FACT complex subunit SPT16 OS=Homo sapiens OX=9606 GN=SUPT16H PE=1 SV=1	4	18	18	18	21.4	119.91	1047	65.996	10	15	10	15	10	15	12.8	17.5	543520000	267180000	276340000	3991500	2055900	1935600
Q99985;A0A0C4DGV8;Q13214;Q14563	Q99985	Semaphorin-3C	SEMA3C	sp|Q99985|SEM3C_HUMAN Semaphorin-3C OS=Homo sapiens OX=9606 GN=SEMA3C PE=2 SV=2	4	17	17	17	27.8	85.206	751	65.794	14	9	14	9	14	9	23.8	14.6	443210000	221370000	221850000	5870200	3182400	2687900
A0A8Q3SIP9;P82675;A0A8Q3WKG3;A0A8Q3SHY8;A0A8Q3WKL2	A0A8Q3SIP9;P82675;A0A8Q3WKG3	Mitochondrial ribosomal protein S5;28S ribosomal protein S5, mitochondrial;	MRPS5;	tr|A0A8Q3SIP9|A0A8Q3SIP9_HUMAN Mitochondrial ribosomal protein S5 OS=Homo sapiens OX=9606 GN=MRPS5 PE=1 SV=1;sp|P82675|RT05_HUMAN 28S ribosomal protein S5, mitochondrial OS=Homo sapiens OX=9606 GN=MRPS5 PE=1 SV=2;tr|A0A8Q3WKG3|A0A8Q3WKG3_HUMAN Mitochondria	5	11	11	11	35.9	39.895	351	65.766	8	9	8	9	8	9	26.8	28.5	498110000	270530000	227580000	17013000	7865100	9148100
P62316;K7ERG4;K7EJB5	P62316	Small nuclear ribonucleoprotein Sm D2	SNRPD2	sp|P62316|SMD2_HUMAN Small nuclear ribonucleoprotein Sm D2 OS=Homo sapiens OX=9606 GN=SNRPD2 PE=1 SV=1	3	7	7	7	53.4	13.527	118	65.746	5	5	5	5	5	5	53.4	44.9	253840000	118980000	134850000	13510000	7139500	6370000
Q9H0S4;F5H1N9	Q9H0S4	Probable ATP-dependent RNA helicase DDX47	DDX47	sp|Q9H0S4|DDX47_HUMAN Probable ATP-dependent RNA helicase DDX47 OS=Homo sapiens OX=9606 GN=DDX47 PE=1 SV=1	2	11	11	11	30.8	50.646	455	65.391	11	4	11	4	11	4	30.8	11.9	507140000	366190000	140960000	11875000	7484800	4390400
Q9Y2X3;H7BZ72;F8WED0	Q9Y2X3	Nucleolar protein 58	NOP58	sp|Q9Y2X3|NOP58_HUMAN Nucleolar protein 58 OS=Homo sapiens OX=9606 GN=NOP58 PE=1 SV=1	3	12	12	12	30.1	59.578	529	65.264	12	9	12	9	12	9	30.1	22.3	664650000	446660000	217990000	16871000	10556000	6314900
A0A8V8TQK3;A0A8V8TRE8;A0A8V8TQK1;A0A8V8TRF0;A0A8V8TR47;A0A087WVQ6;A0A8V8TQ14;K7EJJ5;Q00610;A0A8V8TQ18;J3KS13;J3KRF5;A0A087WX41;P53675;F5H5N6	A0A8V8TQK3;A0A8V8TRE8;A0A8V8TQK1;A0A8V8TRF0;A0A8V8TR47;A0A087WVQ6;A0A8V8TQ14;K7EJJ5;Q00610;A0A8V8TQ18;J3KS13;J3KRF5	Clathrin heavy chain	CLTC;	tr|A0A8V8TQK3|A0A8V8TQK3_HUMAN Clathrin heavy chain OS=Homo sapiens OX=9606 GN=CLTC PE=1 SV=1;tr|A0A8V8TRE8|A0A8V8TRE8_HUMAN Clathrin heavy chain OS=Homo sapiens OX=9606 GN=CLTC PE=1 SV=1;tr|A0A8V8TQK1|A0A8V8TQK1_HUMAN Clathrin heavy chain OS=Homo sapiens	15	11	11	11	9.7	180.99	1579	65.124	6	9	6	9	6	9	5	7.9	263380000	97151000	166230000	1869100	878820	990260
Q13573;G3V3A4;G3V4X8;G3V5R3	Q13573;G3V3A4;G3V4X8	SNW domain-containing protein 1	SNW1;	sp|Q13573|SNW1_HUMAN SNW domain-containing protein 1 OS=Homo sapiens OX=9606 GN=SNW1 PE=1 SV=1;tr|G3V3A4|G3V3A4_HUMAN SNW domain-containing protein 1 OS=Homo sapiens OX=9606 GN=SNW1 PE=1 SV=1;tr|G3V4X8|G3V4X8_HUMAN SNW domain-containing protein 1 OS=Homo s	4	16	16	16	40.9	61.494	536	64.387	11	9	11	9	11	9	30.4	23.5	649590000	353570000	296020000	4665600	2956900	1708700
Q9BRT6	Q9BRT6	Protein LLP homolog	LLPH	sp|Q9BRT6|LLPH_HUMAN Protein LLP homolog OS=Homo sapiens OX=9606 GN=LLPH PE=1 SV=1	1	4	4	4	39.5	15.225	129	64.203	3	4	3	4	3	4	39.5	39.5	281380000	130420000	150960000	17375000	7711700	9662900
B1AK87;P47756;B1AK88;B1AK85;A0A6I8PRV6;A0A6I8PIN8	B1AK87;P47756;B1AK88;B1AK85	F-actin-capping protein subunit beta;	CAPZB;	tr|B1AK87|B1AK87_HUMAN F-actin-capping protein subunit beta OS=Homo sapiens OX=9606 GN=CAPZB PE=1 SV=2;sp|P47756|CAPZB_HUMAN F-actin-capping protein subunit beta OS=Homo sapiens OX=9606 GN=CAPZB PE=1 SV=5;tr|B1AK88|B1AK88_HUMAN F-actin-capping protein subu	6	11	11	11	53.3	27.44	244	64.194	8	8	8	8	8	8	42.6	45.1	683570000	263870000	419700000	33839000	12881000	20958000
Q9BQ67;M0QX71	Q9BQ67;M0QX71	Glutamate-rich WD repeat-containing protein 1;Glutamate rich WD repeat containing 1 (Fragment)	GRWD1	sp|Q9BQ67|GRWD1_HUMAN Glutamate-rich WD repeat-containing protein 1 OS=Homo sapiens OX=9606 GN=GRWD1 PE=1 SV=1;tr|M0QX71|M0QX71_HUMAN Glutamate rich WD repeat containing 1 (Fragment) OS=Homo sapiens OX=9606 GN=GRWD1 PE=1 SV=1	2	8	8	8	25.3	49.419	446	64.028	7	4	7	4	7	4	22.2	14.6	479430000	354530000	124900000	9853500	8074200	1779300
A0A8C8KBE9;Q66PJ3;A0A0C4DG62;F8WCT1;F5GYV5;H7BZV4;F8WEP2;A0A0C4DH18	A0A8C8KBE9;Q66PJ3;A0A0C4DG62;F8WCT1;F5GYV5;H7BZV4	ADP-ribosylation factor-like protein 6-interacting protein 4	ARL6IP4	tr|A0A8C8KBE9|A0A8C8KBE9_HUMAN ADP-ribosylation factor-like protein 6-interacting protein 4 OS=Homo sapiens OX=9606 GN=ARL6IP4 PE=1 SV=1;sp|Q66PJ3|AR6P4_HUMAN ADP-ribosylation factor-like protein 6-interacting protein 4 OS=Homo sapiens OX=9606 GN=ARL6IP4 P	8	11	11	11	47.7	26.374	237	63.809	7	9	7	9	7	9	36.3	39.7	795500000	375120000	420390000	44580000	23304000	21275000
Q92522	Q92522	Histone H1.10	H1-10	sp|Q92522|H1X_HUMAN Histone H1.10 OS=Homo sapiens OX=9606 GN=H1-10 PE=1 SV=1	1	11	11	11	47.4	22.487	213	63.659	10	9	10	9	10	9	41.8	39.9	1224800000	576830000	648000000	64392000	34504000	29889000
P25705;K7EK77;K7ENJ4;K7ERX7;K7EJP1;K7EQH4;K7ESA0	P25705;K7EK77;K7ENJ4	ATP synthase subunit alpha, mitochondrial;ATP synthase F1 subunit alpha (Fragment);	ATP5F1A;	sp|P25705|ATPA_HUMAN ATP synthase subunit alpha, mitochondrial OS=Homo sapiens OX=9606 GN=ATP5F1A PE=1 SV=1;tr|K7EK77|K7EK77_HUMAN ATP synthase F1 subunit alpha (Fragment) OS=Homo sapiens OX=9606 GN=ATP5F1A PE=1 SV=1;tr|K7ENJ4|K7ENJ4_HUMAN ATP synthase F1	7	16	16	16	33.3	59.75	553	63.582	12	13	12	13	12	13	26.6	28.9	547860000	252960000	294900000	7321800	3801700	3520000
I3L0U5;Q6PK04;I3L4F6;I3L385	I3L0U5;Q6PK04	Coiled-coil domain containing 137 (Fragment);Coiled-coil domain-containing protein 137	CCDC137	tr|I3L0U5|I3L0U5_HUMAN Coiled-coil domain containing 137 (Fragment) OS=Homo sapiens OX=9606 GN=CCDC137 PE=1 SV=1;sp|Q6PK04|CC137_HUMAN Coiled-coil domain-containing protein 137 OS=Homo sapiens OX=9606 GN=CCDC137 PE=1 SV=1	4	15	15	15	54.8	33.524	292	63.237	15	6	15	6	15	6	54.8	27.1	318110000	224670000	93442000	9850200	8244100	1606100
C9J381;P20839;A0A3B3IRL5;C9K0R9;C9J029;H7C5T1;H7C511	C9J381;P20839;A0A3B3IRL5;C9K0R9	Inosine-5-monophosphate dehydrogenase;Inosine-5-monophosphate dehydrogenase 1;	IMPDH1;	tr|C9J381|C9J381_HUMAN Inosine-5-monophosphate dehydrogenase OS=Homo sapiens OX=9606 GN=IMPDH1 PE=1 SV=1;sp|P20839|IMDH1_HUMAN Inosine-5-monophosphate dehydrogenase 1 OS=Homo sapiens OX=9606 GN=IMPDH1 PE=1 SV=2;tr|A0A3B3IRL5|A0A3B3IRL5_HUMAN Inosine-5-m	7	13	11	11	36.8	55.277	513	63.172	12	4	10	3	10	3	33.3	10.1	330180000	258080000	72100000	8135200	6709300	1425900
P98179	P98179	RNA-binding protein 3	RBM3	sp|P98179|RBM3_HUMAN RNA-binding protein 3 OS=Homo sapiens OX=9606 GN=RBM3 PE=1 SV=1	1	6	6	6	60.5	17.17	157	62.775	5	5	5	5	5	5	59.2	36.3	1159500000	497640000	661850000	51620000	26095000	25525000
Q8NCD3;C9JWC4;F8WCV1;H7C3V8;H7C0I6	Q8NCD3;C9JWC4	Holliday junction recognition protein;Holliday junction recognition protein (Fragment)	HJURP	sp|Q8NCD3|HJURP_HUMAN Holliday junction recognition protein OS=Homo sapiens OX=9606 GN=HJURP PE=1 SV=2;tr|C9JWC4|C9JWC4_HUMAN Holliday junction recognition protein (Fragment) OS=Homo sapiens OX=9606 GN=HJURP PE=1 SV=1	5	18	18	18	30.2	83.538	748	62.728	14	10	14	10	14	10	23.5	20.1	529030000	287440000	241590000	6334700	3643000	2691800
P63173;J3KT73;J3QL01;J3KSP2	P63173;J3KT73;J3QL01	60S ribosomal protein L38	RPL38;	sp|P63173|RL38_HUMAN 60S ribosomal protein L38 OS=Homo sapiens OX=9606 GN=RPL38 PE=1 SV=2;tr|J3KT73|J3KT73_HUMAN 60S ribosomal protein L38 OS=Homo sapiens OX=9606 GN=RPL38 PE=1 SV=1;tr|J3QL01|J3QL01_HUMAN 60S ribosomal protein L38 OS=Homo sapiens OX=9606 G	4	8	8	8	57.1	8.2178	70	62.187	8	8	8	8	8	8	57.1	57.1	7938300000	3953400000	3984900000	1404600000	761480000	643090000
Q9Y4I1;F8WE88;A0A8J8YWI7;A0A8I5KTF1;G3V394;A0A8I5KYM3;A0A8I5QKS7;A0A8I5KWE1;A0A8I5QKR9;E7ERV5;A0A8I5KUG0;A0A8I5KRA4;A0A8I5KYS5;A0A8I5QJE6;A0A8I5KV14;A0A8I5KX10;A0A8I5QJF6;H0Y3R0;A0A8I5QJA8;A0A8I5KRS2;A0A8I5KXW9;A0A8I5KXP8;H0YM93;A0A8I5KQ70;A0A8I5KVK9;A0A8I5KXS5;A0A8I5KRL5	Q9Y4I1;F8WE88;A0A8J8YWI7;A0A8I5KTF1;G3V394;A0A8I5KYM3;A0A8I5QKS7;A0A8I5KWE1;A0A8I5QKR9;E7ERV5	Unconventional myosin-Va;Myosin VA	MYO5A	sp|Q9Y4I1|MYO5A_HUMAN Unconventional myosin-Va OS=Homo sapiens OX=9606 GN=MYO5A PE=1 SV=2;tr|F8WE88|F8WE88_HUMAN Unconventional myosin-Va OS=Homo sapiens OX=9606 GN=MYO5A PE=1 SV=2;tr|A0A8J8YWI7|A0A8J8YWI7_HUMAN Myosin VA OS=Homo sapiens OX=9606 GN=MYO5A P	27	22	22	19	13.4	215.4	1855	62.072	18	11	18	11	16	8	11.3	7.2	470890000	335580000	135320000	3302000	2472000	829970
P14866;M0QXS5;A0A3B3ITJ4;M0QYT0;M0R076;B4DVF8;M0R1W6	P14866;M0QXS5;A0A3B3ITJ4;M0QYT0	Heterogeneous nuclear ribonucleoprotein L;Heterogeneous nuclear ribonucleoprotein L (Fragment);	HNRNPL;	sp|P14866|HNRPL_HUMAN Heterogeneous nuclear ribonucleoprotein L OS=Homo sapiens OX=9606 GN=HNRNPL PE=1 SV=2;tr|M0QXS5|M0QXS5_HUMAN Heterogeneous nuclear ribonucleoprotein L (Fragment) OS=Homo sapiens OX=9606 GN=HNRNPL PE=1 SV=1;tr|A0A3B3ITJ4|A0A3B3ITJ4_HUM	7	14	14	14	34.1	64.132	589	62.057	14	8	14	8	14	8	34.1	17.7	1072100000	620730000	451390000	26878000	15843000	11035000
A0A7P0TAE3;Q9ULX6;A0A7P0TAJ5;A0A7P0T847;A0A7P0TBP0;V9GZ50;A0A7P0T9N5;A0A7P0TAD3;M0R1Y5;M0QYT7;M0R010	A0A7P0TAE3;Q9ULX6;A0A7P0TAJ5	A-kinase anchoring protein 8 like;A-kinase anchor protein 8-like;	AKAP8L;	tr|A0A7P0TAE3|A0A7P0TAE3_HUMAN A-kinase anchoring protein 8 like OS=Homo sapiens OX=9606 GN=AKAP8L PE=1 SV=1;sp|Q9ULX6|AKP8L_HUMAN A-kinase anchor protein 8-like OS=Homo sapiens OX=9606 GN=AKAP8L PE=1 SV=4;tr|A0A7P0TAJ5|A0A7P0TAJ5_HUMAN A-kinase anchoring	11	13	13	13	29.4	68.193	612	62.021	12	8	12	8	12	8	29.1	18.1	752370000	526420000	225950000	14031000	9194600	4836600
F8W930;Q9Y6M1	F8W930;Q9Y6M1	Insulin like growth factor 2 mRNA binding protein 2;Insulin-like growth factor 2 mRNA-binding protein 2	IGF2BP2	tr|F8W930|F8W930_HUMAN Insulin like growth factor 2 mRNA binding protein 2 OS=Homo sapiens OX=9606 GN=IGF2BP2 PE=1 SV=1;sp|Q9Y6M1|IF2B2_HUMAN Insulin-like growth factor 2 mRNA-binding protein 2 OS=Homo sapiens OX=9606 GN=IGF2BP2 PE=1 SV=2	2	13	12	12	27.8	66.785	605	62.003	10	9	9	8	9	8	20.7	19.2	444090000	243850000	200240000	7226100	3991800	3234300
F8W1R7;J3KND3;G8JLA2;G3V1V0;B7Z6Z4;P60660;F8VPF3;G3V1Y7;F8VZU9;F8W180;F8VXL3;H0YI43;F8W1I5;A0A8Q3SIC5;P14649	F8W1R7;J3KND3;G8JLA2;G3V1V0;B7Z6Z4;P60660;F8VPF3;G3V1Y7;F8VZU9;F8W180	Myosin light chain 6	MYL6	tr|F8W1R7|F8W1R7_HUMAN Myosin light chain 6 OS=Homo sapiens OX=9606 GN=MYL6 PE=1 SV=1;tr|J3KND3|J3KND3_HUMAN Myosin light chain 6 OS=Homo sapiens OX=9606 GN=MYL6 PE=1 SV=1;tr|G8JLA2|G8JLA2_HUMAN Myosin light chain 6 OS=Homo sapiens OX=9606 GN=MYL6 PE=1 SV=	15	6	6	6	46.9	16.29	145	61.827	6	5	6	5	6	5	46.9	42.1	610180000	348710000	261470000	40840000	23753000	17086000
A0A7P0T9K1;Q70EL1;A0A8I5KTP4;A0A7P0T9N2;A0A804D9U3;A0A8I5KYW2;A0A8I5KYV7;A0A8I5KNN9;R4GN32;H7C1E9;H7C296;X6RGF2;X6RH50	A0A7P0T9K1;Q70EL1;A0A8I5KTP4;A0A7P0T9N2	Ubiquitin specific peptidase 54;Inactive ubiquitin carboxyl-terminal hydrolase 54;	USP54;	tr|A0A7P0T9K1|A0A7P0T9K1_HUMAN Ubiquitin specific peptidase 54 OS=Homo sapiens OX=9606 GN=USP54 PE=1 SV=1;sp|Q70EL1|UBP54_HUMAN Inactive ubiquitin carboxyl-terminal hydrolase 54 OS=Homo sapiens OX=9606 GN=USP54 PE=1 SV=4;tr|A0A8I5KTP4|A0A8I5KTP4_HUMAN Ubiq	13	15	15	15	11.7	182.22	1637	61.762	8	8	8	8	8	8	6.8	5.9	159070000	76783000	82289000	1223700	661330	562360
Q13595;A0A8J9ASM4;F8WEH2	Q13595	Transformer-2 protein homolog alpha	TRA2A	sp|Q13595|TRA2A_HUMAN Transformer-2 protein homolog alpha OS=Homo sapiens OX=9606 GN=TRA2A PE=1 SV=1	3	18	13	13	55.7	32.688	282	61.631	17	15	12	12	12	12	44	55.3	1057400000	626510000	430900000	48724000	33286000	15438000
Q1KMD3;H3BQZ7	Q1KMD3;H3BQZ7	Heterogeneous nuclear ribonucleoprotein U-like protein 2;HCG2044799	HNRNPUL2;HNRNPUL2-BSCL2	sp|Q1KMD3|HNRL2_HUMAN Heterogeneous nuclear ribonucleoprotein U-like protein 2 OS=Homo sapiens OX=9606 GN=HNRNPUL2 PE=1 SV=1;tr|H3BQZ7|H3BQZ7_HUMAN HCG2044799 OS=Homo sapiens OX=9606 GN=HNRNPUL2-BSCL2 PE=4 SV=1	2	11	11	11	19	85.104	747	61.612	8	8	8	8	8	8	14.5	12.3	441660000	189740000	251920000	6393600	2059200	4334500
Q13796;C9IZC6;F5H3B6	Q13796	Protein Shroom2	SHROOM2	sp|Q13796|SHRM2_HUMAN Protein Shroom2 OS=Homo sapiens OX=9606 GN=SHROOM2 PE=1 SV=1	3	20	20	20	17.9	176.41	1616	61.401	12	14	12	14	12	14	9.8	13.6	507930000	244430000	263500000	1470700	1092200	378510
Q96RE7;K7ELC5;K7ENW4;Q96BF6	Q96RE7	Nucleus accumbens-associated protein 1	NACC1	sp|Q96RE7|NACC1_HUMAN Nucleus accumbens-associated protein 1 OS=Homo sapiens OX=9606 GN=NACC1 PE=1 SV=1	4	10	10	10	27.3	57.258	527	61.313	8	8	8	8	8	8	22.8	20.7	568480000	209750000	358740000	11866000	4426800	7439700
O60264;A0A0A0MRP6;B7ZLQ5;P28370	O60264	SWI/SNF-related matrix-associated actin-dependent regulator of chromatin subfamily A member 5	SMARCA5	sp|O60264|SMCA5_HUMAN SWI/SNF-related matrix-associated actin-dependent regulator of chromatin subfamily A member 5 OS=Homo sapiens OX=9606 GN=SMARCA5 PE=1 SV=1	4	24	24	24	23	121.9	1052	61.113	23	15	23	15	23	15	22	15.2	803040000	456440000	346600000	7287300	4851500	2435800
P20042	P20042	Eukaryotic translation initiation factor 2 subunit 2	EIF2S2	sp|P20042|IF2B_HUMAN Eukaryotic translation initiation factor 2 subunit 2 OS=Homo sapiens OX=9606 GN=EIF2S2 PE=1 SV=2	1	19	19	19	50.8	38.388	333	61.028	19	7	19	7	19	7	50.8	26.1	906200000	723660000	182540000	23680000	17279000	6400900
A0A8I5KUS5;B8ZZU8;Q15370;I3L0M9;A0A0B4J296	A0A8I5KUS5;B8ZZU8;Q15370;I3L0M9;A0A0B4J296	Elongin B;Elongin-B;	ELOB;	tr|A0A8I5KUS5|A0A8I5KUS5_HUMAN Elongin B OS=Homo sapiens OX=9606 GN=ELOB PE=1 SV=1;tr|B8ZZU8|B8ZZU8_HUMAN Elongin B OS=Homo sapiens OX=9606 GN=ELOB PE=1 SV=1;sp|Q15370|ELOB_HUMAN Elongin-B OS=Homo sapiens OX=9606 GN=ELOB PE=1 SV=1;tr|I3L0M9|I3L0M9_HUMAN El	5	5	5	5	77.2	10.45	92	60.984	2	3	2	3	2	3	23.9	53.3	161240000	23485000	137760000	1140300	2609400	1140300
Q92613;F2Z3N8;F2Z2B6	Q92613	Protein Jade-3	JADE3	sp|Q92613|JADE3_HUMAN Protein Jade-3 OS=Homo sapiens OX=9606 GN=JADE3 PE=1 SV=1	3	15	15	15	23.6	93.807	823	60.936	12	9	12	9	12	9	20.9	11.1	386980000	223650000	163330000	4156800	2281500	1875300
Q5VYS8;X6R3Q3;Q5VYS9	Q5VYS8	Terminal uridylyltransferase 7	TUT7	sp|Q5VYS8|TUT7_HUMAN Terminal uridylyltransferase 7 OS=Homo sapiens OX=9606 GN=TUT7 PE=1 SV=1	3	17	17	17	14.7	171.23	1495	60.706	15	12	15	12	15	12	13.5	9.6	533480000	283060000	250420000	2529100	1458700	1070400
Q5C9Z4	Q5C9Z4	Nucleolar MIF4G domain-containing protein 1	NOM1	sp|Q5C9Z4|NOM1_HUMAN Nucleolar MIF4G domain-containing protein 1 OS=Homo sapiens OX=9606 GN=NOM1 PE=1 SV=1	1	13	13	13	20.5	96.256	860	60.568	13	8	13	8	13	8	20.5	13.3	752170000	480620000	271550000	7994400	5363900	2630500
Q5T9A4;A0A5K1VW56	Q5T9A4;A0A5K1VW56	ATPase family AAA domain-containing protein 3B;ATPase family AAA domain containing 3B	ATAD3B	sp|Q5T9A4|ATD3B_HUMAN ATPase family AAA domain-containing protein 3B OS=Homo sapiens OX=9606 GN=ATAD3B PE=1 SV=1;tr|A0A5K1VW56|A0A5K1VW56_HUMAN ATPase family AAA domain containing 3B OS=Homo sapiens OX=9606 GN=ATAD3B PE=1 SV=1	2	38	12	6	50.6	72.572	648	60.428	33	29	9	9	4	3	46	42.3	864590000	424630000	439960000	5747300	3191600	2555700
Q9P270	Q9P270	SLAIN motif-containing protein 2	SLAIN2	sp|Q9P270|SLAI2_HUMAN SLAIN motif-containing protein 2 OS=Homo sapiens OX=9606 GN=SLAIN2 PE=1 SV=2	1	10	10	4	24.6	62.543	581	60.124	9	7	9	7	4	2	23.4	14.8	513370000	305730000	207650000	9895200	5559000	4336200
C9JJ19;P82930	C9JJ19;P82930	Mitochondrial ribosomal protein S34;28S ribosomal protein S34, mitochondrial	MRPS34	tr|C9JJ19|C9JJ19_HUMAN Mitochondrial ribosomal protein S34 OS=Homo sapiens OX=9606 GN=MRPS34 PE=1 SV=2;sp|P82930|RT34_HUMAN 28S ribosomal protein S34, mitochondrial OS=Homo sapiens OX=9606 GN=MRPS34 PE=1 SV=2	2	7	7	7	39.6	26.332	225	59.795	6	6	6	6	6	6	33.3	27.6	227700000	135700000	92003000	9889700	6075600	3814100
A0A7P0Z4F9;A0A7P0Z4K3;P55265;A0A3B3ISU1;A0A3B3IRQ9;A0A3B3ISX1;A0A3B3ITG9;A0A7P0TA14	A0A7P0Z4F9;A0A7P0Z4K3;P55265;A0A3B3ISU1;A0A3B3IRQ9;A0A3B3ISX1	Adenosine deaminase RNA specific;	ADAR;	tr|A0A7P0Z4F9|A0A7P0Z4F9_HUMAN Adenosine deaminase RNA specific OS=Homo sapiens OX=9606 GN=ADAR PE=1 SV=1;tr|A0A7P0Z4K3|A0A7P0Z4K3_HUMAN Adenosine deaminase RNA specific OS=Homo sapiens OX=9606 GN=ADAR PE=1 SV=1;sp|P55265|DSRAD_HUMAN Double-stranded RNA-sp	8	16	16	16	26.9	101.54	912	59.563	11	10	11	10	11	10	19.7	14.8	534080000	333920000	200160000	3989900	2629100	1360800
Q9NYJ1	Q9NYJ1	Cytochrome c oxidase assembly factor 4 homolog, mitochondrial	COA4	sp|Q9NYJ1|COA4_HUMAN Cytochrome c oxidase assembly factor 4 homolog, mitochondrial OS=Homo sapiens OX=9606 GN=COA4 PE=1 SV=2	1	5	5	5	88.5	10.134	87	59.513	5	5	5	5	5	5	88.5	88.5	599230000	200040000	399190000	44722000	14304000	30418000
Q9UMY1;H7C2B1	Q9UMY1	Nucleolar protein 7	NOL7	sp|Q9UMY1|NOL7_HUMAN Nucleolar protein 7 OS=Homo sapiens OX=9606 GN=NOL7 PE=1 SV=2	2	4	4	4	17.1	29.426	257	59.458	2	4	2	4	2	4	13.2	17.1	150560000	44521000	106040000	4756200	4452100	4756200
Q13263;M0R0K9	Q13263;M0R0K9	Transcription intermediary factor 1-beta;Tripartite motif containing 28 (Fragment)	TRIM28	sp|Q13263|TIF1B_HUMAN Transcription intermediary factor 1-beta OS=Homo sapiens OX=9606 GN=TRIM28 PE=1 SV=5;tr|M0R0K9|M0R0K9_HUMAN Tripartite motif containing 28 (Fragment) OS=Homo sapiens OX=9606 GN=TRIM28 PE=1 SV=1	2	9	9	9	16.9	88.549	835	59.416	7	6	7	6	7	6	15.9	11.9	277210000	120690000	156510000	1340100	617900	722190
Q53EP0;C9JKH7	Q53EP0	Fibronectin type III domain-containing protein 3B	FNDC3B	sp|Q53EP0|FND3B_HUMAN Fibronectin type III domain-containing protein 3B OS=Homo sapiens OX=9606 GN=FNDC3B PE=1 SV=2	2	16	16	16	16.3	132.89	1204	59.355	10	11	10	11	10	11	8.9	12.9	584570000	233040000	351530000	8109200	3822900	4286300
Q13084;A2IDC6;A2IDC7;Q4TT37	Q13084;A2IDC6;A2IDC7;Q4TT37	39S ribosomal protein L28, mitochondrial;39S ribosomal protein L28, mitochondrial (Fragment);	MRPL28;	sp|Q13084|RM28_HUMAN 39S ribosomal protein L28, mitochondrial OS=Homo sapiens OX=9606 GN=MRPL28 PE=1 SV=4;tr|A2IDC6|A2IDC6_HUMAN 39S ribosomal protein L28, mitochondrial (Fragment) OS=Homo sapiens OX=9606 GN=MRPL28 PE=1 SV=1;tr|A2IDC7|A2IDC7_HUMAN 39S ribo	4	6	6	6	34.8	30.156	256	59.257	5	4	5	4	5	4	29.7	27.7	324340000	193640000	130700000	4756100	4756100	5955700
Q9NWH9;H7BXE3;H7C3F4;H0YLW7;H0YMW8;H0YKH2;H0YNF3;H0YMR6;H0YLE6;H0YL55	Q9NWH9;H7BXE3;H7C3F4	SAFB-like transcription modulator;SAFB like transcription modulator (Fragment);	SLTM;	sp|Q9NWH9|SLTM_HUMAN SAFB-like transcription modulator OS=Homo sapiens OX=9606 GN=SLTM PE=1 SV=2;tr|H7BXE3|H7BXE3_HUMAN SAFB like transcription modulator (Fragment) OS=Homo sapiens OX=9606 GN=SLTM PE=1 SV=1;tr|H7C3F4|H7C3F4_HUMAN SAFB like transcription mo	10	5	5	5	5.9	117.15	1034	59.195	2	4	2	4	2	4	2.8	4.8	85064000	28834000	56230000	498350	208170	290170
Q9UKV8;Q5TA58;A0A6I8PTZ8;Q9UL18;Q9H9G7;A0A8V8TNY0;A0A8V8TQA7;Q9HCK5	Q9UKV8	Protein argonaute-2	AGO2	sp|Q9UKV8|AGO2_HUMAN Protein argonaute-2 OS=Homo sapiens OX=9606 GN=AGO2 PE=1 SV=3	8	11	11	11	15.5	97.207	859	59	9	6	9	6	9	6	14.2	9.8	270130000	148520000	121610000	3410200	2110300	1299900
P60866;A0A7P0S5H5;G3XAN0;E5RIP1	P60866;A0A7P0S5H5	40S ribosomal protein S20;40S ribosomal protein S20 (Fragment)	RPS20	sp|P60866|RS20_HUMAN 40S ribosomal protein S20 OS=Homo sapiens OX=9606 GN=RPS20 PE=1 SV=1;tr|A0A7P0S5H5|A0A7P0S5H5_HUMAN 40S ribosomal protein S20 (Fragment) OS=Homo sapiens OX=9606 GN=RPS20 PE=1 SV=1	4	12	12	5	64.7	13.373	119	58.861	11	11	11	11	5	4	61.3	64.7	7593200000	4256000000	3337200000	504270000	282250000	222020000
A0A3B3IUE0;F8VYK9;P24592	A0A3B3IUE0;F8VYK9;P24592	Insulin like growth factor binding protein 6;	IGFBP6;	tr|A0A3B3IUE0|A0A3B3IUE0_HUMAN Insulin like growth factor binding protein 6 OS=Homo sapiens OX=9606 GN=IGFBP6 PE=1 SV=1;tr|F8VYK9|F8VYK9_HUMAN Insulin like growth factor binding protein 6 OS=Homo sapiens OX=9606 GN=IGFBP6 PE=1 SV=1;sp|P24592|IBP6_HUMAN Ins	3	2	2	2	34.6	8.947	81	58.568	2	2	2	2	2	2	34.6	34.6	237580000	84089000	153490000	20464000	6594000	13870000
A3KFL5;Q13868;A0A8I5KVY3;A3KFL2;B4E001;A0A8I5KV47;A0A8I5QL34;A0A8I5KRS5;A0A8I5KYK9	A3KFL5;Q13868;A0A8I5KVY3;A3KFL2;B4E001;A0A8I5KV47;A0A8I5QL34	Ribosomal RNA-processing protein 4;Exosome complex component RRP4;	EXOSC2;	tr|A3KFL5|A3KFL5_HUMAN Ribosomal RNA-processing protein 4 OS=Homo sapiens OX=9606 GN=EXOSC2 PE=1 SV=3;sp|Q13868|EXOS2_HUMAN Exosome complex component RRP4 OS=Homo sapiens OX=9606 GN=EXOSC2 PE=1 SV=2;tr|A0A8I5KVY3|A0A8I5KVY3_HUMAN Ribosomal RNA-processing p	9	8	8	8	30.7	33.565	303	58.378	7	8	7	8	7	8	24.8	30.7	595750000	338830000	256920000	28477000	15261000	13216000
Q3SY56	Q3SY56	Transcription factor Sp6	SP6	sp|Q3SY56|SP6_HUMAN Transcription factor Sp6 OS=Homo sapiens OX=9606 GN=SP6 PE=1 SV=1	1	11	11	11	37	39.839	376	57.937	10	5	10	5	10	5	31.9	21.5	665060000	432590000	232470000	8540600	6514600	2026000
Q5VUA4	Q5VUA4	Zinc finger protein 318	ZNF318	sp|Q5VUA4|ZN318_HUMAN Zinc finger protein 318 OS=Homo sapiens OX=9606 GN=ZNF318 PE=1 SV=2	1	8	8	8	4.2	251.11	2279	57.935	6	6	6	6	6	6	3.3	2.6	156270000	69795000	86472000	434210	116980	317230
Q14257;A8MXP8;H0YL43	Q14257;A8MXP8	Reticulocalbin-2;Reticulocalbin 2	RCN2	sp|Q14257|RCN2_HUMAN Reticulocalbin-2 OS=Homo sapiens OX=9606 GN=RCN2 PE=1 SV=1;tr|A8MXP8|A8MXP8_HUMAN Reticulocalbin 2 OS=Homo sapiens OX=9606 GN=RCN2 PE=1 SV=1	3	5	5	5	19.2	36.876	317	57.92	3	2	3	2	3	2	9.5	9.8	144660000	68675000	75989000	6122700	3378100	2744600
A0A8V8TLP6;A0A140TA49;A0A140TA44;A0A140TA32;A0A0G2JPR0;P0C0L4;A0A3B3ISA6;F5GXS0;A0A140TA29;A0A0G2JL54;P0C0L5	A0A8V8TLP6;A0A140TA49;A0A140TA44;A0A140TA32;A0A0G2JPR0;P0C0L4;A0A3B3ISA6;F5GXS0;A0A140TA29;A0A0G2JL54;P0C0L5	Complement C4A (Rodgers blood group);Complement C4-A	C4A;	tr|A0A8V8TLP6|A0A8V8TLP6_HUMAN Complement C4A (Rodgers blood group) OS=Homo sapiens OX=9606 GN=C4A PE=1 SV=1;tr|A0A140TA49|A0A140TA49_HUMAN Complement C4-A OS=Homo sapiens OX=9606 GN=C4A PE=1 SV=1;tr|A0A140TA44|A0A140TA44_HUMAN Complement C4-A OS=Homo sapi	11	3	3	3	3	173.43	1579	57.706	3	3	3	3	3	3	3	3	283650000	131730000	151920000	2313700	1143400	1170300
A0A6I8PIX7;O95425;A0A0J9YWY6;A0A6I8PL75	A0A6I8PIX7;O95425	Supervillin	SVIL	tr|A0A6I8PIX7|A0A6I8PIX7_HUMAN Supervillin OS=Homo sapiens OX=9606 GN=SVIL PE=1 SV=1;sp|O95425|SVIL_HUMAN Supervillin OS=Homo sapiens OX=9606 GN=SVIL PE=1 SV=2	4	19	19	19	14.4	213.63	1904	57.658	14	12	14	12	14	12	9.7	9.2	307310000	168490000	138830000	1467700	923110	544620
P62318;H3BT13	P62318;H3BT13	Small nuclear ribonucleoprotein Sm D3	SNRPD3	sp|P62318|SMD3_HUMAN Small nuclear ribonucleoprotein Sm D3 OS=Homo sapiens OX=9606 GN=SNRPD3 PE=1 SV=1;tr|H3BT13|H3BT13_HUMAN Small nuclear ribonucleoprotein Sm D3 OS=Homo sapiens OX=9606 GN=SNRPD3 PE=1 SV=1	2	4	4	4	37.3	13.916	126	57.612	4	3	4	3	4	3	37.3	29.4	719110000	574140000	144970000	44937000	36848000	8089500
Q96EE3;K7EP88;K7ELV2;K7ENI5;K7EPZ5	Q96EE3;K7EP88;K7ELV2;K7ENI5	Nucleoporin SEH1;SEH1 like nucleoporin (Fragment)	SEH1L;	sp|Q96EE3|SEH1_HUMAN Nucleoporin SEH1 OS=Homo sapiens OX=9606 GN=SEH1L PE=1 SV=3;tr|K7EP88|K7EP88_HUMAN SEH1 like nucleoporin (Fragment) OS=Homo sapiens OX=9606 GN=SEH1L PE=1 SV=1;tr|K7ELV2|K7ELV2_HUMAN SEH1 like nucleoporin (Fragment) OS=Homo sapiens OX=9	5	7	7	7	35	39.648	360	57.256	6	4	6	4	6	4	29.2	21.1	232540000	162820000	69720000	2928600	2483200	445380
O95470;A0A8V8TN35;A0A8V8TLU8;A0A8V8TLB6;H7BXL7;A0A8V8TN38;A0A8V8TLU3	O95470;A0A8V8TN35;A0A8V8TLU8;A0A8V8TLB6	Sphingosine-1-phosphate lyase 1;	SGPL1;	sp|O95470|SGPL1_HUMAN Sphingosine-1-phosphate lyase 1 OS=Homo sapiens OX=9606 GN=SGPL1 PE=1 SV=3;tr|A0A8V8TN35|A0A8V8TN35_HUMAN Sphingosine-1-phosphate lyase 1 OS=Homo sapiens OX=9606 GN=SGPL1 PE=1 SV=1;tr|A0A8V8TLU8|A0A8V8TLU8_HUMAN Sphingosine-1-phosphat	7	16	16	16	37.9	63.523	568	57.033	9	12	9	12	9	12	23.2	30.6	626400000	306720000	319680000	9782800	5834900	3947900
Q9P258	Q9P258	Protein RCC2	RCC2	sp|Q9P258|RCC2_HUMAN Protein RCC2 OS=Homo sapiens OX=9606 GN=RCC2 PE=1 SV=2	1	11	11	11	26.6	56.084	522	56.964	10	10	10	10	10	10	23.4	24.9	484900000	260050000	224860000	7956200	4619700	3336500
Q1ED39;H3BNU8;H3BMC9;H3BPL4	Q1ED39	Lysine-rich nucleolar protein 1	KNOP1	sp|Q1ED39|KNOP1_HUMAN Lysine-rich nucleolar protein 1 OS=Homo sapiens OX=9606 GN=KNOP1 PE=1 SV=1	4	10	10	10	31.2	51.588	458	56.959	9	4	9	4	9	4	26.4	14.6	222570000	158900000	63672000	3253700	2463300	790420
P63104;E7EX29;E7ESK7;E5RIR4;E9PD24;E7EVZ2;E5RGE1;B0AZS6;B7Z2E6;H0YB80	P63104;E7EX29;E7ESK7;E5RIR4;E9PD24;E7EVZ2;E5RGE1	14-3-3 protein zeta/delta;Tyrosine 3-monooxygenase/tryptophan 5-monooxygenase activation protein zeta (Fragment);	YWHAZ;	sp|P63104|1433Z_HUMAN 14-3-3 protein zeta/delta OS=Homo sapiens OX=9606 GN=YWHAZ PE=1 SV=1;tr|E7EX29|E7EX29_HUMAN Tyrosine 3-monooxygenase/tryptophan 5-monooxygenase activation protein zeta (Fragment) OS=Homo sapiens OX=9606 GN=YWHAZ PE=1 SV=1;tr|E7ESK7|E7	10	11	11	6	44.1	27.745	245	56.798	10	8	10	8	6	6	41.6	36.3	999610000	460210000	539400000	47469000	22214000	25255000
Q5T280;R4GNG4	Q5T280	Putative methyltransferase C9orf114	SPOUT1	sp|Q5T280|CI114_HUMAN Putative methyltransferase C9orf114 OS=Homo sapiens OX=9606 GN=SPOUT1 PE=1 SV=3	2	11	11	11	35.6	42.008	376	56.686	8	8	8	8	8	8	26.3	23.9	466520000	238500000	228020000	14677000	7981500	6695700
P14923;C9JTX4;C9J826;C9JK18;C9JKY1;C9JPI2;K7ERP3	P14923	Junction plakoglobin	JUP	sp|P14923|PLAK_HUMAN Junction plakoglobin OS=Homo sapiens OX=9606 GN=JUP PE=1 SV=3	7	11	11	10	23.1	81.744	745	56.578	8	9	8	9	7	8	16.4	18.1	301800000	99498000	202310000	2258600	674360	1584200
P55209;F8VY35;H0YIV4;F5H4R6;F8VV59;F8W118;F8W543;H0YH88;H0YHC3;F8W020;F8VRJ2;F8W0J6;B7Z9C2;F8VUX1;F8VXI6;F8VVB5;Q99733;E9PJJ2;A8MXH2;E9PS34;C9JZI7;E9PNJ7;C9J6D1;E9PKT8;E9PNW0	P55209;F8VY35;H0YIV4;F5H4R6;F8VV59;F8W118;F8W543;H0YH88;H0YHC3;F8W020;F8VRJ2;F8W0J6;B7Z9C2;F8VUX1;F8VXI6;F8VVB5	Nucleosome assembly protein 1-like 1;Nucleosome assembly protein 1 like 1 (Fragment);	NAP1L1;	sp|P55209|NP1L1_HUMAN Nucleosome assembly protein 1-like 1 OS=Homo sapiens OX=9606 GN=NAP1L1 PE=1 SV=1;tr|F8VY35|F8VY35_HUMAN Nucleosome assembly protein 1 like 1 (Fragment) OS=Homo sapiens OX=9606 GN=NAP1L1 PE=1 SV=1;tr|H0YIV4|H0YIV4_HUMAN Nucleosome asse	25	7	7	7	23	45.374	391	56.093	6	6	6	6	6	6	23	23	565100000	276480000	288620000	14458000	6019100	8438500
P49207	P49207	60S ribosomal protein L34	RPL34	sp|P49207|RL34_HUMAN 60S ribosomal protein L34 OS=Homo sapiens OX=9606 GN=RPL34 PE=1 SV=3	1	18	18	18	68.4	13.293	117	55.422	14	18	14	18	14	18	47	68.4	20204000000	9482200000	10722000000	2845000000	1400800000	1444200000
Q9UBR2;A0A7P0T8I6;A0A7P0T989;A0A7P0TA25;A0A7P0T9G9;A0A7P0T8X2;A0A7P0T900;A0A7P0TBM7;A0A7P0TB41;A0A7P0TBB5;A0A7P0T9U1;A0A7P0Z4R9;A0A7P0TAD4;A0A7P0TAT6;A0A7P0T926;A0A7P0Z469;A0A7P0T9U4;A0A7P0Z4L7	Q9UBR2;A0A7P0T8I6;A0A7P0T989	Cathepsin Z;cathepsin X	CTSZ	sp|Q9UBR2|CATZ_HUMAN Cathepsin Z OS=Homo sapiens OX=9606 GN=CTSZ PE=1 SV=1;tr|A0A7P0T8I6|A0A7P0T8I6_HUMAN cathepsin X OS=Homo sapiens OX=9606 GN=CTSZ PE=1 SV=1;tr|A0A7P0T989|A0A7P0T989_HUMAN cathepsin X OS=Homo sapiens OX=9606 GN=CTSZ PE=1 SV=1	18	11	11	11	36.3	33.868	303	55.337	9	11	9	11	9	11	35	36.3	3403500000	1597700000	1805800000	188700000	92343000	96353000
A0A384DVU0;Q8IY17;M0QYF5;M0QZK5;M0R2H4;M0R2K2;A0A2R8Y7E1;M0R2C2;Q6ZV29	A0A384DVU0;Q8IY17	Patatin like phospholipase domain containing 6;Patatin-like phospholipase domain-containing protein 6	PNPLA6	tr|A0A384DVU0|A0A384DVU0_HUMAN Patatin like phospholipase domain containing 6 OS=Homo sapiens OX=9606 GN=PNPLA6 PE=1 SV=1;sp|Q8IY17|PLPL6_HUMAN Patatin-like phospholipase domain-containing protein 6 OS=Homo sapiens OX=9606 GN=PNPLA6 PE=1 SV=3	9	7	7	7	7.3	149.92	1365	55.229	5	4	5	4	5	4	4.5	4.2	100060000	54829000	45232000	877920	558090	319830
Q9NPH2;J3QS51;J3KRH4;J3QRY0;J3QRH1;J3QLD7	Q9NPH2	Inositol-3-phosphate synthase 1	ISYNA1	sp|Q9NPH2|INO1_HUMAN Inositol-3-phosphate synthase 1 OS=Homo sapiens OX=9606 GN=ISYNA1 PE=1 SV=1	6	14	14	14	40.7	61.067	558	55.151	9	12	9	12	9	12	25.4	33.2	651320000	252130000	399190000	9546600	3612200	5934400
O60884;A0A087WT48	O60884	DnaJ homolog subfamily A member 2	DNAJA2	sp|O60884|DNJA2_HUMAN DnaJ homolog subfamily A member 2 OS=Homo sapiens OX=9606 GN=DNAJA2 PE=1 SV=1	2	9	9	9	28.6	45.745	412	54.841	7	7	7	7	7	7	23.5	21.6	653670000	332690000	320980000	10896000	4367000	6529400
P32780;E9PM51;E9PL58;F5H0Y9	P32780	General transcription factor IIH subunit 1	GTF2H1	sp|P32780|TF2H1_HUMAN General transcription factor IIH subunit 1 OS=Homo sapiens OX=9606 GN=GTF2H1 PE=1 SV=1	4	13	13	9	31.9	62.031	548	54.832	12	6	12	6	8	5	29.6	15	347350000	245700000	101650000	3298600	2906700	391950
A0A6I8PS19;A0A6I8PL80;Q9NVN8	A0A6I8PS19;A0A6I8PL80;Q9NVN8	G protein nucleolar 3 like;	GNL3L;	tr|A0A6I8PS19|A0A6I8PS19_HUMAN G protein nucleolar 3 like OS=Homo sapiens OX=9606 GN=GNL3L PE=1 SV=1;tr|A0A6I8PL80|A0A6I8PL80_HUMAN G protein nucleolar 3 like OS=Homo sapiens OX=9606 GN=GNL3L PE=1 SV=1;sp|Q9NVN8|GNL3L_HUMAN Guanine nucleotide-binding prote	3	9	9	9	26.9	58.012	516	54.373	5	6	5	6	5	6	18.6	14.7	205040000	122100000	82946000	3969000	1885200	2083800
A0A6Q8PFJ0;P02545;A0A804HL68;A0A6Q8PHQ9;A0A6Q8PF80;Q3BDU5;A0A6Q8PGH0;Q5TCI8;A0A6Q8PFM1;A0A6Q8PF59;A0A6Q8PFF5	A0A6Q8PFJ0;P02545;A0A804HL68;A0A6Q8PHQ9;A0A6Q8PF80;Q3BDU5;A0A6Q8PGH0;Q5TCI8	Lamin A/C;Prelamin-A/C;	LMNA;	tr|A0A6Q8PFJ0|A0A6Q8PFJ0_HUMAN Lamin A/C OS=Homo sapiens OX=9606 GN=LMNA PE=1 SV=1;sp|P02545|LMNA_HUMAN Prelamin-A/C OS=Homo sapiens OX=9606 GN=LMNA PE=1 SV=1;tr|A0A804HL68|A0A804HL68_HUMAN Lamin A/C OS=Homo sapiens OX=9606 GN=LMNA PE=1 SV=1;tr|A0A6Q8PHQ9|	11	12	12	12	20.2	80.902	729	54.256	11	7	11	7	11	7	18.9	11.2	388140000	246380000	141750000	6260100	4249300	2010800
A0A0D9SFG6;Q99418;G5E9B7;M0R2J0;F8W8E2;A0A286YF81;M0QZ92	A0A0D9SFG6;Q99418;G5E9B7	Cytohesin 2;Cytohesin-2	CYTH2	tr|A0A0D9SFG6|A0A0D9SFG6_HUMAN Cytohesin 2 OS=Homo sapiens OX=9606 GN=CYTH2 PE=1 SV=1;sp|Q99418|CYH2_HUMAN Cytohesin-2 OS=Homo sapiens OX=9606 GN=CYTH2 PE=1 SV=2;tr|G5E9B7|G5E9B7_HUMAN Cytohesin 2 OS=Homo sapiens OX=9606 GN=CYTH2 PE=1 SV=1	7	9	9	5	30.8	46.56	400	54.046	8	5	8	5	5	2	28.8	17.2	317040000	177690000	139360000	4569400	2494500	2074900
A0A494C0G5;A0A087X208;A0A494C1I6;O00468	A0A494C0G5;A0A087X208;A0A494C1I6;O00468	Agrin;	AGRN;	tr|A0A494C0G5|A0A494C0G5_HUMAN Agrin OS=Homo sapiens OX=9606 GN=AGRN PE=1 SV=1;tr|A0A087X208|A0A087X208_HUMAN Agrin OS=Homo sapiens OX=9606 GN=AGRN PE=1 SV=1;tr|A0A494C1I6|A0A494C1I6_HUMAN Agrin OS=Homo sapiens OX=9606 GN=AGRN PE=1 SV=1;sp|O00468|AGRIN_HUM	4	9	9	9	6.3	203.09	1940	54.01	6	6	6	6	6	6	3.6	4.8	162960000	65545000	97413000	1265400	642600	622770
Q9H0G5;A0A024QZ33;K7ERM9;K7EK40;K7EMD8	Q9H0G5;A0A024QZ33	Nuclear speckle splicing regulatory protein 1	NSRP1	sp|Q9H0G5|NSRP1_HUMAN Nuclear speckle splicing regulatory protein 1 OS=Homo sapiens OX=9606 GN=NSRP1 PE=1 SV=1;tr|A0A024QZ33|A0A024QZ33_HUMAN Nuclear speckle splicing regulatory protein 1 OS=Homo sapiens OX=9606 GN=NSRP1 PE=1 SV=1	5	15	15	15	33	66.389	558	53.937	12	11	12	11	12	11	23.5	23.5	450990000	205850000	245150000	7096200	3747400	3348800
P30291;E9PRU3;A0A7P0TBN9;E9PQ51;E9PRI3;H0YEJ2	P30291;E9PRU3	Wee1-like protein kinase;WEE1 G2 checkpoint kinase	WEE1	sp|P30291|WEE1_HUMAN Wee1-like protein kinase OS=Homo sapiens OX=9606 GN=WEE1 PE=1 SV=2;tr|E9PRU3|E9PRU3_HUMAN WEE1 G2 checkpoint kinase OS=Homo sapiens OX=9606 GN=WEE1 PE=1 SV=2	6	17	17	17	30.2	71.597	646	53.91	14	11	14	11	14	11	26.2	24.1	897860000	467620000	430240000	10720000	5558100	5162200
Q9H7E2;B1AMN9	Q9H7E2	Tudor domain-containing protein 3	TDRD3	sp|Q9H7E2|TDRD3_HUMAN Tudor domain-containing protein 3 OS=Homo sapiens OX=9606 GN=TDRD3 PE=1 SV=1	2	16	16	16	37	73.184	651	53.882	11	9	11	9	11	9	25.7	21.8	439830000	293880000	145950000	4580500	3998400	582060
Q04637;E7EX73;A0A7I2Y1C3;E7EUU4;E9PGM1;C9JF13;C9J6B6;H7C044;A0A8I5KV92;O43432;A0A0A0MSA7;A0A8I5QJH9;A0A804HJV5;A0A8J9G7U8;A0A8I5KT99;A0A0U1RQK7;C9J2Z7;C9K073;A0A6Q8PFB2;C9JHW9;F8WCF2	Q04637;E7EX73;A0A7I2Y1C3;E7EUU4;E9PGM1;C9JF13	Eukaryotic translation initiation factor 4 gamma 1;	EIF4G1;	sp|Q04637|IF4G1_HUMAN Eukaryotic translation initiation factor 4 gamma 1 OS=Homo sapiens OX=9606 GN=EIF4G1 PE=1 SV=4;tr|E7EX73|E7EX73_HUMAN Eukaryotic translation initiation factor 4 gamma 1 OS=Homo sapiens OX=9606 GN=EIF4G1 PE=1 SV=1;tr|A0A7I2Y1C3|A0A7I2Y	21	10	10	10	9.6	175.49	1599	53.878	6	7	6	7	6	7	5.1	7.1	174200000	78999000	95199000	1717300	783890	933360
P49458;Q6P2S0;Q659G3;E9PE20	P49458;Q6P2S0;Q659G3;E9PE20	Signal recognition particle 9 kDa protein;	SRP9;	sp|P49458|SRP09_HUMAN Signal recognition particle 9 kDa protein OS=Homo sapiens OX=9606 GN=SRP9 PE=1 SV=2;tr|Q6P2S0|Q6P2S0_HUMAN Signal recognition particle 9 kDa protein OS=Homo sapiens OX=9606 GN=SRP9 PE=1 SV=1;tr|Q659G3|Q659G3_HUMAN Signal recognition p	4	11	11	11	76.7	10.112	86	53.692	6	11	6	11	6	11	55.8	76.7	2037800000	887680000	1150100000	214900000	102850000	112050000
Q6UN15;A0A0B4J203;H0Y8P7	Q6UN15	Pre-mRNA 3-end-processing factor FIP1	FIP1L1	sp|Q6UN15|FIP1_HUMAN Pre-mRNA 3-end-processing factor FIP1 OS=Homo sapiens OX=9606 GN=FIP1L1 PE=1 SV=1	3	5	5	5	13.1	66.526	594	53.419	5	4	5	4	5	4	13.1	8.6	260370000	140140000	120230000	5699900	2665400	3034500
Q6ZUT6;H0YM82	Q6ZUT6	Coiled-coil domain-containing protein 9B	CCDC9B	sp|Q6ZUT6|CCD9B_HUMAN Coiled-coil domain-containing protein 9B OS=Homo sapiens OX=9606 GN=CCDC9B PE=1 SV=1	2	12	12	12	31.6	57.324	534	53.38	12	7	12	7	12	7	31.6	22.7	604180000	347030000	257150000	4473000	2606000	1866900
P07355;H0YN42;H0YMD0;H0YMU9;H0YMW4;A6NMY6;H0YMM1;A0A7I2V4P4;H0YKS4;H0YNB8;H0YKZ7;H0YMT9;H0YKX9;H0YNP5;H0YLV6;H0YM50;H0YKL9;H0YKV8;H0YMD9;H0YN28;H0YL33;H0YKN4;H0YNA0;H0YLE2	P07355;H0YN42;H0YMD0;H0YMU9;H0YMW4;A6NMY6;H0YMM1;A0A7I2V4P4;H0YKS4;H0YNB8;H0YKZ7;H0YMT9;H0YKX9;H0YNP5;H0YLV6;H0YM50;H0YKL9	Annexin A2;Annexin (Fragment);	ANXA2;	sp|P07355|ANXA2_HUMAN Annexin A2 OS=Homo sapiens OX=9606 GN=ANXA2 PE=1 SV=2;tr|H0YN42|H0YN42_HUMAN Annexin (Fragment) OS=Homo sapiens OX=9606 GN=ANXA2 PE=1 SV=1;tr|H0YMD0|H0YMD0_HUMAN Annexin (Fragment) OS=Homo sapiens OX=9606 GN=ANXA2 PE=1 SV=1;tr|H0YMU9|	24	9	9	9	35.1	38.604	339	53.306	7	7	7	7	7	7	27.4	27.7	272430000	147570000	124860000	6925200	4399100	2526100
Q96C36;A0A087WTV6;J3KR12;A0A087WX69;A0A087WZF0	Q96C36;A0A087WTV6;J3KR12	Pyrroline-5-carboxylate reductase 2;pyrroline-5-carboxylate reductase;	PYCR2;	sp|Q96C36|P5CR2_HUMAN Pyrroline-5-carboxylate reductase 2 OS=Homo sapiens OX=9606 GN=PYCR2 PE=1 SV=1;tr|A0A087WTV6|A0A087WTV6_HUMAN pyrroline-5-carboxylate reductase OS=Homo sapiens OX=9606 GN=PYCR2 PE=1 SV=1;tr|J3KR12|J3KR12_HUMAN pyrroline-5-carboxylate	5	10	10	9	39.1	33.637	320	53.162	9	9	9	9	8	8	27.8	39.1	704600000	374840000	329760000	21804000	13938000	7866600
Q9NYL9;H0YNJ8;H0YKU1;H0YNU8	Q9NYL9;H0YNJ8;H0YKU1	Tropomodulin-3;Tropomodulin 3;Tropomodulin 3 (Fragment)	TMOD3	sp|Q9NYL9|TMOD3_HUMAN Tropomodulin-3 OS=Homo sapiens OX=9606 GN=TMOD3 PE=1 SV=1;tr|H0YNJ8|H0YNJ8_HUMAN Tropomodulin 3 OS=Homo sapiens OX=9606 GN=TMOD3 PE=1 SV=1;tr|H0YKU1|H0YKU1_HUMAN Tropomodulin 3 (Fragment) OS=Homo sapiens OX=9606 GN=TMOD3 PE=1 SV=1	4	11	11	11	50.3	39.594	352	53.076	10	10	10	10	10	10	43.5	46.3	992360000	605880000	386490000	24198000	14862000	9335600
A0A5E8;Q99501;C9JFI0;C9JRR6	A0A5E8;Q99501	Growth arrest specific 2 like 1;GAS2-like protein 1	GAS2L1	tr|A0A5E8|A0A5E8_HUMAN Growth arrest specific 2 like 1 OS=Homo sapiens OX=9606 GN=GAS2L1 PE=1 SV=1;sp|Q99501|GA2L1_HUMAN GAS2-like protein 1 OS=Homo sapiens OX=9606 GN=GAS2L1 PE=1 SV=2	4	6	6	6	11.3	72.688	681	52.948	5	3	5	3	5	3	10	5.7	112130000	40028000	72097000	1870200	930880	939300
P01024;A0A8Q3SI05;A0A8Q3WM02;A0A8Q3SI45;M0QXZ3;A0A8Q3SI34;A0A8Q3SI22;A0A8Q3WLS3	P01024;A0A8Q3SI05;A0A8Q3WM02	Complement C3;Complement C3 (Fragment)	C3	sp|P01024|CO3_HUMAN Complement C3 OS=Homo sapiens OX=9606 GN=C3 PE=1 SV=2;tr|A0A8Q3SI05|A0A8Q3SI05_HUMAN Complement C3 (Fragment) OS=Homo sapiens OX=9606 GN=C3 PE=1 SV=1;tr|A0A8Q3WM02|A0A8Q3WM02_HUMAN Complement C3 (Fragment) OS=Homo sapiens OX=9606 GN=C3	8	14	14	13	7.1	187.15	1663	52.342	13	12	13	12	12	11	6.7	6.2	5951100000	2507300000	3443800000	45065000	21789000	23276000
P49757;G3V3Z8;G3V3R1;G3V3M5;G3V4S6;G3V433	P49757;G3V3Z8;G3V3R1	Protein numb homolog;NUMB endocytic adaptor protein;NUMB endocytic adaptor protein (Fragment)	NUMB;	sp|P49757|NUMB_HUMAN Protein numb homolog OS=Homo sapiens OX=9606 GN=NUMB PE=1 SV=2;tr|G3V3Z8|G3V3Z8_HUMAN NUMB endocytic adaptor protein OS=Homo sapiens OX=9606 GN=NUMB PE=1 SV=1;tr|G3V3R1|G3V3R1_HUMAN NUMB endocytic adaptor protein (Fragment) OS=Homo sap	6	11	11	9	22	70.803	651	52.051	10	9	10	9	8	7	19.8	16.7	770560000	455470000	315090000	12341000	7883500	4457100
A0A7P0T9G4;Q03468;D6R9X7;A0A7P0TA32	A0A7P0T9G4;Q03468;D6R9X7;A0A7P0TA32	ERCC excision repair 6, chromatin remodeling factor;DNA excision repair protein ERCC-6;	ERCC6;	tr|A0A7P0T9G4|A0A7P0T9G4_HUMAN ERCC excision repair 6, chromatin remodeling factor OS=Homo sapiens OX=9606 GN=ERCC6 PE=1 SV=1;sp|Q03468|ERCC6_HUMAN DNA excision repair protein ERCC-6 OS=Homo sapiens OX=9606 GN=ERCC6 PE=1 SV=1;tr|D6R9X7|D6R9X7_HUMAN ERCC ex	4	8	8	2	7.2	162.45	1440	51.834	6	5	6	5	1	1	5.3	4.7	190490000	109270000	81221000	2134600	1476600	658050
A0A0A6YYI3;A0A0B4J1V8;Q9NQ55;A8MV53;C9J3W3;H7C446	A0A0A6YYI3;A0A0B4J1V8;Q9NQ55;A8MV53	Protein PPAN-P2RY11;HCG2039996;Suppressor of SWI4 1 homolog	PPAN-P2RY11;	tr|A0A0A6YYI3|A0A0A6YYI3_HUMAN Protein PPAN-P2RY11 OS=Homo sapiens OX=9606 GN=PPAN-P2RY11 PE=4 SV=1;tr|A0A0B4J1V8|A0A0B4J1V8_HUMAN HCG2039996 OS=Homo sapiens OX=9606 GN=PPAN-P2RY11 PE=3 SV=1;sp|Q9NQ55|SSF1_HUMAN Suppressor of SWI4 1 homolog OS=Homo sapiens	6	10	10	10	24.8	58.199	520	51.786	6	6	6	6	6	6	18.8	12.1	300470000	177540000	122930000	5501400	3161200	2340200
M0R3C3;Q9NZ01;M0R2N5	M0R3C3;Q9NZ01;M0R2N5	Trans-2,3-enoyl-CoA reductase;Very-long-chain enoyl-CoA reductase;very-long-chain enoyl-CoA reductase	TECR;	tr|M0R3C3|M0R3C3_HUMAN Trans-2,3-enoyl-CoA reductase OS=Homo sapiens OX=9606 GN=TECR PE=1 SV=1;sp|Q9NZ01|TECR_HUMAN Very-long-chain enoyl-CoA reductase OS=Homo sapiens OX=9606 GN=TECR PE=1 SV=1;tr|M0R2N5|M0R2N5_HUMAN very-long-chain enoyl-CoA reductase OS=	3	5	5	5	29.5	11.773	105	51.627	4	5	4	5	4	5	29.5	29.5	1159000000	678130000	480840000	71170000	38064000	33106000
J3KPP4;O95232;D6RDI2;C9JL41;E7EN55;D6RHH0;H7C5U7;U3KQT3;H0YA81	J3KPP4;O95232;D6RDI2	Cisplatin resistance-associated overexpressed protein, isoform CRA_b;Luc7-like protein 3;	LUC7L3;	tr|J3KPP4|J3KPP4_HUMAN Cisplatin resistance-associated overexpressed protein, isoform CRA_b OS=Homo sapiens OX=9606 GN=LUC7L3 PE=1 SV=1;sp|O95232|LC7L3_HUMAN Luc7-like protein 3 OS=Homo sapiens OX=9606 GN=LUC7L3 PE=1 SV=2;tr|D6RDI2|D6RDI2_HUMAN LUC7 like 3	9	9	9	9	20.2	58.22	489	51.564	9	5	9	5	9	5	20.2	11.2	543440000	347780000	195660000	14046000	10214000	3831200
P04843;B7Z4L4;F8WF32	P04843;B7Z4L4	Dolichyl-diphosphooligosaccharide--protein glycosyltransferase subunit 1	RPN1;	sp|P04843|RPN1_HUMAN Dolichyl-diphosphooligosaccharide--protein glycosyltransferase subunit 1 OS=Homo sapiens OX=9606 GN=RPN1 PE=1 SV=1;tr|B7Z4L4|B7Z4L4_HUMAN Dolichyl-diphosphooligosaccharide--protein glycosyltransferase subunit 1 OS=Homo sapiens OX=9606	3	12	12	12	26.4	68.569	607	51.43	7	8	7	8	7	8	17	15.5	682240000	452050000	230190000	15187000	9932200	5255300
H0Y9X1;Q96EY4;D6RA57;D6RE67;D6RC31	H0Y9X1;Q96EY4;D6RA57;D6RE67;D6RC31	Translation machinery-associated protein 16 (Fragment);Translation machinery-associated protein 16;	TMA16;	tr|H0Y9X1|H0Y9X1_HUMAN Translation machinery-associated protein 16 (Fragment) OS=Homo sapiens OX=9606 GN=TMA16 PE=1 SV=1;sp|Q96EY4|TMA16_HUMAN Translation machinery-associated protein 16 OS=Homo sapiens OX=9606 GN=TMA16 PE=1 SV=2;tr|D6RA57|D6RA57_HUMAN Tra	5	10	10	10	32.2	27.571	242	51.338	7	8	7	8	7	8	26.9	27.3	705930000	373860000	332080000	29895000	13784000	16111000
Q96A35;X6RJ73;X6RHI2;X6RIR5	Q96A35;X6RJ73	39S ribosomal protein L24, mitochondrial;Mitochondrial ribosomal protein L24 (Fragment)	MRPL24	sp|Q96A35|RM24_HUMAN 39S ribosomal protein L24, mitochondrial OS=Homo sapiens OX=9606 GN=MRPL24 PE=1 SV=1;tr|X6RJ73|X6RJ73_HUMAN Mitochondrial ribosomal protein L24 (Fragment) OS=Homo sapiens OX=9606 GN=MRPL24 PE=1 SV=1	4	8	8	8	47.2	24.915	216	51.246	7	6	7	6	7	6	46.3	30.1	617840000	409880000	207960000	20630000	13452000	7177400
A0A2R8YFR7;A0A2R8YF49;Q12774;A0A5F9ZH52;A5YM69;A0A5F9ZGZ6;H0Y895;C9J591	A0A2R8YFR7;A0A2R8YF49;Q12774;A0A5F9ZH52;A5YM69	DH domain-containing protein;Rho guanine nucleotide exchange factor 5;	;ARHGEF5	tr|A0A2R8YFR7|A0A2R8YFR7_HUMAN DH domain-containing protein OS=Homo sapiens OX=9606 PE=1 SV=1;tr|A0A2R8YF49|A0A2R8YF49_HUMAN Rho guanine nucleotide exchange factor 5 OS=Homo sapiens OX=9606 GN=ARHGEF5 PE=1 SV=1;sp|Q12774|ARHG5_HUMAN Rho guanine nucleotide	8	9	9	9	8.9	164.06	1487	51.135	7	7	7	7	7	7	7.5	6.3	173570000	59760000	113810000	678920	161650	517270
Q9NW75	Q9NW75	G patch domain-containing protein 2	GPATCH2	sp|Q9NW75|GPTC2_HUMAN G patch domain-containing protein 2 OS=Homo sapiens OX=9606 GN=GPATCH2 PE=1 SV=1	1	11	11	11	30.1	58.943	528	50.959	9	8	9	8	9	8	25	18.8	435220000	226660000	208560000	4425300	1629500	2795800
Q9Y230;M0R0Y3;X6R2L4;M0QXI6;M0R0Z0;M0QXZ7;A0A1W2PS48	Q9Y230;M0R0Y3;X6R2L4	RuvB-like 2;RuvB-like helicase	RUVBL2	sp|Q9Y230|RUVB2_HUMAN RuvB-like 2 OS=Homo sapiens OX=9606 GN=RUVBL2 PE=1 SV=3;tr|M0R0Y3|M0R0Y3_HUMAN RuvB-like helicase OS=Homo sapiens OX=9606 GN=RUVBL2 PE=1 SV=1;tr|X6R2L4|X6R2L4_HUMAN RuvB-like helicase OS=Homo sapiens OX=9606 GN=RUVBL2 PE=1 SV=1	7	10	10	10	28.5	51.156	463	50.903	5	8	5	8	5	8	14	22.7	251610000	96377000	155230000	7749800	3323300	4426400
P05386	P05386	60S acidic ribosomal protein P1	RPLP1	sp|P05386|RLA1_HUMAN 60S acidic ribosomal protein P1 OS=Homo sapiens OX=9606 GN=RPLP1 PE=1 SV=1	1	5	4	4	71.1	11.514	114	50.798	5	5	4	4	4	4	71.1	71.1	8356000000	2875400000	5480500000	793620000	118460000	793620000
Q9Y3B2;R4GNH9;R4GMQ7;B1AMU3;B1AMU4;B1AMU7	Q9Y3B2;R4GNH9;R4GMQ7;B1AMU3;B1AMU4;B1AMU7	Exosome complex component CSL4;Exosome component 1;Exosome component 1 (Fragment)	EXOSC1;	sp|Q9Y3B2|EXOS1_HUMAN Exosome complex component CSL4 OS=Homo sapiens OX=9606 GN=EXOSC1 PE=1 SV=1;tr|R4GNH9|R4GNH9_HUMAN Exosome component 1 OS=Homo sapiens OX=9606 GN=EXOSC1 PE=1 SV=1;tr|R4GMQ7|R4GMQ7_HUMAN Exosome component 1 (Fragment) OS=Homo sapiens OX	6	8	8	8	50.8	21.452	195	50.657	6	5	6	5	6	5	36.4	36.9	397260000	257330000	139930000	23979000	14386000	9592700
Q14241	Q14241	Elongin-A	ELOA	sp|Q14241|ELOA1_HUMAN Elongin-A OS=Homo sapiens OX=9606 GN=ELOA PE=1 SV=2	1	14	14	14	23.9	89.908	798	50.573	12	10	12	10	12	10	20.3	19.5	424700000	230790000	193910000	3314200	2312800	1001400
G3V5S9;G3V1S4;Q9Y324;G3V2M5	G3V5S9;G3V1S4;Q9Y324	FCF1 rRNA-processing protein;Chromosome 14 open reading frame 111, isoform CRA_a;	FCF1;	tr|G3V5S9|G3V5S9_HUMAN FCF1 rRNA-processing protein OS=Homo sapiens OX=9606 GN=FCF1 PE=1 SV=1;tr|G3V1S4|G3V1S4_HUMAN Chromosome 14 open reading frame 111, isoform CRA_a OS=Homo sapiens OX=9606 GN=FCF1 PE=1 SV=1;sp|Q9Y324|FCF1_HUMAN rRNA-processing protein	4	11	11	11	47.5	21.491	183	50.257	11	4	11	4	11	4	47.5	25.7	636930000	445390000	191540000	48301000	36220000	12081000
F8VXG7;Q99590;A0A0A0MTP7;A0A087WTB7	F8VXG7;Q99590	SR-related CTD associated factor 11;Protein SCAF11	SCAF11	tr|F8VXG7|F8VXG7_HUMAN SR-related CTD associated factor 11 OS=Homo sapiens OX=9606 GN=SCAF11 PE=1 SV=1;sp|Q99590|SCAFB_HUMAN Protein SCAF11 OS=Homo sapiens OX=9606 GN=SCAF11 PE=1 SV=2	4	12	12	12	11.3	142.6	1271	50.126	9	6	9	6	9	6	9	5.1	228380000	188870000	39516000	1637700	1201000	436770
B1AHL2	B1AHL2	Fibulin-1	FBLN1	tr|B1AHL2|B1AHL2_HUMAN Fibulin-1 OS=Homo sapiens OX=9606 GN=FBLN1 PE=1 SV=1	1	12	4	4	24.5	78.329	721	49.996	9	10	2	4	2	4	19.6	21.6	210430000	55509000	154920000	2550400	483170	2067200
O75319;A0A8Q3SIF8;A0A8Q3SIE6;A0A8Q3SI85;A0A8Q3SIB0;H7C0E6;A0A8Q3SI82;A0A8Q3WM77;A0A8Q3SIC9	O75319;A0A8Q3SIF8;A0A8Q3SIE6;A0A8Q3SI85;A0A8Q3SIB0	RNA/RNP complex-1-interacting phosphatase;Dual specificity phosphatase 11;	DUSP11;	sp|O75319|DUS11_HUMAN RNA/RNP complex-1-interacting phosphatase OS=Homo sapiens OX=9606 GN=DUSP11 PE=1 SV=2;tr|A0A8Q3SIF8|A0A8Q3SIF8_HUMAN Dual specificity phosphatase 11 OS=Homo sapiens OX=9606 GN=DUSP11 PE=1 SV=1;tr|A0A8Q3SIE6|A0A8Q3SIE6_HUMAN Dual speci	9	11	11	11	38.5	43.71	377	49.852	9	5	9	5	9	5	33.2	15.9	347780000	215120000	132660000	6060200	4662100	1398100
Q9H6S0;D6RA70;D6RF50;D6R9T8	Q9H6S0	3-5 RNA helicase YTHDC2	YTHDC2	sp|Q9H6S0|YTDC2_HUMAN 3-5 RNA helicase YTHDC2 OS=Homo sapiens OX=9606 GN=YTHDC2 PE=1 SV=2	4	16	16	16	14.3	160.25	1430	49.817	15	6	15	6	15	6	13.8	4.3	529650000	346860000	182800000	3712900	2187000	1525800
Q5TGY3	Q5TGY3	Transcription factor Gibbin	AHDC1	sp|Q5TGY3|AHDC1_HUMAN Transcription factor Gibbin OS=Homo sapiens OX=9606 GN=AHDC1 PE=1 SV=1	1	7	7	7	5.2	168.35	1603	49.679	6	3	6	3	6	3	4.7	2.6	126370000	78061000	48306000	1620100	1000800	619310
H0YA55;A0A0C4DGB6;P02768;D6RHD5;B7WNR0;C9JKR2;A0A087WWT3;H7C013	H0YA55;A0A0C4DGB6;P02768;D6RHD5;B7WNR0;C9JKR2	Albumin (Fragment);Albumin;	ALB;	tr|H0YA55|H0YA55_HUMAN Albumin (Fragment) OS=Homo sapiens OX=9606 GN=ALB PE=1 SV=1;tr|A0A0C4DGB6|A0A0C4DGB6_HUMAN Albumin OS=Homo sapiens OX=9606 GN=ALB PE=1 SV=1;sp|P02768|ALBU_HUMAN Albumin OS=Homo sapiens OX=9606 GN=ALB PE=1 SV=2;tr|D6RHD5|D6RHD5_HUMAN	8	8	8	8	12.6	51.459	454	49.498	8	8	8	8	8	8	12.6	12.6	26095000000	10883000000	15212000000	651890000	276310000	375580000
Q12986	Q12986	Transcriptional repressor NF-X1	NFX1	sp|Q12986|NFX1_HUMAN Transcriptional repressor NF-X1 OS=Homo sapiens OX=9606 GN=NFX1 PE=1 SV=2	1	17	17	17	21.2	124.39	1120	49.266	13	5	13	5	13	5	16.7	5.4	281900000	223060000	58839000	2067800	1442700	625090
Q13188;A0A087WZ06;E5RFQ9;A0A8V8TLK1;E5RIM6;Q8NBU1	Q13188;A0A087WZ06	Serine/threonine-protein kinase 3;non-specific serine/threonine protein kinase	STK3	sp|Q13188|STK3_HUMAN Serine/threonine-protein kinase 3 OS=Homo sapiens OX=9606 GN=STK3 PE=1 SV=2;tr|A0A087WZ06|A0A087WZ06_HUMAN non-specific serine/threonine protein kinase OS=Homo sapiens OX=9606 GN=STK3 PE=1 SV=1	6	12	12	9	29.5	56.3	491	49.069	10	8	10	8	7	6	25.7	18.9	430510000	213540000	216970000	9291100	4771300	4519700
A0A0A0MRJ0;Q5VT25;A0A0A0MRJ1;H0Y5V1;H0Y7V8;H0Y6R0;A0A8I5QJM2;A0A0U1RRC3;Q09013	A0A0A0MRJ0;Q5VT25;A0A0A0MRJ1;H0Y5V1	non-specific serine/threonine protein kinase;Serine/threonine-protein kinase MRCK alpha;	CDC42BPA;	tr|A0A0A0MRJ0|A0A0A0MRJ0_HUMAN non-specific serine/threonine protein kinase OS=Homo sapiens OX=9606 GN=CDC42BPA PE=1 SV=1;sp|Q5VT25|MRCKA_HUMAN Serine/threonine-protein kinase MRCK alpha OS=Homo sapiens OX=9606 GN=CDC42BPA PE=1 SV=1;tr|A0A0A0MRJ1|A0A0A0MRJ	9	19	14	14	14.5	193.63	1699	49.01	16	8	12	5	12	5	12.2	6.1	219480000	164860000	54614000	982570	658490	324080
O75569;A0A7I2YQ87;A0A7I2V5H3;G5E9Q4;A0A7I2V5C2;A0A7I2V3L6;A0A7I2V2P4;F8WEG8;C9JMM3;A0A7I2V3J2;A0A7I2V315;B4DJC7;A0A7I2V2I8;A0A7I2V593;A0A7I2V332	O75569;A0A7I2YQ87;A0A7I2V5H3;G5E9Q4;A0A7I2V5C2;A0A7I2V3L6;A0A7I2V2P4;F8WEG8;C9JMM3	Interferon-inducible double-stranded RNA-dependent protein kinase activator A;Protein activator of interferon induced protein kinase EIF2AK2	PRKRA;	sp|O75569|PRKRA_HUMAN Interferon-inducible double-stranded RNA-dependent protein kinase activator A OS=Homo sapiens OX=9606 GN=PRKRA PE=1 SV=1;tr|A0A7I2YQ87|A0A7I2YQ87_HUMAN Protein activator of interferon induced protein kinase EIF2AK2 OS=Homo sapiens OX=	15	9	9	9	39	34.404	313	48.756	5	6	5	6	5	6	23.3	30.7	422380000	238570000	183800000	5508700	3910800	1597900
F8W726;Q14157;Q5VU77;Q5VU81;Q5VU80;Q5VU79;Q5VU78;H0Y5H6;H7C2T8	F8W726;Q14157	Ubiquitin associated protein 2 like;Ubiquitin-associated protein 2-like	UBAP2L	tr|F8W726|F8W726_HUMAN Ubiquitin associated protein 2 like OS=Homo sapiens OX=9606 GN=UBAP2L PE=1 SV=2;sp|Q14157|UBP2L_HUMAN Ubiquitin-associated protein 2-like OS=Homo sapiens OX=9606 GN=UBAP2L PE=1 SV=2	9	8	8	8	12.9	113.63	1079	48.685	6	5	6	5	6	5	10.2	8.5	372980000	196310000	176670000	5066200	3089400	1976800
Q9Y6X9;A0A6Q8PGC6;H7C1V1;Q86VD1	Q9Y6X9	ATPase MORC2	MORC2	sp|Q9Y6X9|MORC2_HUMAN ATPase MORC2 OS=Homo sapiens OX=9606 GN=MORC2 PE=1 SV=2	4	9	9	9	12.3	117.82	1032	48.185	8	4	8	4	8	4	10.1	5.5	115820000	72022000	43796000	1427700	885460	542250
P11274;H0Y554	P11274	Breakpoint cluster region protein	BCR	sp|P11274|BCR_HUMAN Breakpoint cluster region protein OS=Homo sapiens OX=9606 GN=BCR PE=1 SV=2	2	11	11	11	10.5	142.82	1271	48.091	7	10	7	10	7	10	6.9	9.7	383910000	127920000	255990000	3882700	1347800	2534900
Q6NXT1;D3YTC9;C9JU48;B5MCX7;H7C3L3;F8WB76;C9JX82;H7BZV9	Q6NXT1;D3YTC9;C9JU48;B5MCX7;H7C3L3	Ankyrin repeat domain-containing protein 54;Ankyrin repeat domain 54;	ANKRD54;	sp|Q6NXT1|ANR54_HUMAN Ankyrin repeat domain-containing protein 54 OS=Homo sapiens OX=9606 GN=ANKRD54 PE=1 SV=2;tr|D3YTC9|D3YTC9_HUMAN Ankyrin repeat domain 54 OS=Homo sapiens OX=9606 GN=ANKRD54 PE=1 SV=1;tr|C9JU48|C9JU48_HUMAN Ankyrin repeat domain 54 (Fra	8	7	7	7	39.7	32.505	300	48.052	4	7	4	7	4	7	22.7	39.7	455930000	196440000	259500000	8443500	3810800	4632600
Q4TT34;F2Z2X0;O00746;H0Y6J0;A0A087WVT9;A2IDC9	Q4TT34;F2Z2X0;O00746;H0Y6J0;A0A087WVT9	Nucleoside diphosphate kinase;	NME4;	tr|Q4TT34|Q4TT34_HUMAN Nucleoside diphosphate kinase OS=Homo sapiens OX=9606 GN=NME4 PE=1 SV=1;tr|F2Z2X0|F2Z2X0_HUMAN Nucleoside diphosphate kinase OS=Homo sapiens OX=9606 GN=NME4 PE=1 SV=1;sp|O00746|NDKM_HUMAN Nucleoside diphosphate kinase, mitochondrial	6	10	10	10	59	21.521	195	47.629	9	7	9	7	9	7	54.4	44.6	560190000	299050000	261140000	23939000	14169000	9770500
Q7L4I2;H0YGP9;E1B6W4	Q7L4I2	Arginine/serine-rich coiled-coil protein 2	RSRC2	sp|Q7L4I2|RSRC2_HUMAN Arginine/serine-rich coiled-coil protein 2 OS=Homo sapiens OX=9606 GN=RSRC2 PE=1 SV=1	3	6	6	6	15	50.559	434	47.562	6	5	6	5	6	5	15	15	486390000	255170000	231210000	22953000	11476000	11477000
Q9H7N4	Q9H7N4	Splicing factor, arginine/serine-rich 19	SCAF1	sp|Q9H7N4|SFR19_HUMAN Splicing factor, arginine/serine-rich 19 OS=Homo sapiens OX=9606 GN=SCAF1 PE=1 SV=3	1	8	8	8	10.2	139.27	1312	47.189	6	6	6	6	6	6	8.4	7.1	187680000	87408000	100280000	2021100	1013100	1007900
F5H5D3;Q9BQE3;F8VQQ4;F8VVB9;F8VRZ4;F8VS66;A0A7P0TA31;F8VWV9;F8VX09;A6NHL2;F8VRK0;C9K0S6;A0A7P0Z4A1;F8W0F6;Q9H853	F5H5D3;Q9BQE3	Tubulin alpha chain;Tubulin alpha-1C chain	TUBA1C	tr|F5H5D3|F5H5D3_HUMAN Tubulin alpha chain OS=Homo sapiens OX=9606 GN=TUBA1C PE=1 SV=1;sp|Q9BQE3|TBA1C_HUMAN Tubulin alpha-1C chain OS=Homo sapiens OX=9606 GN=TUBA1C PE=1 SV=1	15	31	5	2	61.8	57.73	519	46.92	29	29	3	5	2	2	61.7	60.3	1059300000	570890000	488450000	23286000	11163000	12123000
E7ERS3;Q86VM9;H3BRH3;H3BPD0;REV__Q86VM9;REV__E7ERS3	E7ERS3;Q86VM9	Zinc finger CCCH-type containing 18;Zinc finger CCCH domain-containing protein 18	ZC3H18	tr|E7ERS3|E7ERS3_HUMAN Zinc finger CCCH-type containing 18 OS=Homo sapiens OX=9606 GN=ZC3H18 PE=1 SV=1;sp|Q86VM9|ZCH18_HUMAN Zinc finger CCCH domain-containing protein 18 OS=Homo sapiens OX=9606 GN=ZC3H18 PE=1 SV=2	6	10	10	10	13.7	108.94	977	46.732	7	6	7	6	7	6	10.4	8.3	191610000	114540000	77073000	2494600	1793700	700930
P55084;B5MD38;F5GZQ3;C9JEY0;C9JE81;C9K0M0	P55084;B5MD38;F5GZQ3	Trifunctional enzyme subunit beta, mitochondrial;Hydroxyacyl-CoA dehydrogenase trifunctional multienzyme complex subunit beta;	HADHB;	sp|P55084|ECHB_HUMAN Trifunctional enzyme subunit beta, mitochondrial OS=Homo sapiens OX=9606 GN=HADHB PE=1 SV=3;tr|B5MD38|B5MD38_HUMAN Hydroxyacyl-CoA dehydrogenase trifunctional multienzyme complex subunit beta OS=Homo sapiens OX=9606 GN=HADHB PE=1 SV=1;	6	7	7	7	23	51.294	474	46.581	4	6	4	6	4	6	12.7	21.3	270320000	56030000	214290000	3189200	871830	2317300
P40938;A0A087X270	P40938	Replication factor C subunit 3	RFC3	sp|P40938|RFC3_HUMAN Replication factor C subunit 3 OS=Homo sapiens OX=9606 GN=RFC3 PE=1 SV=2	2	11	11	11	36	40.556	356	46.474	8	10	8	10	8	10	27.8	34.3	820850000	388300000	432540000	18603000	8847000	9755700
Q9UPQ9	Q9UPQ9	Trinucleotide repeat-containing gene 6B protein	TNRC6B	sp|Q9UPQ9|TNR6B_HUMAN Trinucleotide repeat-containing gene 6B protein OS=Homo sapiens OX=9606 GN=TNRC6B PE=1 SV=4	1	10	10	1	8.2	194	1833	46.47	4	10	4	10	0	1	3.4	8.2	199290000	51419000	147880000	1218200	162660	1055600
P83111;H0YNN5	P83111	Serine beta-lactamase-like protein LACTB, mitochondrial	LACTB	sp|P83111|LACTB_HUMAN Serine beta-lactamase-like protein LACTB, mitochondrial OS=Homo sapiens OX=9606 GN=LACTB PE=1 SV=2	2	7	7	7	21.4	60.693	547	46.384	4	5	4	5	4	5	10.8	14.1	250010000	100970000	149040000	3243200	2132900	1110300
Q9BYK8	Q9BYK8	Helicase with zinc finger domain 2	HELZ2	sp|Q9BYK8|HELZ2_HUMAN Helicase with zinc finger domain 2 OS=Homo sapiens OX=9606 GN=HELZ2 PE=1 SV=6	1	11	11	11	6.2	294.65	2649	46.286	11	1	11	1	11	1	6.2	0.6	132500000	119780000	12726000	319970	240920	79042
Q96B36;H9KV91;M0R2V8	Q96B36	Proline-rich AKT1 substrate 1	AKT1S1	sp|Q96B36|AKTS1_HUMAN Proline-rich AKT1 substrate 1 OS=Homo sapiens OX=9606 GN=AKT1S1 PE=1 SV=1	3	5	5	5	31.6	27.383	256	46.155	3	5	3	5	3	5	23.8	31.6	234010000	77489000	156520000	6024500	1612000	4412500
P04004	P04004	Vitronectin	VTN	sp|P04004|VTNC_HUMAN Vitronectin OS=Homo sapiens OX=9606 GN=VTN PE=1 SV=1	1	4	4	4	6.7	54.305	478	45.862	2	4	2	4	2	4	3.8	6.7	854110000	301590000	552520000	28841000	10319000	18523000
A0A087X295;Q9NNW5;E9PBK6;E9PDU5;E5RFX3;F8WE36;C9K020	A0A087X295;Q9NNW5;E9PBK6;E9PDU5	WD repeat domain 6;WD repeat-containing protein 6	WDR6;	tr|A0A087X295|A0A087X295_HUMAN WD repeat domain 6 OS=Homo sapiens OX=9606 GN=WDR6 PE=1 SV=1;sp|Q9NNW5|WDR6_HUMAN WD repeat-containing protein 6 OS=Homo sapiens OX=9606 GN=WDR6 PE=1 SV=1;tr|E9PBK6|E9PBK6_HUMAN WD repeat domain 6 OS=Homo sapiens OX=9606 GN=W	7	10	10	10	12.9	125	1151	45.844	6	5	6	5	6	5	8.3	5.6	161350000	120100000	41247000	371730	371730	711160
Q5VTL8;A0A0A0MRN0	Q5VTL8	Pre-mRNA-splicing factor 38B	PRPF38B	sp|Q5VTL8|PR38B_HUMAN Pre-mRNA-splicing factor 38B OS=Homo sapiens OX=9606 GN=PRPF38B PE=1 SV=1	2	13	13	13	29.5	64.467	546	45.823	8	8	8	8	8	8	17.6	19	708640000	415710000	292930000	15321000	9975800	5345300
Q9UKD2	Q9UKD2	mRNA turnover protein 4 homolog	MRTO4	sp|Q9UKD2|MRT4_HUMAN mRNA turnover protein 4 homolog OS=Homo sapiens OX=9606 GN=MRTO4 PE=1 SV=2	1	11	11	11	56.1	27.56	239	45.773	10	7	10	7	10	7	51	40.6	424670000	246750000	177930000	14091000	7768900	6322000
P31689	P31689	DnaJ homolog subfamily A member 1	DNAJA1	sp|P31689|DNJA1_HUMAN DnaJ homolog subfamily A member 1 OS=Homo sapiens OX=9606 GN=DNAJA1 PE=1 SV=2	1	10	10	10	38	44.868	397	45.756	7	7	7	7	7	7	26.7	25.9	392660000	183510000	209150000	6058800	3504800	2554000
Q16678;A0A087WUQ7;A0A087WW26	Q16678	Cytochrome P450 1B1	CYP1B1	sp|Q16678|CP1B1_HUMAN Cytochrome P450 1B1 OS=Homo sapiens OX=9606 GN=CYP1B1 PE=1 SV=2	3	7	7	7	17.7	60.845	543	45.587	6	5	6	5	6	5	14.9	12	288540000	168130000	120420000	3877500	1495200	2382300
Q12905;B4DY09;X6R6Z1;A0A0A0MRL0	Q12905;B4DY09;X6R6Z1;A0A0A0MRL0	Interleukin enhancer-binding factor 2;Interleukin enhancer binding factor 2;	ILF2;	sp|Q12905|ILF2_HUMAN Interleukin enhancer-binding factor 2 OS=Homo sapiens OX=9606 GN=ILF2 PE=1 SV=2;tr|B4DY09|B4DY09_HUMAN Interleukin enhancer binding factor 2 OS=Homo sapiens OX=9606 GN=ILF2 PE=1 SV=1;tr|X6R6Z1|X6R6Z1_HUMAN Interleukin enhancer binding	4	8	8	8	32.1	43.062	390	45.547	7	4	7	4	7	4	29.7	15.4	268550000	174580000	93971000	4723300	1653800	3069500
A0A8Q3SIU1;A0A8Q3SJF6;Q9UJF2;H0Y638;A0A8Q3SIZ5;A0A8V8TNA8;A0A3B3ITG3;Q5VWQ8	A0A8Q3SIU1;A0A8Q3SJF6;Q9UJF2;H0Y638	RAS protein activator like 2;	RASAL2;	tr|A0A8Q3SIU1|A0A8Q3SIU1_HUMAN RAS protein activator like 2 OS=Homo sapiens OX=9606 GN=RASAL2 PE=1 SV=1;tr|A0A8Q3SJF6|A0A8Q3SJF6_HUMAN RAS protein activator like 2 OS=Homo sapiens OX=9606 GN=RASAL2 PE=1 SV=1;sp|Q9UJF2|NGAP_HUMAN Ras GTPase-activating prote	8	10	10	10	9.7	159.68	1416	44.997	8	5	8	5	8	5	8.1	6.1	193470000	125180000	68289000	1345700	987790	357950
P29692;E9PRY8;A0A087X1X7;E9PK01;E9PPR1;E9PQZ1;E9PI39;E9PQ49;E9PL12;E9PL71;E9PIZ1;E9PMW7;H0YCK7;E9PK06;E9PN91;E9PKK3;H0YE58;E9PK72;E9PQC9	P29692;E9PRY8;A0A087X1X7;E9PK01;E9PPR1;E9PQZ1;E9PI39;E9PQ49;E9PL12;E9PL71;E9PIZ1;E9PMW7;H0YCK7	Elongation factor 1-delta;Eukaryotic translation elongation factor 1 delta;	EEF1D;	sp|P29692|EF1D_HUMAN Elongation factor 1-delta OS=Homo sapiens OX=9606 GN=EEF1D PE=1 SV=5;tr|E9PRY8|E9PRY8_HUMAN Eukaryotic translation elongation factor 1 delta OS=Homo sapiens OX=9606 GN=EEF1D PE=1 SV=1;tr|A0A087X1X7|A0A087X1X7_HUMAN Elongation factor 1-	19	7	7	7	30.6	31.121	281	44.977	5	6	5	6	5	6	21.7	26.3	166820000	57223000	109600000	3522500	721780	2800700
Q7Z333;X6RI79	Q7Z333;X6RI79	Probable helicase senataxin;Senataxin (Fragment)	SETX	sp|Q7Z333|SETX_HUMAN Probable helicase senataxin OS=Homo sapiens OX=9606 GN=SETX PE=1 SV=4;tr|X6RI79|X6RI79_HUMAN Senataxin (Fragment) OS=Homo sapiens OX=9606 GN=SETX PE=1 SV=1	2	18	18	18	8.6	302.88	2677	44.855	15	5	15	5	15	5	7.7	1.8	395920000	326130000	69792000	1959000	1514500	444540
Q8IZH2;H7C5E4;C9JCZ8	Q8IZH2;H7C5E4	5-3 exoribonuclease 1;5-3 exoribonuclease 1 (Fragment)	XRN1	sp|Q8IZH2|XRN1_HUMAN 5-3 exoribonuclease 1 OS=Homo sapiens OX=9606 GN=XRN1 PE=1 SV=1;tr|H7C5E4|H7C5E4_HUMAN 5-3 exoribonuclease 1 (Fragment) OS=Homo sapiens OX=9606 GN=XRN1 PE=1 SV=1	3	15	15	15	10.6	194.1	1706	44.829	7	12	7	12	7	12	5.6	8	295330000	123710000	171620000	2196800	1001500	1195300
P61513;Q6P4E4;E9PEL3;C9J4Z3;G5E9R3;M0R0A1;M0R2L6;A6NKH3	P61513;Q6P4E4;E9PEL3;C9J4Z3;G5E9R3;M0R0A1;M0R2L6	60S ribosomal protein L37a;RPL37A protein;Ribosomal protein L37a	RPL37A	sp|P61513|RL37A_HUMAN 60S ribosomal protein L37a OS=Homo sapiens OX=9606 GN=RPL37A PE=1 SV=2;tr|Q6P4E4|Q6P4E4_HUMAN RPL37A protein OS=Homo sapiens OX=9606 GN=RPL37A PE=1 SV=1;tr|E9PEL3|E9PEL3_HUMAN Ribosomal protein L37a OS=Homo sapiens OX=9606 GN=RPL37A P	8	10	10	10	81.5	10.275	92	44.761	9	9	9	9	9	9	77.2	71.7	25987000000	13955000000	12032000000	2617100000	1459800000	1157200000
P56182;D6RE82	P56182	Ribosomal RNA processing protein 1 homolog A	RRP1	sp|P56182|RRP1_HUMAN Ribosomal RNA processing protein 1 homolog A OS=Homo sapiens OX=9606 GN=RRP1 PE=1 SV=1	2	15	15	15	37.3	52.839	461	44.435	14	11	14	11	14	11	34.7	28.9	437890000	270280000	167610000	9071000	5784200	3286800
Q14980;H0YFY6;F5H4J1;F5H6Y5;K4DIE0	Q14980;H0YFY6	Nuclear mitotic apparatus protein 1;Nuclear mitotic apparatus protein 1 (Fragment)	NUMA1	sp|Q14980|NUMA1_HUMAN Nuclear mitotic apparatus protein 1 OS=Homo sapiens OX=9606 GN=NUMA1 PE=1 SV=2;tr|H0YFY6|H0YFY6_HUMAN Nuclear mitotic apparatus protein 1 (Fragment) OS=Homo sapiens OX=9606 GN=NUMA1 PE=1 SV=1	5	16	16	16	10.3	238.26	2115	44.332	8	11	8	11	8	11	4.8	7.5	222610000	70045000	152560000	461550	196820	264730
Q5T0W9	Q5T0W9	Protein FAM83B	FAM83B	sp|Q5T0W9|FA83B_HUMAN Protein FAM83B OS=Homo sapiens OX=9606 GN=FAM83B PE=1 SV=1	1	4	4	4	5.6	114.8	1011	44.188	3	1	3	1	3	1	4	1.7	99161000	99161000	0	675960	675960	0
I3L1P8;Q02978	I3L1P8;Q02978	Solute carrier family 25 member 11 (Fragment);Mitochondrial 2-oxoglutarate/malate carrier protein	SLC25A11	tr|I3L1P8|I3L1P8_HUMAN Solute carrier family 25 member 11 (Fragment) OS=Homo sapiens OX=9606 GN=SLC25A11 PE=1 SV=1;sp|Q02978|M2OM_HUMAN Mitochondrial 2-oxoglutarate/malate carrier protein OS=Homo sapiens OX=9606 GN=SLC25A11 PE=1 SV=3	2	4	4	4	17.6	32.182	296	44.034	2	3	2	3	2	3	10.8	12.2	177830000	131620000	46213000	9359700	6927400	2432300
P42677	P42677	40S ribosomal protein S27	RPS27	sp|P42677|RS27_HUMAN 40S ribosomal protein S27 OS=Homo sapiens OX=9606 GN=RPS27 PE=1 SV=3	1	10	10	4	51.2	9.461	84	43.724	7	9	7	9	3	3	47.6	46.4	16118000000	7775500000	8342300000	2567900000	1227900000	1340100000
P04406;E7EUT5;O14556	P04406;E7EUT5	Glyceraldehyde-3-phosphate dehydrogenase	GAPDH	sp|P04406|G3P_HUMAN Glyceraldehyde-3-phosphate dehydrogenase OS=Homo sapiens OX=9606 GN=GAPDH PE=1 SV=3;tr|E7EUT5|E7EUT5_HUMAN Glyceraldehyde-3-phosphate dehydrogenase OS=Homo sapiens OX=9606 GN=GAPDH PE=1 SV=1	3	9	9	9	36.1	36.053	335	43.709	7	7	7	7	7	7	29.6	27.8	660290000	367730000	292570000	20520000	10031000	10489000
A0A8I5KWN8;A0A8I5KVU2;Q92615;A0A8I5KSR3;A0A087X183	A0A8I5KWN8;A0A8I5KVU2;Q92615;A0A8I5KSR3	La ribonucleoprotein 4B (Fragment);La ribonucleoprotein 4B;La-related protein 4B	LARP4B;	tr|A0A8I5KWN8|A0A8I5KWN8_HUMAN La ribonucleoprotein 4B (Fragment) OS=Homo sapiens OX=9606 GN=LARP4B PE=1 SV=1;tr|A0A8I5KVU2|A0A8I5KVU2_HUMAN La ribonucleoprotein 4B OS=Homo sapiens OX=9606 GN=LARP4B PE=1 SV=1;sp|Q92615|LAR4B_HUMAN La-related protein 4B OS=	5	11	11	7	24.7	75.347	689	43.687	9	8	9	8	5	7	20	18.6	302230000	158660000	143570000	3998300	2494300	1504000
Q9HC36;I3L443;I3L0T6	Q9HC36;I3L443;I3L0T6	rRNA methyltransferase 3, mitochondrial;Mitochondrial rRNA methyltransferase 3 (Fragment);	MRM3;	sp|Q9HC36|MRM3_HUMAN rRNA methyltransferase 3, mitochondrial OS=Homo sapiens OX=9606 GN=MRM3 PE=1 SV=2;tr|I3L443|I3L443_HUMAN Mitochondrial rRNA methyltransferase 3 (Fragment) OS=Homo sapiens OX=9606 GN=MRM3 PE=1 SV=1;tr|I3L0T6|I3L0T6_HUMAN Mitochondrial r	3	7	7	7	19	47.019	420	43.578	6	5	6	5	6	5	19	15.5	332670000	185810000	146860000	4867400	2257600	2609800
A0A0D9SGE8;Q8IWS0;Q5JRC6;A0A8I5QJH7;A0A8I5KVG8;A0A8I5KWC2	A0A0D9SGE8;Q8IWS0;Q5JRC6	PHD finger protein 6	PHF6	tr|A0A0D9SGE8|A0A0D9SGE8_HUMAN PHD finger protein 6 OS=Homo sapiens OX=9606 GN=PHF6 PE=1 SV=1;sp|Q8IWS0|PHF6_HUMAN PHD finger protein 6 OS=Homo sapiens OX=9606 GN=PHF6 PE=1 SV=1;tr|Q5JRC6|Q5JRC6_HUMAN PHD finger protein 6 OS=Homo sapiens OX=9606 GN=PHF6 PE	6	14	14	14	44.5	41.361	366	43.503	11	7	11	7	11	7	34.2	24.6	664430000	388930000	275500000	16089000	10582000	5506100
Q9NQY0;H7BYV6;E5RHU4;E5RJI6	Q9NQY0;H7BYV6	Bridging integrator 3	BIN3	sp|Q9NQY0|BIN3_HUMAN Bridging integrator 3 OS=Homo sapiens OX=9606 GN=BIN3 PE=1 SV=1;tr|H7BYV6|H7BYV6_HUMAN Bridging integrator 3 OS=Homo sapiens OX=9606 GN=BIN3 PE=1 SV=1	4	14	14	14	48.6	29.665	253	43.494	10	13	10	13	10	13	43.9	45.5	911300000	418700000	492600000	34549000	16149000	18400000
P53007;B4DP62	P53007;B4DP62	Tricarboxylate transport protein, mitochondrial;Solute carrier family 25 (Mitochondrial carrier citrate transporter), member 1, isoform CRA_b	SLC25A1;	sp|P53007|TXTP_HUMAN Tricarboxylate transport protein, mitochondrial OS=Homo sapiens OX=9606 GN=SLC25A1 PE=1 SV=2;tr|B4DP62|B4DP62_HUMAN Solute carrier family 25 (Mitochondrial carrier citrate transporter), member 1, isoform CRA_b OS=Homo sapiens OX=9606 G	2	12	12	12	38.3	34.012	311	43.215	10	8	10	8	10	8	31.5	26.4	718180000	421160000	297020000	23106000	14966000	8139800
P06493;A0A024QZP7;E5RIU6;G3V5T9;P24941;Q00526;E7ESI2;G3V317;A0A2R8YEB7;F5H6Z0;E5RGN0;E7EUK8;F8VXD2;H0YAZ9;F8VZ51;F8VWX7;F8VZZ0;F8VYH9;K7EJ83;F8VTV8;P11802;Q00534;Q96Q40;O94921;Q00535;Q07002;Q00536;Q00537	P06493;A0A024QZP7;E5RIU6	Cyclin-dependent kinase 1;Cell division cycle 2, G1 to S and G2 to M, isoform CRA_a;	CDK1;	sp|P06493|CDK1_HUMAN Cyclin-dependent kinase 1 OS=Homo sapiens OX=9606 GN=CDK1 PE=1 SV=3;tr|A0A024QZP7|A0A024QZP7_HUMAN Cell division cycle 2, G1 to S and G2 to M, isoform CRA_a OS=Homo sapiens OX=9606 GN=CDK1 PE=1 SV=1;tr|E5RIU6|E5RIU6_HUMAN Cyclin depend	28	10	10	9	37.7	34.095	297	43.057	5	8	5	8	5	7	20.9	28.3	297740000	43995000	253740000	9513900	1147500	8366400
Q9H0D6	Q9H0D6	5-3 exoribonuclease 2	XRN2	sp|Q9H0D6|XRN2_HUMAN 5-3 exoribonuclease 2 OS=Homo sapiens OX=9606 GN=XRN2 PE=1 SV=1	1	12	12	12	17.5	108.58	950	42.891	11	8	11	8	11	8	16.1	12.2	422310000	239720000	182590000	3242700	2041300	1201400
Q16540;A6NJD9;A8MVT4;A8MYK1;H7C2P7	Q16540;A6NJD9;A8MVT4;A8MYK1;H7C2P7	39S ribosomal protein L23, mitochondrial;Mitochondrial ribosomal protein L23;	MRPL23;	sp|Q16540|RM23_HUMAN 39S ribosomal protein L23, mitochondrial OS=Homo sapiens OX=9606 GN=MRPL23 PE=1 SV=1;tr|A6NJD9|A6NJD9_HUMAN Mitochondrial ribosomal protein L23 OS=Homo sapiens OX=9606 GN=MRPL23 PE=1 SV=1;tr|A8MVT4|A8MVT4_HUMAN Mitochondrial ribosomal	5	6	6	6	45.1	17.781	153	42.706	6	4	6	4	6	4	45.1	34	753100000	475930000	277170000	47325000	31288000	16037000
Q9BWJ5	Q9BWJ5	Splicing factor 3B subunit 5	SF3B5	sp|Q9BWJ5|SF3B5_HUMAN Splicing factor 3B subunit 5 OS=Homo sapiens OX=9606 GN=SF3B5 PE=1 SV=1	1	7	7	7	87.2	10.135	86	42.587	7	5	7	5	7	5	87.2	59.3	469840000	267710000	202130000	16907000	10805000	6101700
Q8WVC2;P63220;Q9BYK1;Q9BYK2	Q8WVC2;P63220;Q9BYK1	40S ribosomal protein S21	RPS21;	tr|Q8WVC2|Q8WVC2_HUMAN 40S ribosomal protein S21 OS=Homo sapiens OX=9606 GN=RPS21 PE=1 SV=1;sp|P63220|RS21_HUMAN 40S ribosomal protein S21 OS=Homo sapiens OX=9606 GN=RPS21 PE=1 SV=1;tr|Q9BYK1|Q9BYK1_HUMAN 40S ribosomal protein S21 OS=Homo sapiens OX=9606 G	4	4	4	4	65.4	8.85	81	42.519	4	3	4	3	4	3	65.4	43.2	266560000	173280000	93274000	32152000	18827000	13325000
A0A804HIA8;Q15032;H7C207;H7BZ47;H7C2F9	A0A804HIA8;Q15032;H7C207	R3H domain containing 1;R3H domain-containing protein 1;	R3HDM1;	tr|A0A804HIA8|A0A804HIA8_HUMAN R3H domain containing 1 OS=Homo sapiens OX=9606 GN=R3HDM1 PE=1 SV=1;sp|Q15032|R3HD1_HUMAN R3H domain-containing protein 1 OS=Homo sapiens OX=9606 GN=R3HDM1 PE=1 SV=3;tr|H7C207|H7C207_HUMAN R3H domain containing 1 (Fragment) O	5	12	12	9	13.9	124.52	1134	42.392	10	7	10	7	7	5	12	9.5	375530000	206750000	168780000	4522500	2404500	2118000
Q9BXS6;H0YMD2;H0YKA7	Q9BXS6	Nucleolar and spindle-associated protein 1	NUSAP1	sp|Q9BXS6|NUSAP_HUMAN Nucleolar and spindle-associated protein 1 OS=Homo sapiens OX=9606 GN=NUSAP1 PE=1 SV=1	3	12	12	12	31.1	49.451	441	42.316	8	9	8	9	8	9	24.3	25.4	509180000	278620000	230560000	6997800	3799900	3197900
I3L0E3;Q9Y2R5;E9PE17	I3L0E3;Q9Y2R5;E9PE17	HCG1984214, isoform CRA_a;28S ribosomal protein S17, mitochondrial;	hCG_1984214;MRPS17;	tr|I3L0E3|I3L0E3_HUMAN HCG1984214, isoform CRA_a OS=Homo sapiens OX=9606 GN=hCG_1984214 PE=3 SV=1;sp|Q9Y2R5|RT17_HUMAN 28S ribosomal protein S17, mitochondrial OS=Homo sapiens OX=9606 GN=MRPS17 PE=1 SV=1;tr|E9PE17|E9PE17_HUMAN Mitochondrial ribosomal prote	3	6	5	5	38.2	25.72	225	42.304	4	4	4	3	4	3	30.7	24.4	212280000	127260000	85018000	8372000	4990700	3381300
Q6R327	Q6R327	Rapamycin-insensitive companion of mTOR	RICTOR	sp|Q6R327|RICTR_HUMAN Rapamycin-insensitive companion of mTOR OS=Homo sapiens OX=9606 GN=RICTOR PE=1 SV=1	1	12	12	12	10.1	192.22	1708	42.293	8	8	8	8	8	8	6.3	7.6	382800000	172760000	210030000	1122900	442970	679910
A0A0U1RQC9;P04637;J3KP33;A0A087X1Q1;E7ESS1;E7EQX7;A0A087WXZ1;A0A087WT22;E9PFT5;E7EMR6;E9PCY9;S4R334	A0A0U1RQC9;P04637;J3KP33;A0A087X1Q1;E7ESS1;E7EQX7	Cellular tumor antigen p53	TP53;	tr|A0A0U1RQC9|A0A0U1RQC9_HUMAN Cellular tumor antigen p53 OS=Homo sapiens OX=9606 GN=TP53 PE=1 SV=1;sp|P04637|P53_HUMAN Cellular tumor antigen p53 OS=Homo sapiens OX=9606 GN=TP53 PE=1 SV=4;tr|J3KP33|J3KP33_HUMAN Cellular tumor antigen p53 OS=Homo sapiens O	12	13	13	13	31.7	45.884	410	42.211	10	13	10	13	10	13	25.9	31.7	916010000	414920000	501090000	20379000	9197600	11181000
Q8TDD1;F8VRX4;H0YHH7	Q8TDD1	ATP-dependent RNA helicase DDX54	DDX54	sp|Q8TDD1|DDX54_HUMAN ATP-dependent RNA helicase DDX54 OS=Homo sapiens OX=9606 GN=DDX54 PE=1 SV=2	3	12	12	12	17.9	98.594	881	42.155	11	4	11	4	11	4	16.7	5.1	457010000	365550000	91462000	5395900	4387600	1008300
P46087;F5GWB7;F5H709;F5H5X6;F5GYR3;F5H359;F5H8G6	P46087	Probable 28S rRNA (cytosine(4447)-C(5))-methyltransferase	NOP2	sp|P46087|NOP2_HUMAN Probable 28S rRNA (cytosine(4447)-C(5))-methyltransferase OS=Homo sapiens OX=9606 GN=NOP2 PE=1 SV=2	7	11	11	11	17	89.301	812	41.799	11	5	11	5	11	5	17	7.4	382850000	266570000	116280000	6797600	5134800	1662800
Q9UQ84;Q5T398;Q5T397;E5RHK1;E5RGY3;Q5T399;H0YAZ2	Q9UQ84	Exonuclease 1	EXO1	sp|Q9UQ84|EXO1_HUMAN Exonuclease 1 OS=Homo sapiens OX=9606 GN=EXO1 PE=1 SV=2	7	6	6	6	7.8	94.102	846	41.639	5	3	5	3	5	3	6.1	4.5	59438000	34068000	25370000	799980	362560	437410
P82933	P82933	28S ribosomal protein S9, mitochondrial	MRPS9	sp|P82933|RT09_HUMAN 28S ribosomal protein S9, mitochondrial OS=Homo sapiens OX=9606 GN=MRPS9 PE=1 SV=2	1	8	8	8	29	45.834	396	41.486	8	5	8	5	8	5	29	18.7	343140000	217450000	125690000	5392400	3490800	1901600
P55735;A8MXL6;E7ERC8	P55735;A8MXL6;E7ERC8	Protein SEC13 homolog;SEC13 homolog, nuclear pore and COPII coat complex component;	SEC13;	sp|P55735|SEC13_HUMAN Protein SEC13 homolog OS=Homo sapiens OX=9606 GN=SEC13 PE=1 SV=3;tr|A8MXL6|A8MXL6_HUMAN SEC13 homolog, nuclear pore and COPII coat complex component OS=Homo sapiens OX=9606 GN=SEC13 PE=1 SV=1;tr|E7ERC8|E7ERC8_HUMAN SEC13 homolog, nucl	3	4	4	4	25.5	35.54	322	41.266	3	3	3	3	3	3	16.8	20.2	299740000	178070000	121660000	4602800	2757500	1845200
A0A0A0MQX1;Q9HD67;E9PEW5;D6RGD1;E9PCN3	A0A0A0MQX1;Q9HD67;E9PEW5;D6RGD1	Myosin X;Unconventional myosin-X;	MYO10;	tr|A0A0A0MQX1|A0A0A0MQX1_HUMAN Myosin X OS=Homo sapiens OX=9606 GN=MYO10 PE=1 SV=1;sp|Q9HD67|MYO10_HUMAN Unconventional myosin-X OS=Homo sapiens OX=9606 GN=MYO10 PE=1 SV=3;tr|E9PEW5|E9PEW5_HUMAN Myosin X OS=Homo sapiens OX=9606 GN=MYO10 PE=1 SV=1;tr|D6RGD1	5	12	12	12	6.5	238.51	2069	41.208	10	7	10	7	10	7	5.6	3.8	239040000	133440000	105600000	1279200	705620	573530
O43660;H0YA24;D6RA26;H0YAA2;B7Z982	O43660	Pleiotropic regulator 1	PLRG1	sp|O43660|PLRG1_HUMAN Pleiotropic regulator 1 OS=Homo sapiens OX=9606 GN=PLRG1 PE=1 SV=1	5	16	16	16	47.7	57.193	514	41.083	13	9	13	9	13	9	37.5	26.5	748950000	520370000	228570000	8072700	4604900	3467700
O76094;D6RDY6;R4GNC1	O76094;D6RDY6	Signal recognition particle subunit SRP72;Signal recognition particle 72 (Fragment)	SRP72	sp|O76094|SRP72_HUMAN Signal recognition particle subunit SRP72 OS=Homo sapiens OX=9606 GN=SRP72 PE=1 SV=3;tr|D6RDY6|D6RDY6_HUMAN Signal recognition particle 72 (Fragment) OS=Homo sapiens OX=9606 GN=SRP72 PE=1 SV=3	3	12	12	12	21.8	74.605	671	41.009	12	3	12	3	12	3	21.8	5.2	253580000	200930000	52647000	4999300	3683100	1316200
Q8NI77;A0A494BYR6;Q86Y91	Q8NI77	Kinesin-like protein KIF18A	KIF18A	sp|Q8NI77|KI18A_HUMAN Kinesin-like protein KIF18A OS=Homo sapiens OX=9606 GN=KIF18A PE=1 SV=2	3	7	7	7	11.8	102.28	898	40.85	7	3	7	3	7	3	11.8	4.5	176200000	126830000	49374000	1859300	1008100	851280
Q6UWX4;Q96JK4	Q6UWX4	HHIP-like protein 2	HHIPL2	sp|Q6UWX4|HIPL2_HUMAN HHIP-like protein 2 OS=Homo sapiens OX=9606 GN=HHIPL2 PE=1 SV=1	2	10	10	10	16.9	80.778	724	40.706	9	4	9	4	9	4	15.6	7.7	295250000	144070000	151180000	3118700	1448800	1669800
P38919;I3L3H2;J3QL52;J3KT04;J3KS93;J3QQP0;E9PBH4;F8WE11;E7EMV8;J3KSN7	P38919;I3L3H2	Eukaryotic initiation factor 4A-III;RNA helicase	EIF4A3	sp|P38919|IF4A3_HUMAN Eukaryotic initiation factor 4A-III OS=Homo sapiens OX=9606 GN=EIF4A3 PE=1 SV=4;tr|I3L3H2|I3L3H2_HUMAN RNA helicase OS=Homo sapiens OX=9606 GN=EIF4A3 PE=1 SV=2	10	8	8	6	20.4	46.871	411	40.625	6	6	6	6	5	4	15.6	16.8	584350000	329220000	255130000	11586000	6420400	5166000
A0A8V8N8P9;Q3KP66;C9JAT8;E9PK29	A0A8V8N8P9;Q3KP66	Innate immunity activator;Innate immunity activator protein	INAVA	tr|A0A8V8N8P9|A0A8V8N8P9_HUMAN Innate immunity activator OS=Homo sapiens OX=9606 GN=INAVA PE=1 SV=1;sp|Q3KP66|INAVA_HUMAN Innate immunity activator protein OS=Homo sapiens OX=9606 GN=INAVA PE=1 SV=2	4	18	18	17	28.1	74.318	677	40.581	13	12	13	12	12	12	20.5	19.8	663590000	338760000	324840000	9622600	6061300	3561300
Q8IZW8	Q8IZW8	Tensin-4	TNS4	sp|Q8IZW8|TENS4_HUMAN Tensin-4 OS=Homo sapiens OX=9606 GN=TNS4 PE=1 SV=3	1	13	13	13	24.2	76.763	715	40.579	8	12	8	12	8	12	16.1	22	370470000	121970000	248500000	6316300	2148000	4168300
Q7L2J0;A0A8Q3WKJ6	Q7L2J0	7SK snRNA methylphosphate capping enzyme	MEPCE	sp|Q7L2J0|MEPCE_HUMAN 7SK snRNA methylphosphate capping enzyme OS=Homo sapiens OX=9606 GN=MEPCE PE=1 SV=1	2	11	11	11	26.6	74.354	689	40.424	9	6	9	6	9	6	21.8	14.8	272060000	174300000	97763000	1998600	1195000	803530
A0A494C050;Q8N5F7;Q5M9Q1	A0A494C050;Q8N5F7	NFKB activating protein (Fragment);NF-kappa-B-activating protein	NKAP	tr|A0A494C050|A0A494C050_HUMAN NFKB activating protein (Fragment) OS=Homo sapiens OX=9606 GN=NKAP PE=1 SV=1;sp|Q8N5F7|NKAP_HUMAN NF-kappa-B-activating protein OS=Homo sapiens OX=9606 GN=NKAP PE=1 SV=1	3	5	5	5	20	46.877	414	40.156	4	4	4	4	4	4	15.5	17.4	320390000	145820000	174570000	10555000	5584800	4970100
O00567;A0A494C128;H0Y653;H0YDU4;Q5JXT2	O00567;A0A494C128;H0Y653;H0YDU4	Nucleolar protein 56;NOP56 ribonucleoprotein;NOP56 ribonucleoprotein (Fragment)	NOP56;	sp|O00567|NOP56_HUMAN Nucleolar protein 56 OS=Homo sapiens OX=9606 GN=NOP56 PE=1 SV=4;tr|A0A494C128|A0A494C128_HUMAN NOP56 ribonucleoprotein OS=Homo sapiens OX=9606 GN=NOP56 PE=1 SV=1;tr|H0Y653|H0Y653_HUMAN NOP56 ribonucleoprotein (Fragment) OS=Homo sapien	5	15	15	15	28.5	66.049	594	39.788	13	12	13	12	13	12	22.4	25.1	925050000	521580000	403470000	16531000	10069000	6462000
E5RHG8;Q15369;R4GMY8;A0A8I5KYG1;A0A8J9AD82	E5RHG8;Q15369;R4GMY8;A0A8I5KYG1;A0A8J9AD82	Elongin-C (Fragment);Elongin-C;Elongin C;	ELOC;	tr|E5RHG8|E5RHG8_HUMAN Elongin-C (Fragment) OS=Homo sapiens OX=9606 GN=ELOC PE=1 SV=1;sp|Q15369|ELOC_HUMAN Elongin-C OS=Homo sapiens OX=9606 GN=ELOC PE=1 SV=1;tr|R4GMY8|R4GMY8_HUMAN Elongin C OS=Homo sapiens OX=9606 GN=ELOC PE=1 SV=1;tr|A0A8I5KYG1|A0A8I5KY	5	5	5	5	64	9.9601	89	39.772	5	5	5	5	5	5	64	64	305750000	160530000	145220000	19306000	9146300	10160000
J3QLS3;Q9Y2R9;J3QQS1;J3KSI8;J3QKW2	J3QLS3;Q9Y2R9;J3QQS1;J3KSI8;J3QKW2	Mitochondrial ribosomal protein S7;28S ribosomal protein S7, mitochondrial;	MRPS7;	tr|J3QLS3|J3QLS3_HUMAN Mitochondrial ribosomal protein S7 OS=Homo sapiens OX=9606 GN=MRPS7 PE=1 SV=1;sp|Q9Y2R9|RT07_HUMAN 28S ribosomal protein S7, mitochondrial OS=Homo sapiens OX=9606 GN=MRPS7 PE=1 SV=2;tr|J3QQS1|J3QQS1_HUMAN Mitochondrial ribosomal prot	5	12	12	12	40.2	31.704	271	39.438	8	8	8	8	8	8	31	29.9	424710000	247750000	176960000	15684000	8774400	6909900
Q5SSJ5;B0QZK4;Q5SWC8;B0QZK9;B0QZK8	Q5SSJ5;B0QZK4;Q5SWC8	Heterochromatin protein 1-binding protein 3;Heterochromatin protein 1 binding protein 3 (Fragment);	HP1BP3;	sp|Q5SSJ5|HP1B3_HUMAN Heterochromatin protein 1-binding protein 3 OS=Homo sapiens OX=9606 GN=HP1BP3 PE=1 SV=1;tr|B0QZK4|B0QZK4_HUMAN Heterochromatin protein 1 binding protein 3 (Fragment) OS=Homo sapiens OX=9606 GN=HP1BP3 PE=1 SV=1;tr|Q5SWC8|Q5SWC8_HUMAN H	5	14	14	14	29.3	61.206	553	39.364	11	8	11	8	11	8	21.5	18.1	565940000	280610000	285330000	15225000	8029600	7195800
A0A2R8Y804;A0A2R8Y543;A0A2R8Y5C3;A0A2R8Y750;B4DGU4;A0A2R8YCH5;A0A2R8Y5A3;P35222;A0A2R8Y5Z1;A0A2R8Y7Z0;A0A2R8Y6G0;A0A2R8Y815	A0A2R8Y804;A0A2R8Y543;A0A2R8Y5C3;A0A2R8Y750;B4DGU4;A0A2R8YCH5;A0A2R8Y5A3;P35222;A0A2R8Y5Z1;A0A2R8Y7Z0;A0A2R8Y6G0	Catenin beta 1	CTNNB1;	tr|A0A2R8Y804|A0A2R8Y804_HUMAN Catenin beta 1 OS=Homo sapiens OX=9606 GN=CTNNB1 PE=1 SV=1;tr|A0A2R8Y543|A0A2R8Y543_HUMAN Catenin beta 1 OS=Homo sapiens OX=9606 GN=CTNNB1 PE=1 SV=1;tr|A0A2R8Y5C3|A0A2R8Y5C3_HUMAN Catenin beta 1 OS=Homo sapiens OX=9606 GN=CTN	12	9	8	8	20.5	77.206	702	39.306	6	6	5	5	5	5	13.4	12	157610000	82036000	75577000	2393900	1217400	1176400
P07814;V9GYZ6	P07814;V9GYZ6	Bifunctional glutamate/proline--tRNA ligase;glutamate--tRNA ligase (Fragment)	EPRS1	sp|P07814|SYEP_HUMAN Bifunctional glutamate/proline--tRNA ligase OS=Homo sapiens OX=9606 GN=EPRS1 PE=1 SV=5;tr|V9GYZ6|V9GYZ6_HUMAN glutamate--tRNA ligase (Fragment) OS=Homo sapiens OX=9606 GN=EPRS1 PE=1 SV=1	2	10	10	10	8.2	170.59	1512	39.281	7	8	7	8	7	8	5.8	6.7	190620000	77019000	113600000	1314900	623170	691730
P63244;J3KPE3;D6RHH4;H0Y8W2;D6RAC2;H0YAF8;D6REE5;D6R9L0;H0YAM7;D6RFX4;D6R9Z1;D6RAU2;E9PD14;D6RFZ9;D6RBD0;H0Y8R5;D6RF23;H0Y9P0;D6R909;D6RGK8;D6RHJ5	P63244;J3KPE3;D6RHH4;H0Y8W2;D6RAC2;H0YAF8;D6REE5;D6R9L0;H0YAM7;D6RFX4;D6R9Z1	Receptor of activated protein C kinase 1;Receptor for activated C kinase 1;	RACK1;	sp|P63244|RACK1_HUMAN Receptor of activated protein C kinase 1 OS=Homo sapiens OX=9606 GN=RACK1 PE=1 SV=3;tr|J3KPE3|J3KPE3_HUMAN Receptor for activated C kinase 1 OS=Homo sapiens OX=9606 GN=RACK1 PE=1 SV=1;tr|D6RHH4|D6RHH4_HUMAN Receptor for activated C ki	21	11	11	11	35	35.076	317	39.138	10	6	10	6	10	6	32.2	17.4	412860000	285650000	127200000	17752000	11970000	5781900
O95251;A0A6Q8PHH2;E7EUP3;H3BMX5;A0A3B3ISW3;A0A3B3ISF5;A0A3B3IT63;A0A3B3IS73;A0A3B3IRI4;A0A3B3IU93;A0A3B3IT19;A0A3B3ITI0;A0A3B3ISI1;Q9H7Z6;Q8WYB5	O95251;A0A6Q8PHH2;E7EUP3	Histone acetyltransferase KAT7;Lysine acetyltransferase 7;histone acetyltransferase	KAT7;	sp|O95251|KAT7_HUMAN Histone acetyltransferase KAT7 OS=Homo sapiens OX=9606 GN=KAT7 PE=1 SV=1;tr|A0A6Q8PHH2|A0A6Q8PHH2_HUMAN Lysine acetyltransferase 7 OS=Homo sapiens OX=9606 GN=KAT7 PE=1 SV=1;tr|E7EUP3|E7EUP3_HUMAN histone acetyltransferase OS=Homo sapie	15	10	10	10	21.3	70.642	611	39.006	9	6	9	6	9	6	20.1	14.4	357630000	222300000	135330000	5667000	3518400	2148600
Q9H307;G3V5F0;G3V579	Q9H307	Pinin	PNN	sp|Q9H307|PININ_HUMAN Pinin OS=Homo sapiens OX=9606 GN=PNN PE=1 SV=5	3	14	14	14	20.4	81.627	717	38.931	12	9	12	9	12	9	18	13.7	476610000	345620000	131000000	6791900	4937500	1854400
A0A8V8TQJ0;P52701;A0A494C0M1;A0A8V8TQW9;A0A8V8TPJ4;F8WAX8;A0A8V8TPR2;C9JH55;F8W7G9;C9J8Y8;C9J7Y7	A0A8V8TQJ0;P52701;A0A494C0M1;A0A8V8TQW9	DNA mismatch repair protein;DNA mismatch repair protein Msh6;	MSH6;	tr|A0A8V8TQJ0|A0A8V8TQJ0_HUMAN DNA mismatch repair protein OS=Homo sapiens OX=9606 GN=MSH6 PE=1 SV=1;sp|P52701|MSH6_HUMAN DNA mismatch repair protein Msh6 OS=Homo sapiens OX=9606 GN=MSH6 PE=1 SV=2;tr|A0A494C0M1|A0A494C0M1_HUMAN DNA mismatch repair protein	11	11	11	11	12.2	152.98	1362	38.768	9	4	9	4	9	4	10	3.7	304450000	215840000	88607000	1543000	850080	692900
A0A7I2V629;E9PG73;A0A7I2V5Q5;Q13427;C9JN15;A0A7I2V4W3;C9JM79;A0A7I2V4F2;C9J679	A0A7I2V629;E9PG73;A0A7I2V5Q5;Q13427;C9JN15;A0A7I2V4W3;C9JM79;A0A7I2V4F2	Peptidylprolyl isomerase G	PPIG;	tr|A0A7I2V629|A0A7I2V629_HUMAN Peptidylprolyl isomerase G OS=Homo sapiens OX=9606 GN=PPIG PE=1 SV=1;tr|E9PG73|E9PG73_HUMAN Peptidylprolyl isomerase G OS=Homo sapiens OX=9606 GN=PPIG PE=1 SV=1;tr|A0A7I2V5Q5|A0A7I2V5Q5_HUMAN Peptidylprolyl isomerase G OS=Hom	9	8	8	8	11.6	85.957	732	38.558	6	6	6	6	6	6	9.6	8.1	299490000	175440000	124050000	4754000	2690900	2063100
A0A3B3ITT5;P47914;F8WF43;C9IYI4	A0A3B3ITT5;P47914	60S ribosomal protein L29	RPL29	tr|A0A3B3ITT5|A0A3B3ITT5_HUMAN 60S ribosomal protein L29 OS=Homo sapiens OX=9606 GN=RPL29 PE=1 SV=1;sp|P47914|RL29_HUMAN 60S ribosomal protein L29 OS=Homo sapiens OX=9606 GN=RPL29 PE=1 SV=2	4	14	14	14	47.9	18.512	167	38.535	11	13	11	13	11	13	43.7	42.5	19689000000	10626000000	9062800000	2353800000	1307000000	1046800000
P52907	P52907	F-actin-capping protein subunit alpha-1	CAPZA1	sp|P52907|CAZA1_HUMAN F-actin-capping protein subunit alpha-1 OS=Homo sapiens OX=9606 GN=CAPZA1 PE=1 SV=3	1	8	8	6	43.7	32.922	286	38.51	5	6	5	6	4	4	28.7	33.9	574300000	224360000	349950000	14922000	5137200	9784800
Q9HD33	Q9HD33	39S ribosomal protein L47, mitochondrial	MRPL47	sp|Q9HD33|RM47_HUMAN 39S ribosomal protein L47, mitochondrial OS=Homo sapiens OX=9606 GN=MRPL47 PE=1 SV=2	1	11	11	11	46	29.45	250	38.449	7	10	7	10	7	10	31.2	42	636230000	276220000	360010000	19655000	8716900	10939000
B7Z6D5;Q96GQ7;A0A087X059;A0A087WYH5	B7Z6D5;Q96GQ7	RNA helicase;Probable ATP-dependent RNA helicase DDX27	DDX27	tr|B7Z6D5|B7Z6D5_HUMAN RNA helicase OS=Homo sapiens OX=9606 GN=DDX27 PE=1 SV=1;sp|Q96GQ7|DDX27_HUMAN Probable ATP-dependent RNA helicase DDX27 OS=Homo sapiens OX=9606 GN=DDX27 PE=1 SV=2	4	14	14	14	19.3	86.604	765	38.373	11	10	11	10	11	10	17	13.3	603850000	411350000	192500000	12267000	7683700	4583400
Q9ULV0;A0A8V8TM52	Q9ULV0;A0A8V8TM52	Unconventional myosin-Vb;Myosin VB (Fragment)	MYO5B	sp|Q9ULV0|MYO5B_HUMAN Unconventional myosin-Vb OS=Homo sapiens OX=9606 GN=MYO5B PE=1 SV=3;tr|A0A8V8TM52|A0A8V8TM52_HUMAN Myosin VB (Fragment) OS=Homo sapiens OX=9606 GN=MYO5B PE=1 SV=1	2	16	13	9	10.4	213.67	1848	38.308	13	5	11	2	7	2	8.9	2.7	105420000	88744000	16676000	557990	460340	97651
Q12948	Q12948	Forkhead box protein C1	FOXC1	sp|Q12948|FOXC1_HUMAN Forkhead box protein C1 OS=Homo sapiens OX=9606 GN=FOXC1 PE=1 SV=3	1	6	6	6	26	56.788	553	37.832	4	5	4	5	4	5	19.7	19.7	528790000	271170000	257620000	11722000	4285200	7437100
A0A7P0Z4N2;A0A7P0Z434;A0A7P0TAR0;A0A7P0T868;Q9NY61;A0A7P0TBI0;A0A7P0Z4P2;A0A087WTH8;A0A7P0TBG4;A0A087WWS8	A0A7P0Z4N2;A0A7P0Z434;A0A7P0TAR0;A0A7P0T868;Q9NY61;A0A7P0TBI0;A0A7P0Z4P2;A0A087WTH8;A0A7P0TBG4	Apoptosis antagonizing transcription factor;	AATF;	tr|A0A7P0Z4N2|A0A7P0Z4N2_HUMAN Apoptosis antagonizing transcription factor OS=Homo sapiens OX=9606 GN=AATF PE=1 SV=1;tr|A0A7P0Z434|A0A7P0Z434_HUMAN Apoptosis antagonizing transcription factor OS=Homo sapiens OX=9606 GN=AATF PE=1 SV=1;tr|A0A7P0TAR0|A0A7P0TA	10	6	6	6	17.1	53.309	474	37.75	4	6	4	6	4	6	11	17.1	174060000	92487000	81573000	8598200	4867800	3730400
B1AHB1;P33992;B1AHB2;B1AHA9	B1AHB1;P33992	DNA replication licensing factor MCM5	MCM5	tr|B1AHB1|B1AHB1_HUMAN DNA replication licensing factor MCM5 OS=Homo sapiens OX=9606 GN=MCM5 PE=1 SV=1;sp|P33992|MCM5_HUMAN DNA replication licensing factor MCM5 OS=Homo sapiens OX=9606 GN=MCM5 PE=1 SV=5	4	10	10	10	16.9	77.592	691	37.656	5	7	5	7	5	7	11.3	12.4	158440000	84611000	73832000	1455300	610400	844930
P63167;F8VXL2;F8VRV5;F8VXI7	P63167;F8VXL2;F8VRV5	Dynein light chain 1, cytoplasmic;Dynein light chain	DYNLL1;	sp|P63167|DYL1_HUMAN Dynein light chain 1, cytoplasmic OS=Homo sapiens OX=9606 GN=DYNLL1 PE=1 SV=1;tr|F8VXL2|F8VXL2_HUMAN Dynein light chain OS=Homo sapiens OX=9606 GN=DYNLL1 PE=1 SV=1;tr|F8VRV5|F8VRV5_HUMAN Dynein light chain OS=Homo sapiens OX=9606 GN=DY	4	6	6	4	64	10.366	89	37.609	6	2	6	2	4	1	64	37.1	653030000	524960000	128070000	48819000	41741000	7078200
P07858;E9PSG5;A0A7I2V440;A0A7I2V4Z9;A0A7I2V668;E9PHZ5;A0A7I2YQK9;A0A7P0NGZ6;E9PQM1;E9PR21;E9PKQ7;A0A7I2V2J1;E9PNL5;E9PLY3;A0A7I2V367;A0A7I2V4S6;A0A7I2V302;E9PCB3;R4GMQ5;E9PS78	P07858;E9PSG5;A0A7I2V440;A0A7I2V4Z9;A0A7I2V668;E9PHZ5;A0A7I2YQK9;A0A7P0NGZ6;E9PQM1;E9PR21	Cathepsin B;	CTSB;	sp|P07858|CATB_HUMAN Cathepsin B OS=Homo sapiens OX=9606 GN=CTSB PE=1 SV=3;tr|E9PSG5|E9PSG5_HUMAN Cathepsin B OS=Homo sapiens OX=9606 GN=CTSB PE=1 SV=2;tr|A0A7I2V440|A0A7I2V440_HUMAN Cathepsin B OS=Homo sapiens OX=9606 GN=CTSB PE=1 SV=1;tr|A0A7I2V4Z9|A0A7I	20	5	5	5	20.9	37.821	339	37.57	5	3	5	3	5	3	20.9	12.7	478740000	251840000	226890000	11136000	6841200	4294800
Q8IY37;F5H3Y4	Q8IY37;F5H3Y4	Probable ATP-dependent RNA helicase DHX37;DEAH-box helicase 37 (Fragment)	DHX37	sp|Q8IY37|DHX37_HUMAN Probable ATP-dependent RNA helicase DHX37 OS=Homo sapiens OX=9606 GN=DHX37 PE=1 SV=1;tr|F5H3Y4|F5H3Y4_HUMAN DEAH-box helicase 37 (Fragment) OS=Homo sapiens OX=9606 GN=DHX37 PE=1 SV=2	2	10	10	10	11.1	129.54	1157	36.987	9	2	9	2	9	2	10.2	2	203010000	187880000	15133000	1766600	1766600	222540
Q9ULX3;H3BUR4	Q9ULX3;H3BUR4	RNA-binding protein NOB1;NIN1 (RPN12) binding protein 1 homolog	NOB1	sp|Q9ULX3|NOB1_HUMAN RNA-binding protein NOB1 OS=Homo sapiens OX=9606 GN=NOB1 PE=1 SV=1;tr|H3BUR4|H3BUR4_HUMAN NIN1 (RPN12) binding protein 1 homolog OS=Homo sapiens OX=9606 GN=NOB1 PE=1 SV=1	2	6	6	6	16.5	46.674	412	36.723	6	4	6	4	6	4	16.5	12.4	311130000	170590000	140540000	3587400	1769100	1818200
Q14192;C9J3S8;F8WDA8;U3KQT4	Q14192	Four and a half LIM domains protein 2	FHL2	sp|Q14192|FHL2_HUMAN Four and a half LIM domains protein 2 OS=Homo sapiens OX=9606 GN=FHL2 PE=1 SV=3	4	10	10	10	48	32.193	279	36.643	6	6	6	6	6	6	31.5	27.6	283400000	139640000	143760000	6467000	3185100	3281900
H0Y9G6;E7ETU7;P09001;D6RC14;E9PF06;D6RBQ5	H0Y9G6;E7ETU7;P09001;D6RC14;E9PF06	Mitochondrial ribosomal protein L3 (Fragment);Mitochondrial ribosomal protein L3;	MRPL3;	tr|H0Y9G6|H0Y9G6_HUMAN Mitochondrial ribosomal protein L3 (Fragment) OS=Homo sapiens OX=9606 GN=MRPL3 PE=1 SV=1;tr|E7ETU7|E7ETU7_HUMAN Mitochondrial ribosomal protein L3 OS=Homo sapiens OX=9606 GN=MRPL3 PE=1 SV=1;sp|P09001|RM03_HUMAN 39S ribosomal protein	6	5	5	5	22.9	40.47	363	36.631	5	3	5	3	5	3	22.9	17.9	313650000	144310000	169350000	1573200	1573200	2565500
O95400	O95400	CD2 antigen cytoplasmic tail-binding protein 2	CD2BP2	sp|O95400|CD2B2_HUMAN CD2 antigen cytoplasmic tail-binding protein 2 OS=Homo sapiens OX=9606 GN=CD2BP2 PE=1 SV=1	1	5	5	5	29.3	37.646	341	36.527	5	3	5	3	5	3	29.3	13.5	163680000	90199000	73477000	7732200	4621800	3110400
M0R300;M0R0P8;Q13459;M0R2J3;M0QZY4	M0R300;M0R0P8;Q13459	Myosin IXB (Fragment);Myosin IXB;Unconventional myosin-IXb	MYO9B	tr|M0R300|M0R300_HUMAN Myosin IXB (Fragment) OS=Homo sapiens OX=9606 GN=MYO9B PE=1 SV=8;tr|M0R0P8|M0R0P8_HUMAN Myosin IXB OS=Homo sapiens OX=9606 GN=MYO9B PE=1 SV=1;sp|Q13459|MYO9B_HUMAN Unconventional myosin-IXb OS=Homo sapiens OX=9606 GN=MYO9B PE=1 SV=3	5	15	15	15	10.3	234.07	2071	36.522	11	8	11	8	11	8	7.5	5.5	345450000	233940000	111510000	1275300	796580	478680
Q15434;F8W1T6;F5H5C8;F8VV01;A0A1W2PQV1;F8VQS9	Q15434;F8W1T6	RNA-binding motif, single-stranded-interacting protein 2;RNA binding motif single stranded interacting protein 2	RBMS2	sp|Q15434|RBMS2_HUMAN RNA-binding motif, single-stranded-interacting protein 2 OS=Homo sapiens OX=9606 GN=RBMS2 PE=1 SV=1;tr|F8W1T6|F8W1T6_HUMAN RNA binding motif single stranded interacting protein 2 OS=Homo sapiens OX=9606 GN=RBMS2 PE=1 SV=1	6	6	6	4	20.1	43.958	407	36.336	4	5	4	5	3	4	13	17.7	198150000	82516000	115630000	9436000	4584200	4851800
Q9H6W3	Q9H6W3	Ribosomal oxygenase 1	RIOX1	sp|Q9H6W3|RIOX1_HUMAN Ribosomal oxygenase 1 OS=Homo sapiens OX=9606 GN=RIOX1 PE=1 SV=2	1	9	9	9	22.2	71.085	641	36.185	8	4	8	4	8	4	19	9	280040000	177200000	102840000	2541600	1442700	1098900
P62851;E9PQK3;E9PK60	P62851	40S ribosomal protein S25	RPS25	sp|P62851|RS25_HUMAN 40S ribosomal protein S25 OS=Homo sapiens OX=9606 GN=RPS25 PE=1 SV=1	3	11	11	11	64.8	13.742	125	36.183	8	9	8	9	8	9	50.4	47.2	7471200000	4283600000	3187700000	1073600000	602890000	470670000
P78362;H7C5L6;H7C521;C9J2M4;C9JWF7;F8WBW4	P78362	SRSF protein kinase 2	SRPK2	sp|P78362|SRPK2_HUMAN SRSF protein kinase 2 OS=Homo sapiens OX=9606 GN=SRPK2 PE=1 SV=3	6	18	11	11	27.6	77.526	688	36.121	16	12	10	6	10	6	23.5	20.2	385310000	256950000	128360000	7143700	5235500	1908200
Q9UIL1;A0A0C4DGB0;A0A804E055	Q9UIL1;A0A0C4DGB0;A0A804E055	Short coiled-coil protein	SCOC;	sp|Q9UIL1|SCOC_HUMAN Short coiled-coil protein OS=Homo sapiens OX=9606 GN=SCOC PE=1 SV=2;tr|A0A0C4DGB0|A0A0C4DGB0_HUMAN Short coiled-coil protein OS=Homo sapiens OX=9606 GN=SCOC PE=1 SV=1;tr|A0A804E055|A0A804E055_HUMAN Short coiled-coil protein OS=Homo sap	3	4	4	4	36.5	18.045	159	36.059	2	3	2	3	2	3	17.6	30.2	133730000	54175000	79554000	1821000	1821000	11365000
O15541	O15541	E3 ubiquitin-protein ligase RNF113A	RNF113A	sp|O15541|R113A_HUMAN E3 ubiquitin-protein ligase RNF113A OS=Homo sapiens OX=9606 GN=RNF113A PE=1 SV=1	1	7	7	7	23	38.787	343	36.03	6	7	6	7	6	7	19.8	23	528410000	210650000	317760000	8738300	3811600	4926700
Q99569;H0YFB1;E7EST6;B4DRK2;E9PHB5;E7EPC8;Q9UQB3	Q99569	Plakophilin-4	PKP4	sp|Q99569|PKP4_HUMAN Plakophilin-4 OS=Homo sapiens OX=9606 GN=PKP4 PE=1 SV=2	7	6	6	6	6.7	131.87	1192	35.975	4	3	4	3	4	3	3.9	4.1	69487000	25207000	44280000	345290	345290	606580
P62937;F8WE65;C9J5S7;A0A7I2V4V1;A0A7I2V5J5;P0DN26;A0A0H2UH34;A0A0B4J2A2;A0A075B767;A0A075B759;Q9Y536;F5H284	P62937;F8WE65;C9J5S7;A0A7I2V4V1	Peptidyl-prolyl cis-trans isomerase A;Peptidyl-prolyl cis-trans isomerase;	PPIA;	sp|P62937|PPIA_HUMAN Peptidyl-prolyl cis-trans isomerase A OS=Homo sapiens OX=9606 GN=PPIA PE=1 SV=2;tr|F8WE65|F8WE65_HUMAN Peptidyl-prolyl cis-trans isomerase OS=Homo sapiens OX=9606 GN=PPIA PE=1 SV=1;tr|C9J5S7|C9J5S7_HUMAN Peptidyl-prolyl cis-trans isome	12	6	6	6	49.1	18.012	165	35.943	5	5	5	5	5	5	40.6	49.1	300340000	89230000	211110000	11982000	2787300	9194700
P52756;C9JFQ5;C9J9P7	P52756	RNA-binding protein 5	RBM5	sp|P52756|RBM5_HUMAN RNA-binding protein 5 OS=Homo sapiens OX=9606 GN=RBM5 PE=1 SV=2	3	11	11	11	16.6	92.153	815	35.845	9	6	9	6	9	6	13.7	9	291220000	181270000	109950000	6261100	3918100	2343000
E5RI98;A0A7I2V5J8	E5RI98;A0A7I2V5J8	Nucleophosmin	NPM1	tr|E5RI98|E5RI98_HUMAN Nucleophosmin OS=Homo sapiens OX=9606 GN=NPM1 PE=1 SV=2;tr|A0A7I2V5J8|A0A7I2V5J8_HUMAN Nucleophosmin OS=Homo sapiens OX=9606 GN=NPM1 PE=1 SV=1	2	33	1	1	80	25.294	230	35.706	28	32	1	1	1	1	78.7	79.6	39152000	23221000	15931000	1786200	1786200	1225500
Q86Y79;A0A096LP22;A0A096LP34;C9J7Z1;A0A096LPA3	Q86Y79;A0A096LP22;A0A096LP34;C9J7Z1;A0A096LPA3	Probable peptidyl-tRNA hydrolase;Peptidyl-tRNA hydrolase 1 homolog (Fragment);	PTRH1;	sp|Q86Y79|PTH_HUMAN Probable peptidyl-tRNA hydrolase OS=Homo sapiens OX=9606 GN=PTRH1 PE=1 SV=1;tr|A0A096LP22|A0A096LP22_HUMAN Peptidyl-tRNA hydrolase 1 homolog (Fragment) OS=Homo sapiens OX=9606 GN=PTRH1 PE=1 SV=1;tr|A0A096LP34|A0A096LP34_HUMAN Peptidyl-t	5	6	6	6	36.9	22.936	214	35.645	4	4	4	4	4	4	28.5	26.2	167660000	108940000	58714000	5508700	4045700	1463000
Q92665	Q92665	28S ribosomal protein S31, mitochondrial	MRPS31	sp|Q92665|RT31_HUMAN 28S ribosomal protein S31, mitochondrial OS=Homo sapiens OX=9606 GN=MRPS31 PE=1 SV=3	1	9	9	9	26.8	45.318	395	35.543	5	5	5	5	5	5	19.7	14.7	94594000	64235000	30359000	2875300	1660900	1214400
P62854;Q5JNZ5	P62854;Q5JNZ5	40S ribosomal protein S26;Putative 40S ribosomal protein S26-like 1	RPS26;RPS26P11	sp|P62854|RS26_HUMAN 40S ribosomal protein S26 OS=Homo sapiens OX=9606 GN=RPS26 PE=1 SV=3;sp|Q5JNZ5|RS26L_HUMAN Putative 40S ribosomal protein S26-like 1 OS=Homo sapiens OX=9606 GN=RPS26P11 PE=5 SV=1	2	8	8	8	47	13.015	115	35.469	6	7	6	7	6	7	46.1	40	13813000000	7741300000	6071900000	1836000000	1017400000	818580000
O75340;A0A024QZ42;A0A6Q8PH81;H0Y9X3;A0A087WZ38;D6RA21;Q86W51	O75340;A0A024QZ42	Programmed cell death protein 6;HCG1985580, isoform CRA_c	PDCD6	sp|O75340|PDCD6_HUMAN Programmed cell death protein 6 OS=Homo sapiens OX=9606 GN=PDCD6 PE=1 SV=1;tr|A0A024QZ42|A0A024QZ42_HUMAN HCG1985580, isoform CRA_c OS=Homo sapiens OX=9606 GN=PDCD6 PE=1 SV=1	7	7	7	7	63.4	21.868	191	35.433	6	4	6	4	6	4	57.6	42.9	352270000	223090000	129180000	5940400	5940400	7793900
Q7KZF4;H7C597	Q7KZF4	Staphylococcal nuclease domain-containing protein 1	SND1	sp|Q7KZF4|SND1_HUMAN Staphylococcal nuclease domain-containing protein 1 OS=Homo sapiens OX=9606 GN=SND1 PE=1 SV=1	2	14	14	14	16.8	102	910	35.431	13	2	13	2	13	2	14.7	3.3	264950000	219440000	45512000	3142500	2721700	420790
A0A8Q3SIG7;A0A8V8TM87;A0A8V8TM61;F5H578;A0A7N4I394;O75400	A0A8Q3SIG7;A0A8V8TM87;A0A8V8TM61;F5H578;A0A7N4I394;O75400	Pre-mRNA processing factor 40 homolog A;	PRPF40A;	tr|A0A8Q3SIG7|A0A8Q3SIG7_HUMAN Pre-mRNA processing factor 40 homolog A OS=Homo sapiens OX=9606 GN=PRPF40A PE=1 SV=1;tr|A0A8V8TM87|A0A8V8TM87_HUMAN Pre-mRNA processing factor 40 homolog A OS=Homo sapiens OX=9606 GN=PRPF40A PE=1 SV=1;tr|A0A8V8TM61|A0A8V8TM61	6	8	8	7	9.3	104.36	915	35.367	6	4	6	4	6	3	6	5.7	175640000	85978000	89666000	3152200	1859000	1293200
Q8NFW8;F5GYM0;F5H296	Q8NFW8	N-acylneuraminate cytidylyltransferase	CMAS	sp|Q8NFW8|NEUA_HUMAN N-acylneuraminate cytidylyltransferase OS=Homo sapiens OX=9606 GN=CMAS PE=1 SV=2	3	11	11	11	32	48.379	434	35.356	10	7	10	7	10	7	29	23.3	432520000	297540000	134980000	8354900	5412400	2942500
A2NJV5;A0A0A0MRZ7;A0A075B6S2;A0A075B6S6;A0A075B6P5;A0A087WW87;P06310;P01615;P01614	A2NJV5;A0A0A0MRZ7;A0A075B6S2	Immunoglobulin kappa variable 2-29;Immunoglobulin kappa variable 2D-26;	IGKV2-29;IGKV2D-26;	sp|A2NJV5|KV229_HUMAN Immunoglobulin kappa variable 2-29 OS=Homo sapiens OX=9606 GN=IGKV2-29 PE=3 SV=2;sp|A0A0A0MRZ7|KVD26_HUMAN Immunoglobulin kappa variable 2D-26 OS=Homo sapiens OX=9606 GN=IGKV2D-26 PE=3 SV=1;sp|A0A075B6S2|KVD29_HUMAN Immunoglobulin kap	9	3	3	2	16.7	13.085	120	35.188	3	3	3	3	2	2	16.7	16.7	2436100000	1283000000	1153100000	295730000	141800000	153930000
A0A8I5KW95;Q7LGA3;A0A8I5KR52;A0A8I5QKN0;K7EP71	A0A8I5KW95;Q7LGA3;A0A8I5KR52;A0A8I5QKN0	Heparan sulfate 2-O-sulfotransferase 1;	HS2ST1;	tr|A0A8I5KW95|A0A8I5KW95_HUMAN Heparan sulfate 2-O-sulfotransferase 1 OS=Homo sapiens OX=9606 GN=HS2ST1 PE=1 SV=1;sp|Q7LGA3|HS2ST_HUMAN Heparan sulfate 2-O-sulfotransferase 1 OS=Homo sapiens OX=9606 GN=HS2ST1 PE=1 SV=1;tr|A0A8I5KR52|A0A8I5KR52_HUMAN Hepara	5	7	7	7	30.8	35.214	299	35.173	6	5	6	5	6	5	27.4	19.1	404600000	221790000	182800000	18512000	9920700	8591400
Q13523;H0YDJ3	Q13523;H0YDJ3	Serine/threonine-protein kinase PRP4 homolog;Serine/threonine-protein kinase PRP4 homolog (Fragment)	PRPF4B	sp|Q13523|PRP4B_HUMAN Serine/threonine-protein kinase PRP4 homolog OS=Homo sapiens OX=9606 GN=PRPF4B PE=1 SV=3;tr|H0YDJ3|H0YDJ3_HUMAN Serine/threonine-protein kinase PRP4 homolog (Fragment) OS=Homo sapiens OX=9606 GN=PRPF4B PE=1 SV=1	2	13	13	13	17.5	116.99	1007	35.083	11	6	11	6	11	6	15.3	6.6	328370000	261570000	66802000	2102300	1911600	190740
Q9NQT4;M0R102;M0R050;M0R289	Q9NQT4;M0R102;M0R050	Exosome complex component RRP46;Exosome component 5	EXOSC5;	sp|Q9NQT4|EXOS5_HUMAN Exosome complex component RRP46 OS=Homo sapiens OX=9606 GN=EXOSC5 PE=1 SV=1;tr|M0R102|M0R102_HUMAN Exosome component 5 OS=Homo sapiens OX=9606 GN=EXOSC5 PE=1 SV=9;tr|M0R050|M0R050_HUMAN Exosome component 5 OS=Homo sapiens OX=9606 GN=E	4	8	8	8	37	25.249	235	34.996	7	5	7	5	7	5	34	28.9	556140000	367790000	188350000	30441000	19848000	10592000
P56537;A0A0U1RQV5;F8WD20;B7ZBH1;A0A0B4J1Y7;F8WDS6	P56537;A0A0U1RQV5	Eukaryotic translation initiation factor 6;Eukaryotic translation initiation factor 6 (Fragment)	EIF6;	sp|P56537|IF6_HUMAN Eukaryotic translation initiation factor 6 OS=Homo sapiens OX=9606 GN=EIF6 PE=1 SV=1;tr|A0A0U1RQV5|A0A0U1RQV5_HUMAN Eukaryotic translation initiation factor 6 (Fragment) OS=Homo sapiens OX=9606 PE=1 SV=1	6	4	4	4	31.4	26.599	245	34.959	4	1	4	1	4	1	31.4	9.8	123700000	99464000	24232000	3621500	3621500	2423200
Q8NB90;A0A6Q8PGU6;J3QRR3;J3QRW1;J3QLH6;J3KRP2;J3QSA9;J3QQM1;P62195	Q8NB90;A0A6Q8PGU6	Ribosome biogenesis protein SPATA5;vesicle-fusing ATPase	SPATA5	sp|Q8NB90|SPAT5_HUMAN Ribosome biogenesis protein SPATA5 OS=Homo sapiens OX=9606 GN=SPATA5 PE=1 SV=3;tr|A0A6Q8PGU6|A0A6Q8PGU6_HUMAN vesicle-fusing ATPase OS=Homo sapiens OX=9606 GN=SPATA5 PE=1 SV=1	9	12	12	12	15.8	97.903	893	34.674	11	6	11	6	11	6	15.7	8.5	367200000	243490000	123710000	2992700	2405900	586860
Q5VTI5;A0A1B0GUN5;Q9Y2H5;A0A5F9ZH45	Q5VTI5;A0A1B0GUN5;Q9Y2H5	Pleckstrin homology domain containing A6;	PLEKHA6;	tr|Q5VTI5|Q5VTI5_HUMAN Pleckstrin homology domain containing A6 OS=Homo sapiens OX=9606 GN=PLEKHA6 PE=1 SV=1;tr|A0A1B0GUN5|A0A1B0GUN5_HUMAN Pleckstrin homology domain containing A6 OS=Homo sapiens OX=9606 GN=PLEKHA6 PE=1 SV=1;sp|Q9Y2H5|PKHA6_HUMAN Pleckstr	4	10	10	10	11.5	119.29	1068	34.577	7	6	7	6	7	6	7.7	7.1	247840000	187410000	60430000	1371500	866480	505060
Q9UET6;B7Z4K4	Q9UET6;B7Z4K4	Putative tRNA (cytidine(32)/guanosine(34)-2-O)-methyltransferase;FtsJ RNA 2-O-methyltransferase 1	FTSJ1	sp|Q9UET6|TRM7_HUMAN Putative tRNA (cytidine(32)/guanosine(34)-2-O)-methyltransferase OS=Homo sapiens OX=9606 GN=FTSJ1 PE=1 SV=2;tr|B7Z4K4|B7Z4K4_HUMAN FtsJ RNA 2-O-methyltransferase 1 OS=Homo sapiens OX=9606 GN=FTSJ1 PE=1 SV=1	2	5	5	5	23.1	36.079	329	34.507	4	4	4	4	4	4	19.8	17.6	194800000	96631000	98169000	7531200	3995300	3535900
Q7Z5J4;A8MXE8;J3QLL5	Q7Z5J4;A8MXE8	Retinoic acid-induced protein 1;Retinoic acid induced 1 (Fragment)	RAI1	sp|Q7Z5J4|RAI1_HUMAN Retinoic acid-induced protein 1 OS=Homo sapiens OX=9606 GN=RAI1 PE=1 SV=2;tr|A8MXE8|A8MXE8_HUMAN Retinoic acid induced 1 (Fragment) OS=Homo sapiens OX=9606 GN=RAI1 PE=1 SV=1	3	5	5	5	5.4	203.35	1906	34.359	4	3	4	3	4	3	4.1	2.7	132500000	69564000	62932000	305490	171070	134410
P25054;E9PFT7;A0A2Q2SV78;E7EMH9;A0A0C4DGQ0;B5MDS5;O95996	P25054;E9PFT7	Adenomatous polyposis coli protein;APC regulator of WNT signaling pathway (Fragment)	APC	sp|P25054|APC_HUMAN Adenomatous polyposis coli protein OS=Homo sapiens OX=9606 GN=APC PE=1 SV=2;tr|E9PFT7|E9PFT7_HUMAN APC regulator of WNT signaling pathway (Fragment) OS=Homo sapiens OX=9606 GN=APC PE=1 SV=8	7	12	12	12	5.6	311.64	2843	34.164	6	8	6	8	6	8	2.8	3.7	187250000	88275000	98974000	708030	346180	361850
G1UD79;Q7Z309	G1UD79;Q7Z309	PABIR family member 2	PABIR2	tr|G1UD79|G1UD79_HUMAN PABIR family member 2 OS=Homo sapiens OX=9606 GN=PABIR2 PE=1 SV=1;sp|Q7Z309|PBIR2_HUMAN PABIR family member 2 OS=Homo sapiens OX=9606 GN=PABIR2 PE=1 SV=2	2	6	6	6	30.7	29.186	267	34.136	1	5	1	5	1	5	3	30.7	122130000	7384200	114750000	568020	568020	8827000
I3L4N8;P63261;A0A804GS07;A0A6Q8PFE4;I3L3I0;I3L1U9;I3L3R2;J3KT65;K7EM38;Q6S8J3;Q562R1;A0A2R8YEA7;A5A3E0;A0A2R8YFE2;P0CG38;P0CG39;Q9BYX7;F8WCH0;A0A7P0TBL1	I3L4N8;P63261;A0A804GS07;A0A6Q8PFE4;I3L3I0;I3L1U9	Actin gamma 1;Actin, cytoplasmic 2;	ACTG1;	tr|I3L4N8|I3L4N8_HUMAN Actin gamma 1 OS=Homo sapiens OX=9606 GN=ACTG1 PE=1 SV=9;sp|P63261|ACTG_HUMAN Actin, cytoplasmic 2 OS=Homo sapiens OX=9606 GN=ACTG1 PE=1 SV=1;tr|A0A804GS07|A0A804GS07_HUMAN Actin gamma 1 OS=Homo sapiens OX=9606 GN=ACTG1 PE=1 SV=1;tr|	19	38	1	1	88.3	38.975	351	34.1	38	30	1	0	1	0	88.3	80.1	94364000	94364000	0	4102800	4102800	0
O15355	O15355	Protein phosphatase 1G	PPM1G	sp|O15355|PPM1G_HUMAN Protein phosphatase 1G OS=Homo sapiens OX=9606 GN=PPM1G PE=1 SV=1	1	10	10	10	26.7	59.271	546	33.945	4	7	4	7	4	7	11.5	17.2	185540000	41663000	143870000	3831500	584130	3247400
Q9H707	Q9H707	Zinc finger protein 552	ZNF552	sp|Q9H707|ZN552_HUMAN Zinc finger protein 552 OS=Homo sapiens OX=9606 GN=ZNF552 PE=1 SV=2	1	11	11	7	38.6	46.198	407	33.912	10	5	10	5	6	4	34.4	19.9	370340000	220910000	149430000	4410200	2958500	1451600
Q17RS7;A0A087WXY3	Q17RS7	Flap endonuclease GEN homolog 1	GEN1	sp|Q17RS7|GEN_HUMAN Flap endonuclease GEN homolog 1 OS=Homo sapiens OX=9606 GN=GEN1 PE=1 SV=2	2	6	6	6	9.7	102.88	908	33.89	5	3	5	3	5	3	8.4	5.6	145320000	80828000	64489000	1297300	650460	646840
A0A8V8TLK7;A0A8V8TLM6;P02786;A0A8V8TM41;A0A8V8TND0;G3V0E5;A0A8V8TLK4;F8WBE5;A0A8V8TM46;A0A8V8TLN0;A0A8V8TN37	A0A8V8TLK7;A0A8V8TLM6;P02786;A0A8V8TM41;A0A8V8TND0;G3V0E5;A0A8V8TLK4	Transferrin receptor protein 1;	TFRC;	tr|A0A8V8TLK7|A0A8V8TLK7_HUMAN Transferrin receptor protein 1 OS=Homo sapiens OX=9606 GN=TFRC PE=1 SV=1;tr|A0A8V8TLM6|A0A8V8TLM6_HUMAN Transferrin receptor protein 1 OS=Homo sapiens OX=9606 GN=TFRC PE=1 SV=1;sp|P02786|TFR1_HUMAN Transferrin receptor protei	11	6	6	6	11.8	76.233	686	33.836	0	6	0	6	0	6	0	11.8	221610000	0	221610000	4763800	0	4763800
A0A0A0MT33;Q9UPN6	A0A0A0MT33;Q9UPN6	SR-related CTD associated factor 8;SR-related and CTD-associated factor 8	SCAF8	tr|A0A0A0MT33|A0A0A0MT33_HUMAN SR-related CTD associated factor 8 OS=Homo sapiens OX=9606 GN=SCAF8 PE=1 SV=1;sp|Q9UPN6|SCAF8_HUMAN SR-related and CTD-associated factor 8 OS=Homo sapiens OX=9606 GN=SCAF8 PE=1 SV=1	2	8	8	7	7.5	148.86	1349	33.796	6	4	6	4	5	3	4.8	4.2	151240000	91910000	59335000	1613900	1371000	242890
Q9P035;H3BS72;H3BPZ1	Q9P035;H3BS72;H3BPZ1	Very-long-chain (3R)-3-hydroxyacyl-CoA dehydratase 3;Very-long-chain (3R)-3-hydroxyacyl-CoA dehydratase;	HACD3;	sp|Q9P035|HACD3_HUMAN Very-long-chain (3R)-3-hydroxyacyl-CoA dehydratase 3 OS=Homo sapiens OX=9606 GN=HACD3 PE=1 SV=2;tr|H3BS72|H3BS72_HUMAN Very-long-chain (3R)-3-hydroxyacyl-CoA dehydratase OS=Homo sapiens OX=9606 GN=HACD3 PE=1 SV=1;tr|H3BPZ1|H3BPZ1_HUMA	3	6	6	6	18.5	43.159	362	33.738	5	2	5	2	5	2	14.4	7.2	198010000	115340000	82670000	7637200	3044400	4592800
Q14592;Q08ER8;O43296	Q14592	Zinc finger protein 460	ZNF460	sp|Q14592|ZN460_HUMAN Zinc finger protein 460 OS=Homo sapiens OX=9606 GN=ZNF460 PE=1 SV=2	3	7	7	7	17.4	63.664	562	33.72	7	2	7	2	7	2	17.4	4.3	484470000	456510000	27959000	3193100	3193100	931950
Q8N5C6	Q8N5C6	S1 RNA-binding domain-containing protein 1	SRBD1	sp|Q8N5C6|SRBD1_HUMAN S1 RNA-binding domain-containing protein 1 OS=Homo sapiens OX=9606 GN=SRBD1 PE=1 SV=2	1	12	12	12	14.2	111.77	995	33.709	7	8	7	8	7	8	7.4	9.8	246090000	101710000	144380000	2823700	1564800	1258900
E9PKG1;Q99873;E9PIX6;E9PNR9;E9PQ98;H0YDE4;E9PMW9;E9PMZ2	E9PKG1;Q99873;E9PIX6;E9PNR9;E9PQ98;H0YDE4	Protein arginine methyltransferase 1;Protein arginine N-methyltransferase 1;	PRMT1;	tr|E9PKG1|E9PKG1_HUMAN Protein arginine methyltransferase 1 OS=Homo sapiens OX=9606 GN=PRMT1 PE=1 SV=1;sp|Q99873|ANM1_HUMAN Protein arginine N-methyltransferase 1 OS=Homo sapiens OX=9606 GN=PRMT1 PE=1 SV=3;tr|E9PIX6|E9PIX6_HUMAN Protein arginine methyltran	8	9	9	9	35.1	37.709	325	33.137	8	7	8	7	8	7	32	25.8	377640000	208470000	169160000	10309000	5237800	5071000
Q14145;K7EQX2;K7EPZ3;K7EJ49;K7EJD8;K7ESE0	Q14145	Kelch-like ECH-associated protein 1	KEAP1	sp|Q14145|KEAP1_HUMAN Kelch-like ECH-associated protein 1 OS=Homo sapiens OX=9606 GN=KEAP1 PE=1 SV=2	6	8	8	8	19.6	69.666	624	33.071	7	3	7	3	7	3	17.9	5.6	140180000	96412000	43771000	2135100	1409500	725610
P35625	P35625	Metalloproteinase inhibitor 3	TIMP3	sp|P35625|TIMP3_HUMAN Metalloproteinase inhibitor 3 OS=Homo sapiens OX=9606 GN=TIMP3 PE=1 SV=2	1	10	10	10	48.8	24.145	211	33.029	9	4	9	4	9	4	43.1	26.1	408610000	220690000	187920000	23470000	13158000	10311000
Q9NRX1;F8WBJ6	Q9NRX1	RNA-binding protein PNO1	PNO1	sp|Q9NRX1|PNO1_HUMAN RNA-binding protein PNO1 OS=Homo sapiens OX=9606 GN=PNO1 PE=1 SV=1	2	6	6	6	37.7	27.924	252	32.969	6	3	6	3	6	3	37.7	13.9	236480000	176370000	60105000	6472200	5449700	1022500
P22692	P22692	Insulin-like growth factor-binding protein 4	IGFBP4	sp|P22692|IBP4_HUMAN Insulin-like growth factor-binding protein 4 OS=Homo sapiens OX=9606 GN=IGFBP4 PE=1 SV=2	1	3	3	3	17.8	27.934	258	32.795	2	3	2	3	2	3	12	17.8	227220000	64093000	163130000	2629200	2761100	2629200
Q15024	Q15024	Exosome complex component RRP42	EXOSC7	sp|Q15024|EXOS7_HUMAN Exosome complex component RRP42 OS=Homo sapiens OX=9606 GN=EXOSC7 PE=1 SV=3	1	5	5	5	27.5	31.821	291	32.775	5	3	5	3	5	3	27.5	14.1	281840000	215360000	66480000	8726200	6517800	2208400
Q8IWC1;A0A0A0MRP0	Q8IWC1;A0A0A0MRP0	MAP7 domain-containing protein 3;MAP7 domain containing 3 (Fragment)	MAP7D3	sp|Q8IWC1|MA7D3_HUMAN MAP7 domain-containing protein 3 OS=Homo sapiens OX=9606 GN=MAP7D3 PE=1 SV=2;tr|A0A0A0MRP0|A0A0A0MRP0_HUMAN MAP7 domain containing 3 (Fragment) OS=Homo sapiens OX=9606 GN=MAP7D3 PE=1 SV=1	2	9	9	9	13.7	98.428	876	32.765	7	7	7	7	7	7	9.9	10.5	228250000	120640000	107610000	2447700	1433800	1014000
P09629;P17509	P09629	Homeobox protein Hox-B7	HOXB7	sp|P09629|HXB7_HUMAN Homeobox protein Hox-B7 OS=Homo sapiens OX=9606 GN=HOXB7 PE=1 SV=4	2	5	5	5	22.6	24.014	217	32.703	3	4	3	4	3	4	12.4	22.1	98313000	39450000	58862000	3931100	893420	3037700
P06576;H0YH81;F8W0P7;F8W079;H0YI37	P06576;H0YH81	ATP synthase subunit beta, mitochondrial;ATP synthase subunit beta (Fragment)	ATP5F1B	sp|P06576|ATPB_HUMAN ATP synthase subunit beta, mitochondrial OS=Homo sapiens OX=9606 GN=ATP5F1B PE=1 SV=3;tr|H0YH81|H0YH81_HUMAN ATP synthase subunit beta (Fragment) OS=Homo sapiens OX=9606 GN=ATP5F1B PE=1 SV=1	5	6	6	6	18	56.559	529	32.608	5	3	5	3	5	3	15.3	8.5	163770000	103370000	60406000	2987900	1502800	1485100
P61160;A0A1B0GWD0;A0A1B0GWH0	P61160	Actin-related protein 2	ACTR2	sp|P61160|ARP2_HUMAN Actin-related protein 2 OS=Homo sapiens OX=9606 GN=ACTR2 PE=1 SV=1	3	6	6	6	20.6	44.76	394	32.601	1	6	1	6	1	6	4.3	20.6	79771000	10953000	68818000	1579300	521590	1579300
P13984	P13984	General transcription factor IIF subunit 2	GTF2F2	sp|P13984|T2FB_HUMAN General transcription factor IIF subunit 2 OS=Homo sapiens OX=9606 GN=GTF2F2 PE=1 SV=2	1	6	6	6	36.5	28.38	249	32.559	3	5	3	5	3	5	20.9	25.3	191420000	67369000	124050000	2745600	3545800	2745600
Q12778;A8MYZ6;A0A8I5QKU9;P98177	Q12778	Forkhead box protein O1	FOXO1	sp|Q12778|FOXO1_HUMAN Forkhead box protein O1 OS=Homo sapiens OX=9606 GN=FOXO1 PE=1 SV=2	4	6	6	6	15	69.661	655	32.373	5	5	5	5	5	5	13.1	13.4	302560000	118670000	183880000	6822100	2791200	4030800
P41161;H7C1D2;C9JR66;C9J5A5;C9J0Z2;C9JMF0	P41161	ETS translocation variant 5	ETV5	sp|P41161|ETV5_HUMAN ETS translocation variant 5 OS=Homo sapiens OX=9606 GN=ETV5 PE=1 SV=1	6	8	8	5	19.6	57.837	510	32.155	7	4	7	4	4	3	16.3	10.4	225390000	148760000	76624000	7547300	5358100	2189100
Q9Y221;J3QLW7;J3QRD6;J3QRR4	Q9Y221;J3QLW7;J3QRD6;J3QRR4	60S ribosome subunit biogenesis protein NIP7 homolog;Nucleolar pre-rRNA processing protein NIP7;	NIP7;	sp|Q9Y221|NIP7_HUMAN 60S ribosome subunit biogenesis protein NIP7 homolog OS=Homo sapiens OX=9606 GN=NIP7 PE=1 SV=1;tr|J3QLW7|J3QLW7_HUMAN Nucleolar pre-rRNA processing protein NIP7 OS=Homo sapiens OX=9606 GN=NIP7 PE=1 SV=1;tr|J3QRD6|J3QRD6_HUMAN Nucleolar	4	4	4	4	35	20.462	180	32.151	3	1	3	1	3	1	24.4	10.6	133940000	116710000	17233000	5240100	5240100	1436100
Q6NUK4;A0A0U1RR85	Q6NUK4;A0A0U1RR85	Receptor expression-enhancing protein 3;Receptor expression-enhancing protein (Fragment)	REEP3	sp|Q6NUK4|REEP3_HUMAN Receptor expression-enhancing protein 3 OS=Homo sapiens OX=9606 GN=REEP3 PE=1 SV=1;tr|A0A0U1RR85|A0A0U1RR85_HUMAN Receptor expression-enhancing protein (Fragment) OS=Homo sapiens OX=9606 GN=REEP3 PE=1 SV=1	2	5	5	5	22.4	29.264	255	32.024	5	3	5	3	5	3	22.4	18.8	359530000	235010000	124520000	10280000	6391800	3887800
F8VVM2;Q00325;F8VWQ0;F8VWR4	F8VVM2;Q00325	Phosphate carrier protein, mitochondrial	SLC25A3	tr|F8VVM2|F8VVM2_HUMAN Phosphate carrier protein, mitochondrial OS=Homo sapiens OX=9606 GN=SLC25A3 PE=1 SV=1;sp|Q00325|MPCP_HUMAN Phosphate carrier protein, mitochondrial OS=Homo sapiens OX=9606 GN=SLC25A3 PE=1 SV=2	4	10	10	10	31.5	36.161	324	32.02	9	7	9	7	9	7	31.5	25.9	1933000000	1260300000	672650000	42437000	26711000	15726000
Q9NRC8;I3L2A4;I3L480	Q9NRC8	NAD-dependent protein deacetylase sirtuin-7	SIRT7	sp|Q9NRC8|SIR7_HUMAN NAD-dependent protein deacetylase sirtuin-7 OS=Homo sapiens OX=9606 GN=SIRT7 PE=1 SV=1	3	5	5	5	18.2	44.898	400	31.946	5	1	5	1	5	1	18.2	4.5	76370000	57699000	18671000	3182100	2404100	777960
A0A7P0TB97;A0A7P0TAQ9;A0A7P0Z431;Q8IXB1;A0A7P0TB83;A0A7P0T9B7;A0A7P0TB22;E7EP04;A0A7P0Z4F2;A0A494C1G5;A0A7P0T8Y3	A0A7P0TB97;A0A7P0TAQ9;A0A7P0Z431;Q8IXB1;A0A7P0TB83;A0A7P0T9B7;A0A7P0TB22;E7EP04;A0A7P0Z4F2;A0A494C1G5;A0A7P0T8Y3	DnaJ homolog subfamily C member 10;	DNAJC10;	tr|A0A7P0TB97|A0A7P0TB97_HUMAN DnaJ homolog subfamily C member 10 OS=Homo sapiens OX=9606 GN=DNAJC10 PE=1 SV=1;tr|A0A7P0TAQ9|A0A7P0TAQ9_HUMAN DnaJ homolog subfamily C member 10 OS=Homo sapiens OX=9606 GN=DNAJC10 PE=1 SV=1;tr|A0A7P0Z431|A0A7P0Z431_HUMAN Dna	11	6	6	6	12	72.152	626	31.715	5	4	5	4	5	4	9.3	7	116060000	55644000	60412000	3683100	2060900	1622200
Q9HCM4	Q9HCM4	Band 4.1-like protein 5	EPB41L5	sp|Q9HCM4|E41L5_HUMAN Band 4.1-like protein 5 OS=Homo sapiens OX=9606 GN=EPB41L5 PE=1 SV=3	1	10	10	9	15.1	81.855	733	31.551	7	9	7	9	6	8	11.6	12.8	525700000	215500000	310200000	8095300	3749200	4346200
B7Z5F4;P43268;B5MCT2;P50549;O95238	B7Z5F4;P43268;B5MCT2;P50549	ETS variant transcription factor 4;ETS translocation variant 4;ETS variant transcription factor 1	ETV4;	tr|B7Z5F4|B7Z5F4_HUMAN ETS variant transcription factor 4 OS=Homo sapiens OX=9606 GN=ETV4 PE=1 SV=1;sp|P43268|ETV4_HUMAN ETS translocation variant 4 OS=Homo sapiens OX=9606 GN=ETV4 PE=1 SV=3;tr|B5MCT2|B5MCT2_HUMAN ETS variant transcription factor 1 OS=Homo	5	5	2	2	17.2	48.15	430	31.502	5	3	2	2	2	2	17.2	15.1	130600000	63130000	67467000	2406900	988680	1418200
F6VRR5;Q9BY77;F8WCX5;Q6R954	F6VRR5;Q9BY77;F8WCX5	DNA polymerase delta interacting protein 3;Polymerase delta-interacting protein 3;	POLDIP3;	tr|F6VRR5|F6VRR5_HUMAN DNA polymerase delta interacting protein 3 OS=Homo sapiens OX=9606 GN=POLDIP3 PE=1 SV=1;sp|Q9BY77|PDIP3_HUMAN Polymerase delta-interacting protein 3 OS=Homo sapiens OX=9606 GN=POLDIP3 PE=1 SV=2;tr|F8WCX5|F8WCX5_HUMAN DNA polymerase d	4	8	8	8	26	48.103	438	31.456	5	3	5	3	5	3	15.5	10.5	107470000	53334000	54132000	2614000	1904800	709250
A0A5F9ZHP1;A0A5F9ZH79;Q8N9N2;A0A5F9ZI37;A0A5K1VW55;H0YCB3;H0YE76;A0A5F9ZI10;E9PQZ6;E9PM82;H0YER2;E9PR40;E9PKM6;E9PL92;A0A5F9ZGP6;E9PJM2;E9PQ44	A0A5F9ZHP1;A0A5F9ZH79;Q8N9N2;A0A5F9ZI37;A0A5K1VW55;H0YCB3;H0YE76;A0A5F9ZI10	Activating signal cointegrator 1 complex subunit 1;	ASCC1;	tr|A0A5F9ZHP1|A0A5F9ZHP1_HUMAN Activating signal cointegrator 1 complex subunit 1 OS=Homo sapiens OX=9606 GN=ASCC1 PE=1 SV=1;tr|A0A5F9ZH79|A0A5F9ZH79_HUMAN Activating signal cointegrator 1 complex subunit 1 OS=Homo sapiens OX=9606 GN=ASCC1 PE=1 SV=1;sp|Q8N	17	11	11	11	28.9	43.475	377	31.378	11	4	11	4	11	4	28.9	10.9	463890000	319180000	144710000	16775000	10483000	6291600
A0A8Q3SHW5;A0A8Q3SHT1;A0A8Q3SHX7;Q9BSC4;A0A8Q3SIR1;A0A8Q3SHT6;A0A8Q3SHY9;A0A8Q3SHS4;A0A8Q3SHT2;A0A8Q3SHZ5	A0A8Q3SHW5;A0A8Q3SHT1;A0A8Q3SHX7;Q9BSC4;A0A8Q3SIR1;A0A8Q3SHT6	Nucleolar protein 10	NOL10;	tr|A0A8Q3SHW5|A0A8Q3SHW5_HUMAN Nucleolar protein 10 OS=Homo sapiens OX=9606 GN=NOL10 PE=1 SV=1;tr|A0A8Q3SHT1|A0A8Q3SHT1_HUMAN Nucleolar protein 10 OS=Homo sapiens OX=9606 GN=NOL10 PE=1 SV=1;tr|A0A8Q3SHX7|A0A8Q3SHX7_HUMAN Nucleolar protein 10 OS=Homo sapien	10	7	7	7	13.9	70.04	598	31.182	7	2	7	2	7	2	13.9	3.7	122960000	111530000	11435000	2838500	2502200	336310
O95816	O95816	BAG family molecular chaperone regulator 2	BAG2	sp|O95816|BAG2_HUMAN BAG family molecular chaperone regulator 2 OS=Homo sapiens OX=9606 GN=BAG2 PE=1 SV=1	1	4	4	4	29.9	23.772	211	31.141	3	4	3	4	3	4	22.3	29.9	127120000	41733000	85386000	3362200	1645000	1717200
V9GYY5;Q9UGY1	V9GYY5;Q9UGY1	Nucleolar protein 12 (Fragment);Nucleolar protein 12	;NOL12	tr|V9GYY5|V9GYY5_HUMAN Nucleolar protein 12 (Fragment) OS=Homo sapiens OX=9606 PE=3 SV=1;sp|Q9UGY1|NOL12_HUMAN Nucleolar protein 12 OS=Homo sapiens OX=9606 GN=NOL12 PE=1 SV=1	2	5	5	5	24.8	23.82	206	31.115	3	3	3	3	3	3	17.5	11.7	211490000	57750000	153740000	9098100	4577000	4521000
Q5RKV6	Q5RKV6	Exosome complex component MTR3	EXOSC6	sp|Q5RKV6|EXOS6_HUMAN Exosome complex component MTR3 OS=Homo sapiens OX=9606 GN=EXOSC6 PE=1 SV=1	1	9	9	9	39.7	28.235	272	31.025	9	7	9	7	9	7	39.7	31.2	510440000	331900000	178530000	30181000	19511000	10670000
A0A0J9YX62;O75190;E9PH18;C9J2C4;C9JN01;C9JB42;C9JDR7;C9JDX6;F8WCZ4;C9J2P2;C9JRD2;C9JXB9;Q8NHS0;P25686	A0A0J9YX62;O75190;E9PH18;C9J2C4	DnaJ heat shock protein family (Hsp40) member B6;DnaJ homolog subfamily B member 6;	DNAJB6;	tr|A0A0J9YX62|A0A0J9YX62_HUMAN DnaJ heat shock protein family (Hsp40) member B6 OS=Homo sapiens OX=9606 GN=DNAJB6 PE=1 SV=1;sp|O75190|DNJB6_HUMAN DnaJ homolog subfamily B member 6 OS=Homo sapiens OX=9606 GN=DNAJB6 PE=1 SV=2;tr|E9PH18|E9PH18_HUMAN DnaJ heat	14	4	4	4	16.5	36.657	334	31.013	4	2	4	2	4	2	16.5	8.4	176730000	117950000	58774000	3009300	3009300	3457300
O75815;Q5JU32;Q8N5H7	O75815	Breast cancer anti-estrogen resistance protein 3	BCAR3	sp|O75815|BCAR3_HUMAN Breast cancer anti-estrogen resistance protein 3 OS=Homo sapiens OX=9606 GN=BCAR3 PE=1 SV=1	3	10	10	10	15.8	92.565	825	30.982	7	7	7	7	7	7	11.8	11	212870000	114300000	98569000	2696900	1353900	1343000
Q14684	Q14684	Ribosomal RNA processing protein 1 homolog B	RRP1B	sp|Q14684|RRP1B_HUMAN Ribosomal RNA processing protein 1 homolog B OS=Homo sapiens OX=9606 GN=RRP1B PE=1 SV=3	1	6	6	6	9.2	84.427	758	30.891	5	5	5	5	5	5	7.8	9.1	134030000	93780000	40253000	3622500	2534600	1087900
A0A1W2PRV5;E7EQZ4;Q16637;B4DP61;H0YBZ9;A0A0G2JRX5;A0A0G2JRY6	A0A1W2PRV5;E7EQZ4;Q16637;B4DP61	Survival of motor neuron 2, centromeric;Survival motor neuron protein;	SMN2;SMN1;	tr|A0A1W2PRV5|A0A1W2PRV5_HUMAN Survival of motor neuron 2, centromeric OS=Homo sapiens OX=9606 GN=SMN2 PE=1 SV=1;tr|E7EQZ4|E7EQZ4_HUMAN Survival motor neuron protein OS=Homo sapiens OX=9606 GN=SMN1 PE=1 SV=1;sp|Q16637|SMN_HUMAN Survival motor neuron protei	7	7	7	7	33	30.415	282	30.853	5	4	5	4	5	4	27	23.4	230250000	147570000	82682000	25590000	16253000	9336200
Q5QPK2;H0Y368;O60762;A0A804HJ93;A0A804HIK9;Q5QPJ9;A0A804HIB3	Q5QPK2;H0Y368;O60762;A0A804HJ93;A0A804HIK9	Dolichol-phosphate mannosyltransferase subunit 1;	DPM1;	tr|Q5QPK2|Q5QPK2_HUMAN Dolichol-phosphate mannosyltransferase subunit 1 OS=Homo sapiens OX=9606 GN=DPM1 PE=1 SV=1;tr|H0Y368|H0Y368_HUMAN Dolichol-phosphate mannosyltransferase subunit 1 OS=Homo sapiens OX=9606 GN=DPM1 PE=1 SV=2;sp|O60762|DPM1_HUMAN Dolicho	7	7	7	7	30	32.426	287	30.771	4	6	4	6	4	6	15	22.3	392380000	197440000	194940000	5748300	4704400	1043900
Q86US8;I3L390	Q86US8	Telomerase-binding protein EST1A	SMG6	sp|Q86US8|EST1A_HUMAN Telomerase-binding protein EST1A OS=Homo sapiens OX=9606 GN=SMG6 PE=1 SV=2	2	10	10	10	9.4	160.46	1419	30.692	9	9	9	9	9	9	8.6	7.7	367900000	203220000	164680000	2550200	1271100	1279100
P50416;H3BMD2	P50416;H3BMD2	Carnitine O-palmitoyltransferase 1, liver isoform;Carnitine palmitoyltransferase 1A	CPT1A	sp|P50416|CPT1A_HUMAN Carnitine O-palmitoyltransferase 1, liver isoform OS=Homo sapiens OX=9606 GN=CPT1A PE=1 SV=2;tr|H3BMD2|H3BMD2_HUMAN Carnitine palmitoyltransferase 1A OS=Homo sapiens OX=9606 GN=CPT1A PE=1 SV=1	2	4	4	4	7.1	88.367	773	30.631	2	4	2	4	2	4	3.6	7.1	176760000	64208000	112550000	3451700	1493200	1958500
P42166	P42166	Lamina-associated polypeptide 2, isoform alpha	TMPO	sp|P42166|LAP2A_HUMAN Lamina-associated polypeptide 2, isoform alpha OS=Homo sapiens OX=9606 GN=TMPO PE=1 SV=2	1	3	3	2	6.2	75.491	694	30.563	3	0	3	0	2	0	6.2	0	59803000	59803000	0	1533400	1533400	0
A8CG34;Q96HA1;A8MY32;C9JFL1;C9JER0;C9J370;A0A0J9YWR1;Q6PJE2	A8CG34;Q96HA1	Nuclear envelope pore membrane protein POM 121C;Nuclear envelope pore membrane protein POM 121	POM121C;POM121	sp|A8CG34|P121C_HUMAN Nuclear envelope pore membrane protein POM 121C OS=Homo sapiens OX=9606 GN=POM121C PE=1 SV=3;sp|Q96HA1|P121A_HUMAN Nuclear envelope pore membrane protein POM 121 OS=Homo sapiens OX=9606 GN=POM121 PE=1 SV=2	8	7	7	7	8.7	125.09	1229	30.521	3	5	3	5	3	5	2.4	7.5	143600000	37892000	105700000	1530400	786520	743880
O95347;A0A0C4DGE5	O95347	Structural maintenance of chromosomes protein 2	SMC2	sp|O95347|SMC2_HUMAN Structural maintenance of chromosomes protein 2 OS=Homo sapiens OX=9606 GN=SMC2 PE=1 SV=2	2	8	8	8	9.4	135.65	1197	30.426	6	5	6	5	6	5	6.3	6.3	117510000	55117000	62390000	907250	496130	411120
Q5VYW8;Q9Y2P8	Q5VYW8;Q9Y2P8	RNA terminal phosphate cyclase like 1;RNA 3-terminal phosphate cyclase-like protein	RCL1	tr|Q5VYW8|Q5VYW8_HUMAN RNA terminal phosphate cyclase like 1 OS=Homo sapiens OX=9606 GN=RCL1 PE=1 SV=1;sp|Q9Y2P8|RCL1_HUMAN RNA 3-terminal phosphate cyclase-like protein OS=Homo sapiens OX=9606 GN=RCL1 PE=1 SV=3	2	2	2	2	16	19.887	175	30.349	2	2	2	2	2	2	16	16	170550000	74943000	95607000	12084000	4925800	7158100
F8VV64;Q63HR2	F8VV64;Q63HR2	Tensin 2;Tensin-2	TNS2	tr|F8VV64|F8VV64_HUMAN Tensin 2 OS=Homo sapiens OX=9606 GN=TNS2 PE=1 SV=1;sp|Q63HR2|TENS2_HUMAN Tensin-2 OS=Homo sapiens OX=9606 GN=TNS2 PE=1 SV=2	2	12	12	12	13.4	145.98	1344	29.975	8	5	8	5	8	5	9	5.3	151020000	109620000	41399000	945740	685880	259850
Q9NY93;F8WDT8;G3V0G3;H7C3E9;F8WEI3	Q9NY93;F8WDT8;G3V0G3;H7C3E9	Probable ATP-dependent RNA helicase DDX56;RNA helicase;ATP-dependent RNA helicase	DDX56;	sp|Q9NY93|DDX56_HUMAN Probable ATP-dependent RNA helicase DDX56 OS=Homo sapiens OX=9606 GN=DDX56 PE=1 SV=1;tr|F8WDT8|F8WDT8_HUMAN RNA helicase OS=Homo sapiens OX=9606 GN=DDX56 PE=1 SV=1;tr|G3V0G3|G3V0G3_HUMAN ATP-dependent RNA helicase OS=Homo sapiens OX=9	5	5	5	5	15.5	61.589	547	29.864	4	3	4	3	4	3	12.6	8.2	162540000	90101000	72442000	2811200	1394300	1417000
Q01804	Q01804	OTU domain-containing protein 4	OTUD4	sp|Q01804|OTUD4_HUMAN OTU domain-containing protein 4 OS=Homo sapiens OX=9606 GN=OTUD4 PE=1 SV=4	1	7	7	7	7.6	124.04	1114	29.809	4	5	4	5	4	5	4.1	5.1	198370000	117530000	80840000	3420200	2026400	1393800
Q5VYY1	Q5VYY1	Ankyrin repeat domain-containing protein 22	ANKRD22	sp|Q5VYY1|ANR22_HUMAN Ankyrin repeat domain-containing protein 22 OS=Homo sapiens OX=9606 GN=ANKRD22 PE=2 SV=1	1	7	7	7	36.1	21.848	191	29.787	0	7	0	7	0	7	0	36.1	155740000	0	155740000	8960500	0	8960500
P62891;Q59GN2;Q96EH5	P62891;Q59GN2	60S ribosomal protein L39;Putative 60S ribosomal protein L39-like 5	RPL39;RPL39P5	sp|P62891|RL39_HUMAN 60S ribosomal protein L39 OS=Homo sapiens OX=9606 GN=RPL39 PE=1 SV=2;sp|Q59GN2|R39L5_HUMAN Putative 60S ribosomal protein L39-like 5 OS=Homo sapiens OX=9606 GN=RPL39P5 PE=5 SV=2	3	5	5	5	62.7	6.4066	51	29.776	3	4	3	4	3	4	37.3	49	4330300000	2163900000	2166400000	1466500000	809750000	656710000
Q9BPZ7;B1AMB2;B1AMB1;B1AMA6;E9PGB8;B1AMA5	Q9BPZ7	Target of rapamycin complex 2 subunit MAPKAP1	MAPKAP1	sp|Q9BPZ7|SIN1_HUMAN Target of rapamycin complex 2 subunit MAPKAP1 OS=Homo sapiens OX=9606 GN=MAPKAP1 PE=1 SV=2	6	5	5	5	11.9	59.122	522	29.747	5	2	5	2	5	2	11.9	4.8	171590000	102200000	69384000	5818300	3340300	2478000
F8VYK6;F8VZZ7;F8VYK3;F8VTT7;F8VP94;F8VZ57	F8VYK6;F8VZZ7;F8VYK3;F8VTT7;F8VP94;F8VZ57	TARBP2 subunit of RISC loading complex;	TARBP2;	tr|F8VYK6|F8VYK6_HUMAN TARBP2 subunit of RISC loading complex OS=Homo sapiens OX=9606 GN=TARBP2 PE=1 SV=1;tr|F8VZZ7|F8VZZ7_HUMAN TARBP2 subunit of RISC loading complex OS=Homo sapiens OX=9606 GN=TARBP2 PE=1 SV=1;tr|F8VYK3|F8VYK3_HUMAN TARBP2 subunit of RIS	6	2	1	1	40.9	9.3606	88	29.744	2	1	1	0	1	0	40.9	18.2	0	0	0	0	0	0
Q86YV5	Q86YV5	Inactive tyrosine-protein kinase PRAG1	PRAG1	sp|Q86YV5|PRAG1_HUMAN Inactive tyrosine-protein kinase PRAG1 OS=Homo sapiens OX=9606 GN=PRAG1 PE=1 SV=4	1	11	11	11	11.5	149.62	1406	29.631	5	7	5	7	5	7	5.9	6.2	126830000	45977000	80853000	848820	141580	707240
O95758;X6R242	O95758	Polypyrimidine tract-binding protein 3	PTBP3	sp|O95758|PTBP3_HUMAN Polypyrimidine tract-binding protein 3 OS=Homo sapiens OX=9606 GN=PTBP3 PE=1 SV=2	2	7	5	5	13	59.689	552	29.601	6	4	4	2	4	2	10.9	7.1	76691000	41407000	35285000	2179300	2179300	1857100
Q86U38;A0A3B3ISH6	Q86U38	Nucleolar protein 9	NOP9	sp|Q86U38|NOP9_HUMAN Nucleolar protein 9 OS=Homo sapiens OX=9606 GN=NOP9 PE=1 SV=1	2	7	7	7	20	69.437	636	29.578	5	6	5	6	5	6	12.1	17.6	169710000	84454000	85256000	1134100	1134100	2368200
P62136;A0A7I2V4F7;E9PMD7	P62136;A0A7I2V4F7;E9PMD7	Serine/threonine-protein phosphatase PP1-alpha catalytic subunit;Serine/threonine-protein phosphatase;	PPP1CA;	sp|P62136|PP1A_HUMAN Serine/threonine-protein phosphatase PP1-alpha catalytic subunit OS=Homo sapiens OX=9606 GN=PPP1CA PE=1 SV=1;tr|A0A7I2V4F7|A0A7I2V4F7_HUMAN Serine/threonine-protein phosphatase OS=Homo sapiens OX=9606 GN=PPP1CA PE=1 SV=1;tr|E9PMD7|E9PM	3	12	4	3	42.1	37.512	330	29.411	12	8	4	3	3	2	42.1	32.7	331100000	199530000	131570000	6037900	3806200	2231700
Q06265;D6RIY6;D6R905;D6RA17;D6RAP4;H0Y9L5	Q06265;D6RIY6;D6R905	Exosome complex component RRP45;	EXOSC9;	sp|Q06265|EXOS9_HUMAN Exosome complex component RRP45 OS=Homo sapiens OX=9606 GN=EXOSC9 PE=1 SV=3;tr|D6RIY6|D6RIY6_HUMAN Exosome complex component RRP45 OS=Homo sapiens OX=9606 GN=EXOSC9 PE=1 SV=1;tr|D6R905|D6R905_HUMAN Exosome complex component RRP45 (Fra	6	9	9	9	24.6	48.948	439	29.396	7	8	7	8	7	8	18.5	21.9	387510000	231350000	156160000	18496000	11072000	7424500
Q9BT67	Q9BT67	NEDD4 family-interacting protein 1	NDFIP1	sp|Q9BT67|NFIP1_HUMAN NEDD4 family-interacting protein 1 OS=Homo sapiens OX=9606 GN=NDFIP1 PE=1 SV=1	1	2	2	2	12.7	24.899	221	29.22	0	2	0	2	0	2	0	12.7	218370000	0	218370000	19026000	0	19026000
Q9UHB9	Q9UHB9	Signal recognition particle subunit SRP68	SRP68	sp|Q9UHB9|SRP68_HUMAN Signal recognition particle subunit SRP68 OS=Homo sapiens OX=9606 GN=SRP68 PE=1 SV=2	1	5	5	5	12.6	70.729	627	28.952	5	2	5	2	5	2	12.6	6.5	186450000	124980000	61470000	869740	869740	1463600
Q09028;E9PNS2;E9PIC4;E9PNS6	Q09028	Histone-binding protein RBBP4	RBBP4	sp|Q09028|RBBP4_HUMAN Histone-binding protein RBBP4 OS=Homo sapiens OX=9606 GN=RBBP4 PE=1 SV=3	4	5	5	2	16.2	47.655	425	28.881	2	5	2	5	0	2	3.5	16.2	130410000	31854000	98557000	5948300	1873700	4074600
P58317;K7EQI1	P58317	Zinc finger protein 121	ZNF121	sp|P58317|ZN121_HUMAN Zinc finger protein 121 OS=Homo sapiens OX=9606 GN=ZNF121 PE=1 SV=2	2	8	8	8	24.6	44.694	390	28.731	8	3	8	3	8	3	24.6	12.1	165450000	84847000	80601000	1195500	338980	856510
Q9H1I8;H7C3Y4;B1AH59	Q9H1I8	Activating signal cointegrator 1 complex subunit 2	ASCC2	sp|Q9H1I8|ASCC2_HUMAN Activating signal cointegrator 1 complex subunit 2 OS=Homo sapiens OX=9606 GN=ASCC2 PE=1 SV=3	3	8	8	8	11.8	86.359	757	28.707	7	4	7	4	7	4	10.8	5.4	428380000	263960000	164420000	10190000	6465200	3724400
A0A0D9SFL3;B0QYK0;C9JGE3;Q01844	A0A0D9SFL3;B0QYK0;C9JGE3;Q01844	EWS RNA binding protein 1	EWSR1;	tr|A0A0D9SFL3|A0A0D9SFL3_HUMAN EWS RNA binding protein 1 OS=Homo sapiens OX=9606 GN=EWSR1 PE=1 SV=1;tr|B0QYK0|B0QYK0_HUMAN EWS RNA binding protein 1 OS=Homo sapiens OX=9606 GN=EWSR1 PE=1 SV=1;tr|C9JGE3|C9JGE3_HUMAN EWS RNA binding protein 1 OS=Homo sapiens	4	4	4	1	10.1	61.414	584	28.691	3	3	3	3	1	0	8.9	6.8	743240000	315170000	428070000	16274000	6936500	9337700
H7BZV7;Q9UBP9;A0A8V8TP70;A0A8V8TQW5;H0Y6R1;B8ZZL1	H7BZV7;Q9UBP9;A0A8V8TP70;A0A8V8TQW5	GULP PTB domain containing engulfment adaptor 1;PTB domain-containing engulfment adapter protein 1;	GULP1;	tr|H7BZV7|H7BZV7_HUMAN GULP PTB domain containing engulfment adaptor 1 OS=Homo sapiens OX=9606 GN=GULP1 PE=1 SV=2;sp|Q9UBP9|GULP1_HUMAN PTB domain-containing engulfment adapter protein 1 OS=Homo sapiens OX=9606 GN=GULP1 PE=1 SV=1;tr|A0A8V8TP70|A0A8V8TP70_H	6	7	7	7	24.3	42.683	379	28.591	5	6	5	6	5	6	19	19.8	200350000	72962000	127390000	3908200	1462200	2446000
Q15633;H3BV98;F8VSA1	Q15633	RISC-loading complex subunit TARBP2	TARBP2	sp|Q15633|TRBP2_HUMAN RISC-loading complex subunit TARBP2 OS=Homo sapiens OX=9606 GN=TARBP2 PE=1 SV=3	3	3	3	2	13.9	39.039	366	28.562	3	1	3	1	2	0	13.9	4.4	44927000	44927000	0	1512100	1512100	0
Q96RL1;D6RC40;D6RCQ3	Q96RL1	BRCA1-A complex subunit RAP80	UIMC1	sp|Q96RL1|UIMC1_HUMAN BRCA1-A complex subunit RAP80 OS=Homo sapiens OX=9606 GN=UIMC1 PE=1 SV=2	3	7	7	7	12.9	79.727	719	28.552	6	4	6	4	6	4	11.5	6.5	146950000	96043000	50904000	2603400	1838100	765310
O95243;D6RBI7	O95243	Methyl-CpG-binding domain protein 4	MBD4	sp|O95243|MBD4_HUMAN Methyl-CpG-binding domain protein 4 OS=Homo sapiens OX=9606 GN=MBD4 PE=1 SV=1	2	8	8	8	16	66.05	580	28.502	7	3	7	3	7	3	13.8	5.5	134880000	76304000	58576000	2659000	1264300	1394700
Q9H6Y2;G3V1J0;D6RGJ8	Q9H6Y2;G3V1J0	WD repeat-containing protein 55;WD repeat domain 55	WDR55	sp|Q9H6Y2|WDR55_HUMAN WD repeat-containing protein 55 OS=Homo sapiens OX=9606 GN=WDR55 PE=1 SV=2;tr|G3V1J0|G3V1J0_HUMAN WD repeat domain 55 OS=Homo sapiens OX=9606 GN=WDR55 PE=1 SV=1	3	5	5	5	22.5	42.07	383	28.426	5	3	5	3	5	3	22.5	16.7	137940000	84150000	53790000	1909000	1420700	488270
Q9BZF2;J3QLK7	Q9BZF2;J3QLK7	Oxysterol-binding protein-related protein 7;Oxysterol binding protein like 7	OSBPL7	sp|Q9BZF2|OSBL7_HUMAN Oxysterol-binding protein-related protein 7 OS=Homo sapiens OX=9606 GN=OSBPL7 PE=1 SV=1;tr|J3QLK7|J3QLK7_HUMAN Oxysterol binding protein like 7 OS=Homo sapiens OX=9606 GN=OSBPL7 PE=1 SV=1	2	7	7	7	11.3	95.43	842	28.414	5	5	5	5	5	5	8.3	8.4	207060000	94523000	112540000	1396800	806180	590620
Q6NTE8;E5RI52;E5RJC6;B7Z1T6;E5RHY8;E5RHV0;E7EMV9;F6XPR0;E5RIJ7;F6UWW1;E5RIC8;E5RK98;E5RGF8	Q6NTE8;E5RI52;E5RJC6;B7Z1T6	MRN complex-interacting protein;MRN complex interacting protein	MRNIP;	sp|Q6NTE8|MRNIP_HUMAN MRN complex-interacting protein OS=Homo sapiens OX=9606 GN=MRNIP PE=1 SV=2;tr|E5RI52|E5RI52_HUMAN MRN complex interacting protein OS=Homo sapiens OX=9606 GN=MRNIP PE=1 SV=1;tr|E5RJC6|E5RJC6_HUMAN MRN complex interacting protein OS=Hom	13	5	5	5	18.7	37.743	343	28.364	3	4	3	4	3	4	12	16.6	105980000	40067000	65910000	832010	832010	2995900
Q9NUI1;Q4VXZ8;A0A0J9YWI0;G3V0I9;A0A0J9YXZ6;A0A0J9YY83;H7C078	Q9NUI1;Q4VXZ8;A0A0J9YWI0	Peroxisomal 2,4-dienoyl-CoA reductase [(3E)-enoyl-CoA-producing]	DECR2	sp|Q9NUI1|DECR2_HUMAN Peroxisomal 2,4-dienoyl-CoA reductase [(3E)-enoyl-CoA-producing] OS=Homo sapiens OX=9606 GN=DECR2 PE=1 SV=1;tr|Q4VXZ8|Q4VXZ8_HUMAN Peroxisomal 2,4-dienoyl-CoA reductase [(3E)-enoyl-CoA-producing] OS=Homo sapiens OX=9606 GN=DECR2 PE=1	7	9	9	9	37.3	30.777	292	28.342	5	7	5	7	5	7	21.6	27.4	122720000	30428000	92295000	5457600	1601400	3856200
Q9H8V3;C9JDB4;C9J1C4;C9J0L6;C9JDV9;C9JTI2;H7C103;C9JB41	Q9H8V3	Protein ECT2	ECT2	sp|Q9H8V3|ECT2_HUMAN Protein ECT2 OS=Homo sapiens OX=9606 GN=ECT2 PE=1 SV=4	8	9	9	9	13.2	103.5	914	28.309	6	4	6	4	6	4	9.7	4.8	189920000	104560000	85360000	1465700	399240	1066400
Q9H8H2	Q9H8H2	Probable ATP-dependent RNA helicase DDX31	DDX31	sp|Q9H8H2|DDX31_HUMAN Probable ATP-dependent RNA helicase DDX31 OS=Homo sapiens OX=9606 GN=DDX31 PE=1 SV=2	1	11	11	11	17.5	94.086	851	28.052	9	4	9	4	9	4	15.6	4.2	162620000	150980000	11633000	1797400	1797400	223710
B5MCF9;O00541;B3KXD6;H7C267;Q674R7	B5MCF9;O00541;B3KXD6	Pescadillo homolog;	PES1;	tr|B5MCF9|B5MCF9_HUMAN Pescadillo homolog OS=Homo sapiens OX=9606 GN=PES1 PE=1 SV=1;sp|O00541|PESC_HUMAN Pescadillo homolog OS=Homo sapiens OX=9606 GN=PES1 PE=1 SV=1;tr|B3KXD6|B3KXD6_HUMAN Pescadillo homolog 1, containing BRCT domain (Zebrafish), isoform C	5	12	12	12	18.6	66.077	571	28.028	10	8	10	8	10	8	17.5	14.9	386170000	243560000	142610000	7159200	4698000	2461100
Q12789;H3BU37;H3BRD0	Q12789	General transcription factor 3C polypeptide 1	GTF3C1	sp|Q12789|TF3C1_HUMAN General transcription factor 3C polypeptide 1 OS=Homo sapiens OX=9606 GN=GTF3C1 PE=1 SV=4	3	8	8	8	6	238.87	2109	27.77	7	4	7	4	7	4	5.3	2.3	115470000	89630000	25835000	318380	101270	217100
K7ER16;Q9Y285;K7EK06;K7ER00	K7ER16;Q9Y285;K7EK06;K7ER00	Phenylalanine--tRNA ligase alpha subunit;	FARSA;	tr|K7ER16|K7ER16_HUMAN Phenylalanine--tRNA ligase alpha subunit OS=Homo sapiens OX=9606 GN=FARSA PE=1 SV=1;sp|Q9Y285|SYFA_HUMAN Phenylalanine--tRNA ligase alpha subunit OS=Homo sapiens OX=9606 GN=FARSA PE=1 SV=3;tr|K7EK06|K7EK06_HUMAN Phenylalanyl-tRNA syn	4	3	3	3	15.3	26.036	235	27.709	2	2	2	2	2	2	10.6	10.6	26315000	14248000	12067000	1879700	1017700	861940
Q9BVJ6;X6RJY0;Q5TAP6	Q9BVJ6;X6RJY0	U3 small nucleolar RNA-associated protein 14 homolog A;UTP14A small subunit processome component (Fragment)	UTP14A	sp|Q9BVJ6|UT14A_HUMAN U3 small nucleolar RNA-associated protein 14 homolog A OS=Homo sapiens OX=9606 GN=UTP14A PE=1 SV=1;tr|X6RJY0|X6RJY0_HUMAN UTP14A small subunit processome component (Fragment) OS=Homo sapiens OX=9606 GN=UTP14A PE=1 SV=1	3	6	6	6	10.5	87.977	771	27.68	6	1	6	1	6	1	10.5	1.4	70265000	70265000	0	741330	741330	0
B1AHD1;A0A3B3IUA2;P55769;A0A3B3IRU2	B1AHD1;A0A3B3IUA2;P55769	Ribonucloprotein;NHP2-like protein 1	SNU13	tr|B1AHD1|B1AHD1_HUMAN Ribonucloprotein OS=Homo sapiens OX=9606 GN=SNU13 PE=1 SV=1;tr|A0A3B3IUA2|A0A3B3IUA2_HUMAN Ribonucloprotein OS=Homo sapiens OX=9606 GN=SNU13 PE=1 SV=1;sp|P55769|NH2L1_HUMAN NHP2-like protein 1 OS=Homo sapiens OX=9606 GN=SNU13 PE=1 SV	4	3	3	3	18.9	14.627	132	27.642	3	1	3	1	3	1	18.9	9.1	101600000	84052000	17546000	10160000	8405200	1754600
A0A0B4J269;Q13509;G3V2A3;G3V5W4;G3V2R8;G3V3R4;G3V2N6	A0A0B4J269;Q13509	G-protein coupled receptors family 1 profile domain-containing protein;Tubulin beta-3 chain	;TUBB3	tr|A0A0B4J269|A0A0B4J269_HUMAN G-protein coupled receptors family 1 profile domain-containing protein OS=Homo sapiens OX=9606 PE=1 SV=1;sp|Q13509|TBB3_HUMAN Tubulin beta-3 chain OS=Homo sapiens OX=9606 GN=TUBB3 PE=1 SV=2	7	16	1	1	16.8	88.381	797	27.632	16	16	1	1	1	1	16.8	16.8	83235000	42631000	40604000	2522300	1291800	1230400
Q9NQ92;J3QRX9;J3QRX4;J3QRX6;H9KV77	Q9NQ92;J3QRX9;J3QRX4;J3QRX6;H9KV77	Coordinator of PRMT5 and differentiation stimulator;	COPRS;	sp|Q9NQ92|COPRS_HUMAN Coordinator of PRMT5 and differentiation stimulator OS=Homo sapiens OX=9606 GN=COPRS PE=1 SV=3;tr|J3QRX9|J3QRX9_HUMAN Coordinator of PRMT5 and differentiation stimulator OS=Homo sapiens OX=9606 GN=COPRS PE=1 SV=1;tr|J3QRX4|J3QRX4_HUMA	5	2	2	2	20.7	20.066	184	27.552	2	2	2	2	2	2	20.7	20.7	136660000	49996000	86661000	4134800	1857000	2277800
Q9BRJ6;H7C0T1;H7C2R9;C9JQV0	Q9BRJ6;H7C0T1;H7C2R9;C9JQV0	Uncharacterized protein C7orf50;Chromosome 7 open reading frame 50 (Fragment);	C7orf50;	sp|Q9BRJ6|CG050_HUMAN Uncharacterized protein C7orf50 OS=Homo sapiens OX=9606 GN=C7orf50 PE=1 SV=1;tr|H7C0T1|H7C0T1_HUMAN Chromosome 7 open reading frame 50 (Fragment) OS=Homo sapiens OX=9606 GN=C7orf50 PE=1 SV=1;tr|H7C2R9|H7C2R9_HUMAN Chromosome 7 open re	4	5	5	5	40.7	22.083	194	27.43	5	3	5	3	5	3	40.7	33	252050000	158810000	93248000	12413000	7941300	4471600
O43809;H3BND3;H3BV41	O43809;H3BND3	Cleavage and polyadenylation specificity factor subunit 5;Cleavage and polyadenylation specificity factor subunit 5 (Fragment)	NUDT21	sp|O43809|CPSF5_HUMAN Cleavage and polyadenylation specificity factor subunit 5 OS=Homo sapiens OX=9606 GN=NUDT21 PE=1 SV=1;tr|H3BND3|H3BND3_HUMAN Cleavage and polyadenylation specificity factor subunit 5 (Fragment) OS=Homo sapiens OX=9606 GN=NUDT21 PE=1 S	3	5	5	5	36.6	26.227	227	27.425	4	3	4	3	4	3	24.2	24.7	277410000	101250000	176160000	2187300	1514900	672440
A0A494C001;A0A499FJY3;A0A087WWP4;Q96T37	A0A494C001;A0A499FJY3;A0A087WWP4;Q96T37	RNA binding motif protein 15;	RBM15;	tr|A0A494C001|A0A494C001_HUMAN RNA binding motif protein 15 OS=Homo sapiens OX=9606 GN=RBM15 PE=1 SV=2;tr|A0A499FJY3|A0A499FJY3_HUMAN RNA binding motif protein 15 OS=Homo sapiens OX=9606 GN=RBM15 PE=1 SV=1;tr|A0A087WWP4|A0A087WWP4_HUMAN RNA binding motif p	4	7	7	7	12.8	98.013	896	27.212	5	6	5	6	5	6	8.9	10.8	153030000	80762000	72272000	587460	342860	244590
A0A087WUL4;A0A087WX23;A0A087WXK2;Q86TG7;A0A087WZG9	A0A087WUL4;A0A087WX23;A0A087WXK2;Q86TG7;A0A087WZG9	Paternally expressed 10	PEG10;	tr|A0A087WUL4|A0A087WUL4_HUMAN Paternally expressed 10 OS=Homo sapiens OX=9606 GN=PEG10 PE=1 SV=2;tr|A0A087WX23|A0A087WX23_HUMAN Paternally expressed 10 OS=Homo sapiens OX=9606 GN=PEG10 PE=1 SV=1;tr|A0A087WXK2|A0A087WXK2_HUMAN Paternally expressed 10 OS=Ho	5	7	7	7	13.5	83.625	741	27.199	1	6	1	6	1	6	1.9	11.6	99078000	8127300	90951000	1283900	246280	1037600
E7EUN2	E7EUN2	ArfGAP with GTPase domain, ankyrin repeat and PH domain 1	AGAP1	tr|E7EUN2|E7EUN2_HUMAN ArfGAP with GTPase domain, ankyrin repeat and PH domain 1 OS=Homo sapiens OX=9606 GN=AGAP1 PE=1 SV=1	1	4	4	1	6.1	116.62	1069	27.188	3	3	3	3	0	1	5.3	4.3	91572000	54278000	37294000	1044500	390240	654280
H0YFD6;P40939;A0A2R8Y4F5;A0A2R8YG21;A0A2R8Y688	H0YFD6;P40939;A0A2R8Y4F5;A0A2R8YG21	enoyl-CoA hydratase;Trifunctional enzyme subunit alpha, mitochondrial	HADHA;	tr|H0YFD6|H0YFD6_HUMAN enoyl-CoA hydratase OS=Homo sapiens OX=9606 GN=HADHA PE=1 SV=2;sp|P40939|ECHA_HUMAN Trifunctional enzyme subunit alpha, mitochondrial OS=Homo sapiens OX=9606 GN=HADHA PE=1 SV=2;tr|A0A2R8Y4F5|A0A2R8Y4F5_HUMAN enoyl-CoA hydratase OS=Ho	5	12	12	12	22.9	86.371	792	27.018	8	11	8	11	8	11	14.4	21.7	338600000	128230000	210370000	4974400	2344500	2629900
Q6P1L8	Q6P1L8	39S ribosomal protein L14, mitochondrial	MRPL14	sp|Q6P1L8|RM14_HUMAN 39S ribosomal protein L14, mitochondrial OS=Homo sapiens OX=9606 GN=MRPL14 PE=1 SV=1	1	6	6	6	39.3	15.947	145	26.977	4	4	4	4	4	4	31.7	30.3	251580000	56879000	194700000	10420000	2373100	8047300
Q2TB10;C9JHX9;C9JLY3;C9K0M9	Q2TB10	Zinc finger protein 800	ZNF800	sp|Q2TB10|ZN800_HUMAN Zinc finger protein 800 OS=Homo sapiens OX=9606 GN=ZNF800 PE=1 SV=1	4	5	5	5	10.4	75.235	664	26.966	5	0	5	0	5	0	10.4	0	81513000	81513000	0	982570	982570	0
C9JBL0;E9PHV6;P23497	C9JBL0;E9PHV6;P23497	SP100 nuclear antigen (Fragment);SP100 nuclear antigen;Nuclear autoantigen Sp-100	SP100;	tr|C9JBL0|C9JBL0_HUMAN SP100 nuclear antigen (Fragment) OS=Homo sapiens OX=9606 GN=SP100 PE=1 SV=8;tr|E9PHV6|E9PHV6_HUMAN SP100 nuclear antigen OS=Homo sapiens OX=9606 GN=SP100 PE=1 SV=1;sp|P23497|SP100_HUMAN Nuclear autoantigen Sp-100 OS=Homo sapiens OX=9	3	3	3	3	18.8	21.866	192	26.912	2	3	2	3	2	3	9.9	18.8	27673000	0	27673000	2128700	0	2128700
P07910;G3V2Q1;G3V576;G3V4W0;B4DY08;G3V4C1;G3V555;G3V575;G3V5X6;G3V251;B4DSU6;G3V3K6;G3V4M8;B7ZW38;A0A0G2JNQ3;B2RXH8;A0A0G2JPF8;O60812;P0DMR1;G3V2H6;G3V2D6;G3V5V7;B3KT61;E5RG71;Q86SE5	P07910;G3V2Q1;G3V576;G3V4W0;B4DY08;G3V4C1;G3V555;G3V575;G3V5X6;G3V251;B4DSU6;G3V3K6;G3V4M8	Heterogeneous nuclear ribonucleoproteins C1/C2;Heterogeneous nuclear ribonucleoprotein C;	HNRNPC;	sp|P07910|HNRPC_HUMAN Heterogeneous nuclear ribonucleoproteins C1/C2 OS=Homo sapiens OX=9606 GN=HNRNPC PE=1 SV=4;tr|G3V2Q1|G3V2Q1_HUMAN Heterogeneous nuclear ribonucleoprotein C OS=Homo sapiens OX=9606 GN=HNRNPC PE=1 SV=1;tr|G3V576|G3V576_HUMAN Heterogeneo	25	14	14	14	37.3	33.67	306	26.782	12	10	12	10	12	10	34.3	27.8	899160000	490570000	408580000	35867000	20469000	15397000
Q9Y4K1;A0A0J9YWL0;Q96QW7	Q9Y4K1;A0A0J9YWL0	Beta/gamma crystallin domain-containing protein 1;Crystallin beta-gamma domain containing 1	CRYBG1	sp|Q9Y4K1|CRBG1_HUMAN Beta/gamma crystallin domain-containing protein 1 OS=Homo sapiens OX=9606 GN=CRYBG1 PE=1 SV=3;tr|A0A0J9YWL0|A0A0J9YWL0_HUMAN Crystallin beta-gamma domain containing 1 OS=Homo sapiens OX=9606 GN=CRYBG1 PE=1 SV=1	3	6	6	6	4.5	188.67	1723	26.711	4	3	4	3	4	3	2.8	2.4	30933000	20357000	10577000	347570	228730	118840
P17931;G3V3R6	P17931;G3V3R6	Galectin-3;Galectin	LGALS3	sp|P17931|LEG3_HUMAN Galectin-3 OS=Homo sapiens OX=9606 GN=LGALS3 PE=1 SV=5;tr|G3V3R6|G3V3R6_HUMAN Galectin OS=Homo sapiens OX=9606 GN=LGALS3 PE=1 SV=1	2	5	5	5	24	26.152	250	26.605	4	3	4	3	4	3	18	16	176940000	84536000	92402000	7479300	3441500	4037800
A0A8V8TMY4;Q01813;B1APP6;A0A7I2V3Z0;H0Y757;V9GY25;H0Y3Y3;P17858	A0A8V8TMY4;Q01813;B1APP6;A0A7I2V3Z0	ATP-dependent 6-phosphofructokinase;ATP-dependent 6-phosphofructokinase, platelet type;	PFKP;	tr|A0A8V8TMY4|A0A8V8TMY4_HUMAN ATP-dependent 6-phosphofructokinase OS=Homo sapiens OX=9606 GN=PFKP PE=1 SV=1;sp|Q01813|PFKAP_HUMAN ATP-dependent 6-phosphofructokinase, platelet type OS=Homo sapiens OX=9606 GN=PFKP PE=1 SV=2;tr|B1APP6|B1APP6_HUMAN Phosphofr	8	5	5	5	6.9	90.879	835	26.477	5	1	5	1	5	1	6.9	2.3	60819000	43664000	17155000	1231700	780280	451440
Q93073;J3KPI1;H0YKY4	Q93073;J3KPI1	Selenocysteine insertion sequence-binding protein 2-like;SECIS binding protein 2 like (Fragment)	SECISBP2L	sp|Q93073|SBP2L_HUMAN Selenocysteine insertion sequence-binding protein 2-like OS=Homo sapiens OX=9606 GN=SECISBP2L PE=1 SV=3;tr|J3KPI1|J3KPI1_HUMAN SECIS binding protein 2 like (Fragment) OS=Homo sapiens OX=9606 GN=SECISBP2L PE=1 SV=8	3	4	4	4	4.9	121.77	1101	26.448	4	3	4	3	4	3	4.9	3.8	91763000	51145000	40618000	1540400	891180	649220
Q8WUY1;H0YAR9	Q8WUY1;H0YAR9	Protein THEM6;Thioesterase superfamily member 6 (Fragment)	THEM6	sp|Q8WUY1|THEM6_HUMAN Protein THEM6 OS=Homo sapiens OX=9606 GN=THEM6 PE=1 SV=2;tr|H0YAR9|H0YAR9_HUMAN Thioesterase superfamily member 6 (Fragment) OS=Homo sapiens OX=9606 GN=THEM6 PE=1 SV=1	2	6	6	6	40.9	23.865	208	26.435	2	5	2	5	2	5	11.1	35.1	142100000	32124000	109980000	4473800	543280	3930500
O43390;A0A6Q8PEX7;A0A6Q8PH31;B4DT28;A0A6Q8PH35;A0A6Q8PHG0	O43390;A0A6Q8PEX7;A0A6Q8PH31;B4DT28;A0A6Q8PH35	Heterogeneous nuclear ribonucleoprotein R;Heterogeneous nuclear ribonucleoprotein R (Fragment);	HNRNPR;	sp|O43390|HNRPR_HUMAN Heterogeneous nuclear ribonucleoprotein R OS=Homo sapiens OX=9606 GN=HNRNPR PE=1 SV=1;tr|A0A6Q8PEX7|A0A6Q8PEX7_HUMAN Heterogeneous nuclear ribonucleoprotein R (Fragment) OS=Homo sapiens OX=9606 GN=HNRNPR PE=4 SV=1;tr|A0A6Q8PH31|A0A6Q8	6	14	8	8	23.2	70.942	633	26.425	11	13	6	7	6	7	18.8	21.2	343360000	192480000	150880000	6235000	3887500	2347500
Q8IUF8;H0Y9L8;D6RCB6	Q8IUF8	Ribosomal oxygenase 2	RIOX2	sp|Q8IUF8|RIOX2_HUMAN Ribosomal oxygenase 2 OS=Homo sapiens OX=9606 GN=RIOX2 PE=1 SV=1	3	10	10	10	29.5	52.8	465	26.358	6	5	6	5	6	5	16.6	15.5	249610000	115770000	133840000	3670900	2452500	1218300
P49761;H3BUL5;H3BVF8;H3BQG1;H3BRT8;H3BV35;H3BQR7;H3BRK0	P49761;H3BUL5;H3BVF8;H3BQG1	Dual specificity protein kinase CLK3;CDC like kinase 3 (Fragment)	CLK3;	sp|P49761|CLK3_HUMAN Dual specificity protein kinase CLK3 OS=Homo sapiens OX=9606 GN=CLK3 PE=1 SV=3;tr|H3BUL5|H3BUL5_HUMAN CDC like kinase 3 (Fragment) OS=Homo sapiens OX=9606 GN=CLK3 PE=1 SV=1;tr|H3BVF8|H3BVF8_HUMAN CDC like kinase 3 (Fragment) OS=Homo sa	8	3	3	3	5.6	73.514	638	26.348	2	3	2	3	2	3	4.1	5.6	48756000	32836000	15919000	712050	412300	299750
Q5EBL8	Q5EBL8	PDZ domain-containing protein 11	PDZD11	sp|Q5EBL8|PDZ11_HUMAN PDZ domain-containing protein 11 OS=Homo sapiens OX=9606 GN=PDZD11 PE=1 SV=2	1	5	5	5	59.3	16.131	140	26.288	4	3	4	3	4	3	55.7	23.6	155390000	81647000	73745000	1424700	10206000	1424700
Q9NW13;C9JAA9;H7C5G8;C9JE21	Q9NW13	RNA-binding protein 28	RBM28	sp|Q9NW13|RBM28_HUMAN RNA-binding protein 28 OS=Homo sapiens OX=9606 GN=RBM28 PE=1 SV=3	4	8	8	8	12.6	85.737	759	26.254	8	4	8	4	8	4	12.6	5.4	278660000	230640000	48014000	3682200	2779700	902490
H3BRG4;P22695;H3BSJ9;H3BP04;A0A087WVZ4;H3BUE4;H3BUI9	H3BRG4;P22695;H3BSJ9	Ubiquinol-cytochrome c reductase core protein 2;Cytochrome b-c1 complex subunit 2, mitochondrial;	UQCRC2;	tr|H3BRG4|H3BRG4_HUMAN Ubiquinol-cytochrome c reductase core protein 2 OS=Homo sapiens OX=9606 GN=UQCRC2 PE=1 SV=1;sp|P22695|QCR2_HUMAN Cytochrome b-c1 complex subunit 2, mitochondrial OS=Homo sapiens OX=9606 GN=UQCRC2 PE=1 SV=3;tr|H3BSJ9|H3BSJ9_HUMAN Ubiq	7	7	7	7	23.8	44.634	412	26.198	4	6	4	6	4	6	15.8	20.4	292930000	137760000	155170000	6583600	1883000	4700600
P61927;D6RG19;D6R9X9	P61927;D6RG19;D6R9X9	60S ribosomal protein L37;Ribosomal protein L37	RPL37	sp|P61927|RL37_HUMAN 60S ribosomal protein L37 OS=Homo sapiens OX=9606 GN=RPL37 PE=1 SV=2;tr|D6RG19|D6RG19_HUMAN Ribosomal protein L37 OS=Homo sapiens OX=9606 GN=RPL37 PE=1 SV=1;tr|D6R9X9|D6R9X9_HUMAN Ribosomal protein L37 OS=Homo sapiens OX=9606 GN=RPL37	3	16	16	16	83.5	11.078	97	26.196	13	12	13	12	13	12	66	76.3	5539200000	2845800000	2693400000	521760000	266830000	254930000
P05067;H7C0V9;A0A0A0MRG2;E9PG40	P05067;H7C0V9;A0A0A0MRG2;E9PG40	Amyloid-beta precursor protein;Amyloid-beta A4 protein (Fragment);Amyloid-beta A4 protein	APP;	sp|P05067|A4_HUMAN Amyloid-beta precursor protein OS=Homo sapiens OX=9606 GN=APP PE=1 SV=3;tr|H7C0V9|H7C0V9_HUMAN Amyloid-beta A4 protein (Fragment) OS=Homo sapiens OX=9606 GN=APP PE=1 SV=1;tr|A0A0A0MRG2|A0A0A0MRG2_HUMAN Amyloid-beta A4 protein OS=Homo sap	4	6	6	5	9	86.942	770	26.184	4	5	4	5	3	4	6.2	7.4	321600000	34427000	287170000	2674000	493430	2180500
F5GY05;A0A0D9SEJ5;Q96EK7	F5GY05;A0A0D9SEJ5;Q96EK7	Constitutive coactivator of peroxisome proliferator-activated receptor gamma	FAM120B;	tr|F5GY05|F5GY05_HUMAN Constitutive coactivator of peroxisome proliferator-activated receptor gamma OS=Homo sapiens OX=9606 GN=FAM120B PE=1 SV=1;tr|A0A0D9SEJ5|A0A0D9SEJ5_HUMAN Constitutive coactivator of peroxisome proliferator-activated receptor gamma OS=	3	9	9	9	13.6	106.12	933	26.107	6	6	6	6	6	6	9.1	8.4	114530000	59705000	54823000	1974600	1029400	945230
P41182;A0A0C4DH53;C9JL16;C9JCS5	P41182	B-cell lymphoma 6 protein	BCL6	sp|P41182|BCL6_HUMAN B-cell lymphoma 6 protein OS=Homo sapiens OX=9606 GN=BCL6 PE=1 SV=1	4	9	9	9	19.4	78.846	706	26.076	6	4	6	4	6	4	10.6	9.8	238860000	98016000	140850000	3418200	1508800	1909400
Q9H4B6;H0YJH0;H0YJ02;G3V453	Q9H4B6;H0YJH0	Protein salvador homolog 1;Salvador family WW domain containing protein 1 (Fragment)	SAV1	sp|Q9H4B6|SAV1_HUMAN Protein salvador homolog 1 OS=Homo sapiens OX=9606 GN=SAV1 PE=1 SV=2;tr|H0YJH0|H0YJH0_HUMAN Salvador family WW domain containing protein 1 (Fragment) OS=Homo sapiens OX=9606 GN=SAV1 PE=1 SV=1	4	6	6	6	21.9	44.633	383	26.053	6	5	6	5	6	5	21.9	18.8	248280000	148610000	99674000	2068200	1752200	316080
O75147;A6NN50;A8MSZ8	O75147;A6NN50	Obscurin-like protein 1;Obscurin like cytoskeletal adaptor 1	OBSL1	sp|O75147|OBSL1_HUMAN Obscurin-like protein 1 OS=Homo sapiens OX=9606 GN=OBSL1 PE=1 SV=4;tr|A6NN50|A6NN50_HUMAN Obscurin like cytoskeletal adaptor 1 OS=Homo sapiens OX=9606 GN=OBSL1 PE=1 SV=1	3	16	16	16	10.2	206.94	1896	26.022	14	8	14	8	14	8	9.5	5	340820000	222310000	118510000	1299600	1068800	230810
P25815	P25815	Protein S100-P	S100P	sp|P25815|S100P_HUMAN Protein S100-P OS=Homo sapiens OX=9606 GN=S100P PE=1 SV=2	1	2	2	2	17.9	10.4	95	25.951	2	1	2	1	2	1	17.9	17.9	106520000	72994000	33525000	10810000	10810000	8381300
Q9BRS2	Q9BRS2	Serine/threonine-protein kinase RIO1	RIOK1	sp|Q9BRS2|RIOK1_HUMAN Serine/threonine-protein kinase RIO1 OS=Homo sapiens OX=9606 GN=RIOK1 PE=1 SV=2	1	4	4	4	12.9	65.582	568	25.75	3	2	3	2	3	2	10.4	5.8	80260000	62157000	18103000	536450	536450	624260
Q03111	Q03111	Protein ENL	MLLT1	sp|Q03111|ENL_HUMAN Protein ENL OS=Homo sapiens OX=9606 GN=MLLT1 PE=1 SV=2	1	6	6	6	18.1	62.055	559	25.648	6	1	6	1	6	1	18.1	2	335090000	285150000	49939000	9559800	7562300	1997600
O60573;C9JEL3;B9A044;B8ZZ50;B8ZZL3;B4E1E4;B9A023;A0A8I5KSA5;A0A8I5KT16	O60573;C9JEL3;B9A044;B8ZZ50	Eukaryotic translation initiation factor 4E type 2;Eukaryotic translation initiation factor 4E family member 2 (Fragment);	EIF4E2;	sp|O60573|IF4E2_HUMAN Eukaryotic translation initiation factor 4E type 2 OS=Homo sapiens OX=9606 GN=EIF4E2 PE=1 SV=1;tr|C9JEL3|C9JEL3_HUMAN Eukaryotic translation initiation factor 4E family member 2 (Fragment) OS=Homo sapiens OX=9606 GN=EIF4E2 PE=1 SV=1;t	9	7	7	7	32.7	28.362	245	25.48	4	6	4	6	4	6	26.5	27.3	433310000	191900000	241410000	10254000	6240200	4013500
O96000;H3BV16;H3BPJ9	O96000;H3BV16;H3BPJ9	NADH dehydrogenase [ubiquinone] 1 beta subcomplex subunit 10;NADH dehydrogenase [ubiquinone] 1 beta subcomplex subunit 10 (Fragment)	NDUFB10;	sp|O96000|NDUBA_HUMAN NADH dehydrogenase [ubiquinone] 1 beta subcomplex subunit 10 OS=Homo sapiens OX=9606 GN=NDUFB10 PE=1 SV=3;tr|H3BV16|H3BV16_HUMAN NADH dehydrogenase [ubiquinone] 1 beta subcomplex subunit 10 (Fragment) OS=Homo sapiens OX=9606 GN=NDUFB1	3	3	3	3	23.3	20.776	172	25.343	1	3	1	3	1	3	8.1	23.3	211130000	87019000	124110000	10704000	4212300	6491500
Q5JXX2;Q15014;Q5JXX1;Q5JXX6	Q5JXX2;Q15014;Q5JXX1	Mortality factor 4 like 2 (Fragment);Mortality factor 4-like protein 2;	MORF4L2;	tr|Q5JXX2|Q5JXX2_HUMAN Mortality factor 4 like 2 (Fragment) OS=Homo sapiens OX=9606 GN=MORF4L2 PE=1 SV=1;sp|Q15014|MO4L2_HUMAN Mortality factor 4-like protein 2 OS=Homo sapiens OX=9606 GN=MORF4L2 PE=1 SV=1;tr|Q5JXX1|Q5JXX1_HUMAN Mortality factor 4 like 2 (	4	5	5	5	39	19.831	177	25.306	5	2	5	2	5	2	39	13.6	201700000	136770000	64924000	7957200	5715200	2242000
A0A2R8Y5E4;A0A2R8YFK2;A0A2R8Y6M6;A0A2R8Y4C2;A0A2R8YFS8;A0A2R8Y8C4;A0A2R8Y5C9;A0A2R8Y596;P56945	A0A2R8Y5E4;A0A2R8YFK2;A0A2R8Y6M6;A0A2R8Y4C2;A0A2R8YFS8;A0A2R8Y8C4;A0A2R8Y5C9;A0A2R8Y596;P56945	Breast cancer anti-estrogen resistance protein 1;	BCAR1;	tr|A0A2R8Y5E4|A0A2R8Y5E4_HUMAN Breast cancer anti-estrogen resistance protein 1 OS=Homo sapiens OX=9606 GN=BCAR1 PE=1 SV=1;tr|A0A2R8YFK2|A0A2R8YFK2_HUMAN Breast cancer anti-estrogen resistance protein 1 OS=Homo sapiens OX=9606 GN=BCAR1 PE=1 SV=1;tr|A0A2R8Y	9	4	4	4	8.6	77.76	722	25.173	4	0	4	0	4	0	8.6	0	25283000	25283000	0	146780	146780	0
Q8NDV7;H7C269;H3BRT3;H3BTQ1;A0A8Q3SIS0;A0A8Q3SIH5;A0A1B0GU24;Q9HCJ0	Q8NDV7;H7C269	Trinucleotide repeat-containing gene 6A protein;Trinucleotide repeat containing adaptor 6A (Fragment)	TNRC6A	sp|Q8NDV7|TNR6A_HUMAN Trinucleotide repeat-containing gene 6A protein OS=Homo sapiens OX=9606 GN=TNRC6A PE=1 SV=2;tr|H7C269|H7C269_HUMAN Trinucleotide repeat containing adaptor 6A (Fragment) OS=Homo sapiens OX=9606 GN=TNRC6A PE=1 SV=1	8	11	11	11	8.8	210.29	1962	25.127	7	6	7	6	7	6	5.5	5.1	234060000	84922000	149140000	1492800	300730	1192100
Q96TA2;R4GNA5;Q5T8D2;Q5T8D1	Q96TA2	ATP-dependent zinc metalloprotease YME1L1	YME1L1	sp|Q96TA2|YMEL1_HUMAN ATP-dependent zinc metalloprotease YME1L1 OS=Homo sapiens OX=9606 GN=YME1L1 PE=1 SV=2	4	6	6	6	11.6	86.454	773	25.104	5	4	5	4	5	4	10.2	7.4	164810000	94558000	70254000	1903300	1349800	553490
Q5TDE8;Q5TDE7;H0Y7B1	Q5TDE8;Q5TDE7	Ring finger protein 220 (Fragment)	RNF220	tr|Q5TDE8|Q5TDE8_HUMAN Ring finger protein 220 (Fragment) OS=Homo sapiens OX=9606 GN=RNF220 PE=1 SV=1;tr|Q5TDE7|Q5TDE7_HUMAN Ring finger protein 220 (Fragment) OS=Homo sapiens OX=9606 GN=RNF220 PE=1 SV=1	3	7	7	2	28.8	29.19	260	25.023	5	5	5	5	2	1	20.4	28.1	251590000	24756000	226830000	10857000	978480	9878400
Q9HAF1;B1AK63	Q9HAF1	Chromatin modification-related protein MEAF6	MEAF6	sp|Q9HAF1|EAF6_HUMAN Chromatin modification-related protein MEAF6 OS=Homo sapiens OX=9606 GN=MEAF6 PE=1 SV=1	2	5	5	5	24.6	21.635	191	25.011	5	2	5	2	5	2	24.6	18.8	141560000	121880000	19680000	6263900	6263900	2460100
P62314;J3QLI9	P62314;J3QLI9	Small nuclear ribonucleoprotein Sm D1;Small nuclear ribonucleoprotein D1 polypeptide	SNRPD1	sp|P62314|SMD1_HUMAN Small nuclear ribonucleoprotein Sm D1 OS=Homo sapiens OX=9606 GN=SNRPD1 PE=1 SV=1;tr|J3QLI9|J3QLI9_HUMAN Small nuclear ribonucleoprotein D1 polypeptide OS=Homo sapiens OX=9606 GN=SNRPD1 PE=1 SV=1	2	3	3	3	32.8	13.281	119	24.853	2	3	2	3	2	3	28.6	32.8	408170000	221550000	186620000	20072000	20072000	24341000
Q9NQ29;A8MYV2;B8ZZ10;B8ZZ09;B8ZZ12;F8WBC1;F2Z322	Q9NQ29;A8MYV2;B8ZZ10	Putative RNA-binding protein Luc7-like 1;LUC7 like;LUC7 like (Fragment)	LUC7L;	sp|Q9NQ29|LUC7L_HUMAN Putative RNA-binding protein Luc7-like 1 OS=Homo sapiens OX=9606 GN=LUC7L PE=1 SV=1;tr|A8MYV2|A8MYV2_HUMAN LUC7 like OS=Homo sapiens OX=9606 GN=LUC7L PE=1 SV=1;tr|B8ZZ10|B8ZZ10_HUMAN LUC7 like (Fragment) OS=Homo sapiens OX=9606 GN=LUC	7	15	6	6	34.8	43.727	371	24.832	12	11	4	4	4	4	29.9	24.8	193000000	135760000	57240000	6613800	4489300	2124600
A0A3B3IRI3;A0A3B3IRV6;A0A3B3IT83;A0A3B3IU26;B1AN86;U3KQJ2	A0A3B3IRI3;A0A3B3IRV6;A0A3B3IT83	Tight junction protein 2;Tight junction protein 2 (Fragment);	TJP2;	tr|A0A3B3IRI3|A0A3B3IRI3_HUMAN Tight junction protein 2 OS=Homo sapiens OX=9606 GN=TJP2 PE=1 SV=1;tr|A0A3B3IRV6|A0A3B3IRV6_HUMAN Tight junction protein 2 (Fragment) OS=Homo sapiens OX=9606 GN=TJP2 PE=1 SV=1;tr|A0A3B3IT83|A0A3B3IT83_HUMAN Tight junction pro	6	82	2	2	70.5	126.95	1128	24.766	66	73	1	2	1	2	62.9	64.8	186550000	21412000	165130000	2555400	293320	2262100
F8WJN3;Q16630;F8W084;A0A3B3ISW1	F8WJN3;Q16630	Cleavage and polyadenylation specificity factor subunit 6	CPSF6	tr|F8WJN3|F8WJN3_HUMAN Cleavage and polyadenylation specificity factor subunit 6 OS=Homo sapiens OX=9606 GN=CPSF6 PE=1 SV=1;sp|Q16630|CPSF6_HUMAN Cleavage and polyadenylation specificity factor subunit 6 OS=Homo sapiens OX=9606 GN=CPSF6 PE=1 SV=2	4	6	6	6	17.6	52.269	478	24.721	4	5	4	5	4	5	11.5	14.2	255470000	137390000	118090000	8995900	4971100	4024800
Q8IWZ3;E9PDP5;H0YM23;O75179;D6RHC4;H7C2F5;H7C0V5;H3BLS9;H0YLQ3;H0Y785;H0Y472;H0Y4P6	Q8IWZ3;E9PDP5;H0YM23;O75179;D6RHC4	Ankyrin repeat and KH domain-containing protein 1;Ankyrin repeat and KH domain containing 1 (Fragment);	ANKHD1;	sp|Q8IWZ3|ANKH1_HUMAN Ankyrin repeat and KH domain-containing protein 1 OS=Homo sapiens OX=9606 GN=ANKHD1 PE=1 SV=1;tr|E9PDP5|E9PDP5_HUMAN Ankyrin repeat and KH domain containing 1 (Fragment) OS=Homo sapiens OX=9606 GN=ANKHD1 PE=1 SV=1;tr|H0YM23|H0YM23_HUM	12	4	4	4	2.2	269.45	2542	24.68	4	0	4	0	4	0	2.2	0	24511000	24511000	0	165920	165920	0
Q9Y6H1;Q5T1J5	Q9Y6H1;Q5T1J5	Coiled-coil-helix-coiled-coil-helix domain-containing protein 2;Putative coiled-coil-helix-coiled-coil-helix domain-containing protein CHCHD2P9, mitochondrial	CHCHD2;	sp|Q9Y6H1|CHCH2_HUMAN Coiled-coil-helix-coiled-coil-helix domain-containing protein 2 OS=Homo sapiens OX=9606 GN=CHCHD2 PE=1 SV=1;sp|Q5T1J5|CHCH9_HUMAN Putative coiled-coil-helix-coiled-coil-helix domain-containing protein CHCHD2P9, mitochondrial OS=Homo s	2	3	3	3	31.8	15.512	151	24.666	2	2	2	2	2	2	27.2	23.2	267640000	61542000	206090000	18508000	10257000	8250800
E9PD53;Q9NTJ3;C9J9E4;C9JR83;C9JVD8;C9J578;C9JWF0;C9IYK2;C9JJ64	E9PD53;Q9NTJ3	Structural maintenance of chromosomes protein;Structural maintenance of chromosomes protein 4	SMC4	tr|E9PD53|E9PD53_HUMAN Structural maintenance of chromosomes protein OS=Homo sapiens OX=9606 GN=SMC4 PE=1 SV=1;sp|Q9NTJ3|SMC4_HUMAN Structural maintenance of chromosomes protein 4 OS=Homo sapiens OX=9606 GN=SMC4 PE=1 SV=2	9	9	9	9	8.2	144.45	1263	24.666	8	3	8	3	8	3	7.4	2.5	142950000	95809000	47142000	1190900	901980	288910
Q9NVV4;Q5T851;Q5T852	Q9NVV4	Poly(A) RNA polymerase, mitochondrial	MTPAP	sp|Q9NVV4|PAPD1_HUMAN Poly(A) RNA polymerase, mitochondrial OS=Homo sapiens OX=9606 GN=MTPAP PE=1 SV=1	3	7	7	7	18	66.171	582	24.571	6	7	6	7	6	7	14.4	18	211660000	114570000	97094000	1534000	1062300	471700
Q8WWK9;C9J7Y4	Q8WWK9	Cytoskeleton-associated protein 2	CKAP2	sp|Q8WWK9|CKAP2_HUMAN Cytoskeleton-associated protein 2 OS=Homo sapiens OX=9606 GN=CKAP2 PE=1 SV=1	2	6	6	6	11	76.986	683	24.439	5	5	5	5	5	5	9.7	9.8	299140000	170330000	128810000	3129500	1913700	1215800
A0A7P0TBB1;A0A7P0TA76;O95573;A0A7P0T8L6;A0A7P0T905;A0A7P0TB52;H7BYZ7;A0A7P0TBL9;C9JC11;A0A804HI36;O60488	A0A7P0TBB1;A0A7P0TA76;O95573;A0A7P0T8L6;A0A7P0T905;A0A7P0TB52	Acyl-CoA synthetase long chain family member 3;	ACSL3;	tr|A0A7P0TBB1|A0A7P0TBB1_HUMAN Acyl-CoA synthetase long chain family member 3 OS=Homo sapiens OX=9606 GN=ACSL3 PE=1 SV=1;tr|A0A7P0TA76|A0A7P0TA76_HUMAN Acyl-CoA synthetase long chain family member 3 OS=Homo sapiens OX=9606 GN=ACSL3 PE=1 SV=1;sp|O95573|ACSL	11	8	8	8	15.5	77.514	695	24.361	1	8	1	8	1	8	2.6	15.5	234820000	33254000	201570000	4197900	898770	3299100
B4E3T4;Q93062;H0YBU9;E5RJD7;H0YC46;E5RJ31	B4E3T4;Q93062;H0YBU9	HCG2043421, isoform CRA_c;RNA-binding protein with multiple splicing;	RBPMS;	tr|B4E3T4|B4E3T4_HUMAN HCG2043421, isoform CRA_c OS=Homo sapiens OX=9606 GN=RBPMS PE=1 SV=1;sp|Q93062|RBPMS_HUMAN RNA-binding protein with multiple splicing OS=Homo sapiens OX=9606 GN=RBPMS PE=1 SV=1;tr|H0YBU9|H0YBU9_HUMAN RNA binding protein, mRNA process	6	4	4	3	31.2	24.997	224	24.273	3	3	3	3	3	2	21	23.2	393350000	135770000	257580000	10854000	4691200	6162900
Q8N0V3	Q8N0V3	Putative ribosome-binding factor A, mitochondrial	RBFA	sp|Q8N0V3|RBFA_HUMAN Putative ribosome-binding factor A, mitochondrial OS=Homo sapiens OX=9606 GN=RBFA PE=1 SV=3	1	7	7	7	26.5	38.359	343	24.197	4	5	4	5	4	5	18.1	23.3	293200000	126920000	166280000	11011000	5496400	5514300
H7BYT1;P48730;J3QQI9;H0Y2N6;B4DLF1	H7BYT1;P48730	Casein kinase 1 delta;Casein kinase I isoform delta	CSNK1D	tr|H7BYT1|H7BYT1_HUMAN Casein kinase 1 delta OS=Homo sapiens OX=9606 GN=CSNK1D PE=1 SV=2;sp|P48730|KC1D_HUMAN Casein kinase I isoform delta OS=Homo sapiens OX=9606 GN=CSNK1D PE=1 SV=2	5	12	3	3	29.7	49.064	427	24.186	9	9	1	3	1	3	23.9	25.3	216170000	35382000	180790000	1242100	1538400	1242100
Q6N039;A0A8V8TLJ9;E9PC87;O94876	Q6N039;A0A8V8TLJ9;E9PC87;O94876	Transmembrane and coiled-coil domain family 1;	TMCC1;	tr|Q6N039|Q6N039_HUMAN Transmembrane and coiled-coil domain family 1 OS=Homo sapiens OX=9606 GN=TMCC1 PE=1 SV=1;tr|A0A8V8TLJ9|A0A8V8TLJ9_HUMAN Transmembrane and coiled-coil domain family 1 OS=Homo sapiens OX=9606 GN=TMCC1 PE=1 SV=1;tr|E9PC87|E9PC87_HUMAN T	4	3	3	3	14.6	36.521	329	24.182	3	1	3	1	3	1	14.6	6.7	123000000	89755000	33244000	1235300	1235300	1749700
A0A2R8Y7R9;Q13136;H0YDW2;H0YD72	A0A2R8Y7R9;Q13136	PTPRF interacting protein alpha 1 (Fragment);Liprin-alpha-1	PPFIA1	tr|A0A2R8Y7R9|A0A2R8Y7R9_HUMAN PTPRF interacting protein alpha 1 (Fragment) OS=Homo sapiens OX=9606 GN=PPFIA1 PE=1 SV=1;sp|Q13136|LIPA1_HUMAN Liprin-alpha-1 OS=Homo sapiens OX=9606 GN=PPFIA1 PE=1 SV=1	4	5	5	3	5	138.52	1224	24.181	5	0	5	0	3	0	5	0	97249000	97249000	0	1137000	1137000	0
P47755;C9JUG7;F8W9N7	P47755;C9JUG7;F8W9N7	F-actin-capping protein subunit alpha-2;F-actin-capping protein subunit alpha;	CAPZA2;	sp|P47755|CAZA2_HUMAN F-actin-capping protein subunit alpha-2 OS=Homo sapiens OX=9606 GN=CAPZA2 PE=1 SV=3;tr|C9JUG7|C9JUG7_HUMAN F-actin-capping protein subunit alpha OS=Homo sapiens OX=9606 GN=CAPZA2 PE=1 SV=1;tr|F8W9N7|F8W9N7_HUMAN F-actin-capping protei	3	4	2	2	17.1	32.949	286	24.125	3	4	2	2	2	2	14.7	17.1	64539000	47402000	17137000	1680100	1680100	1071000
P51970	P51970	NADH dehydrogenase [ubiquinone] 1 alpha subcomplex subunit 8	NDUFA8	sp|P51970|NDUA8_HUMAN NADH dehydrogenase [ubiquinone] 1 alpha subcomplex subunit 8 OS=Homo sapiens OX=9606 GN=NDUFA8 PE=1 SV=3	1	3	3	3	22.7	20.105	172	24.071	1	2	1	2	1	2	4.7	18	109760000	30968000	78792000	4581400	2580700	2000700
Q3MHD2;K7ELG9	Q3MHD2;K7ELG9	Protein LSM12;LSM12 homolog	LSM12	sp|Q3MHD2|LSM12_HUMAN Protein LSM12 OS=Homo sapiens OX=9606 GN=LSM12 PE=1 SV=2;tr|K7ELG9|K7ELG9_HUMAN LSM12 homolog OS=Homo sapiens OX=9606 GN=LSM12 PE=1 SV=1	2	7	7	7	45.1	21.701	195	24.052	5	6	5	6	5	6	35.4	32.8	668520000	333960000	334560000	40141000	16009000	24132000
F5GXG6;F5GWD3;Q13889;F5H3G1;F5H6X0;H0YFF7;F5GX35;F5H4K7	F5GXG6;F5GWD3;Q13889;F5H3G1;F5H6X0;H0YFF7;F5GX35;F5H4K7	General transcription factor IIH subunit 3 (Fragment);	GTF2H3;	tr|F5GXG6|F5GXG6_HUMAN General transcription factor IIH subunit 3 (Fragment) OS=Homo sapiens OX=9606 GN=GTF2H3 PE=1 SV=1;tr|F5GWD3|F5GWD3_HUMAN General transcription factor IIH subunit 3 (Fragment) OS=Homo sapiens OX=9606 GN=GTF2H3 PE=1 SV=1;sp|Q13889|TF2H	8	2	2	2	16.9	19.799	177	23.966	2	1	2	1	2	1	16.9	10.2	130920000	90420000	40504000	1277400	1277400	3682100
Q13547;Q5TEE2;E5RFI6;E5RJ04;E5RGV4;E5RHE7;E5RH52;E5RG37;E5RFP9;H3BM24;E5RK19;Q96G03	Q13547;Q5TEE2	Histone deacetylase 1;histone deacetylase (Fragment)	HDAC1	sp|Q13547|HDAC1_HUMAN Histone deacetylase 1 OS=Homo sapiens OX=9606 GN=HDAC1 PE=1 SV=1;tr|Q5TEE2|Q5TEE2_HUMAN histone deacetylase (Fragment) OS=Homo sapiens OX=9606 GN=HDAC1 PE=1 SV=1	12	7	7	2	16.6	55.102	482	23.933	7	6	7	6	2	2	16.6	16.4	359400000	176860000	182540000	7378100	3534200	3843900
P42285;H0Y8U3	P42285	Exosome RNA helicase MTR4	MTREX	sp|P42285|MTREX_HUMAN Exosome RNA helicase MTR4 OS=Homo sapiens OX=9606 GN=MTREX PE=1 SV=3	2	11	11	11	10.7	117.8	1042	23.873	9	7	9	7	9	7	8.8	7.3	271190000	202200000	68989000	2945500	2502900	442590
Q16352	Q16352	Alpha-internexin	INA	sp|Q16352|AINX_HUMAN Alpha-internexin OS=Homo sapiens OX=9606 GN=INA PE=1 SV=2	1	6	6	6	12.8	55.39	499	23.804	4	5	4	5	4	5	7.8	11	89922000	27384000	62538000	2366400	720620	1645700
Q9HCE1;Q5JR04;A0A8I5KXC3;A0A8I5KZ07	Q9HCE1;Q5JR04;A0A8I5KXC3;A0A8I5KZ07	Helicase MOV-10;RNA helicase;	MOV10;	sp|Q9HCE1|MOV10_HUMAN Helicase MOV-10 OS=Homo sapiens OX=9606 GN=MOV10 PE=1 SV=2;tr|Q5JR04|Q5JR04_HUMAN RNA helicase OS=Homo sapiens OX=9606 GN=MOV10 PE=1 SV=1;tr|A0A8I5KXC3|A0A8I5KXC3_HUMAN RNA helicase OS=Homo sapiens OX=9606 GN=MOV10 PE=1 SV=1;tr|A0A8I5	4	9	9	9	11.5	113.67	1003	23.637	7	2	7	2	7	2	9.3	2.2	109130000	79023000	30109000	1530800	1052800	477930
D6R9P3;D6RD18;D6RBZ0;Q99729	D6R9P3;D6RD18;D6RBZ0;Q99729	Heterogeneous nuclear ribonucleoprotein A/B;	HNRNPAB;	tr|D6R9P3|D6R9P3_HUMAN Heterogeneous nuclear ribonucleoprotein A/B OS=Homo sapiens OX=9606 GN=HNRNPAB PE=1 SV=1;tr|D6RD18|D6RD18_HUMAN Heterogeneous nuclear ribonucleoprotein A/B OS=Homo sapiens OX=9606 GN=HNRNPAB PE=1 SV=1;tr|D6RBZ0|D6RBZ0_HUMAN Heterogen	4	11	11	11	31.4	30.302	280	23.576	7	9	7	9	7	9	19.6	28.2	603990000	234160000	369820000	33028000	15761000	17268000
C9J586;E7EU49;E9PG37;Q9NR81;C9J609;C9JNF2;H7C4P0;C9J5K8	C9J586;E7EU49;E9PG37;Q9NR81;C9J609;C9JNF2;H7C4P0	Rho guanine nucleotide exchange factor 3;	ARHGEF3;	tr|C9J586|C9J586_HUMAN Rho guanine nucleotide exchange factor 3 OS=Homo sapiens OX=9606 GN=ARHGEF3 PE=1 SV=1;tr|E7EU49|E7EU49_HUMAN Rho guanine nucleotide exchange factor 3 OS=Homo sapiens OX=9606 GN=ARHGEF3 PE=1 SV=1;tr|E9PG37|E9PG37_HUMAN Rho guanine nuc	8	3	3	3	10.6	47.616	416	23.514	2	1	2	1	2	1	6.5	4.1	17350000	17350000	0	265410	265410	0
P0CJ79;Q5VIY5;P17035;Q7L2R6;Q08AN1;A0A7P0TAN4;E7EUL5;M0QXU3;M0QYE7;M0QZA4;E7ENB8;E7EU70;Q8NCK3;Q76KX8;Q86YE8;M0R287;Q9H7R5;Q9P0L1;Q9UJW7;A0A087WVZ7;Q9H963;A0A087WXU7;M0R327;L0R8M2;M0R0P3;F8WAL3;M0R0C2;M0R183;Q6IQ01;M0QYU5;A0A494C1D2;M0R085;A0A0B4J2B2;M0R099;M0R2R1;M0R1T0;A6NHJ4;M0R3A5;M0R2P3;F8WEZ9;K7EQQ2;K7EM14;Q0P6G1;J3KQN0;P0DPD5;J3KRF9;A0A8I5JYA4;M0R079;M0QYM6;M0QYA4;F8WBQ5;M0QXZ4;F5H490;J3QK…	P0CJ79;Q5VIY5;P17035;Q7L2R6	Zinc finger protein 888;Zinc finger protein 468;Zinc finger protein 28	ZNF888;ZNF468;	sp|P0CJ79|ZN888_HUMAN Zinc finger protein 888 OS=Homo sapiens OX=9606 GN=ZNF888 PE=3 SV=2;sp|Q5VIY5|ZN468_HUMAN Zinc finger protein 468 OS=Homo sapiens OX=9606 GN=ZNF468 PE=2 SV=1;sp|P17035|ZNF28_HUMAN Zinc finger protein 28 OS=Homo sapiens OX=9606 GN=ZNF2	162	9	9	1	16.7	83.548	718	23.302	8	4	8	4	1	1	15.6	8.1	257860000	192850000	65014000	2500200	1669900	830260
A0A087WXU8;A0A1W2PRR2;F5GYL3;G3V529;Q9GZR7	A0A087WXU8;A0A1W2PRR2;F5GYL3;G3V529;Q9GZR7	ATP-dependent RNA helicase	DDX24;	tr|A0A087WXU8|A0A087WXU8_HUMAN ATP-dependent RNA helicase OS=Homo sapiens OX=9606 GN=DDX24 PE=1 SV=1;tr|A0A1W2PRR2|A0A1W2PRR2_HUMAN ATP-dependent RNA helicase OS=Homo sapiens OX=9606 GN=DDX24 PE=1 SV=1;tr|F5GYL3|F5GYL3_HUMAN ATP-dependent RNA helicase OS=H	5	7	7	7	14.8	55.828	485	23.198	5	5	5	5	5	5	11.5	13.6	228020000	101270000	126740000	5357200	2675000	2682300
Q9Y388;Q5JY83	Q9Y388	RNA-binding motif protein, X-linked 2	RBMX2	sp|Q9Y388|RBMX2_HUMAN RNA-binding motif protein, X-linked 2 OS=Homo sapiens OX=9606 GN=RBMX2 PE=1 SV=2	2	7	7	7	23.6	37.335	322	23.185	7	3	7	3	7	3	23.6	11.2	288410000	178320000	110090000	17008000	9144700	7863500
O43818	O43818	U3 small nucleolar RNA-interacting protein 2	RRP9	sp|O43818|U3IP2_HUMAN U3 small nucleolar RNA-interacting protein 2 OS=Homo sapiens OX=9606 GN=RRP9 PE=1 SV=1	1	4	4	4	13.5	51.84	475	23.16	4	0	4	0	4	0	13.5	0	54945000	54945000	0	368100	368100	0
Q16600	Q16600	Zinc finger protein 239	ZNF239	sp|Q16600|ZN239_HUMAN Zinc finger protein 239 OS=Homo sapiens OX=9606 GN=ZNF239 PE=1 SV=3	1	3	3	3	8.5	51.59	458	23.133	2	1	2	1	2	1	5.7	2.8	28999000	16902000	12097000	433380	433380	310180
E5RGS2;Q9H6H4	E5RGS2;Q9H6H4	Receptor expression-enhancing protein;Receptor expression-enhancing protein 4	REEP4	tr|E5RGS2|E5RGS2_HUMAN Receptor expression-enhancing protein OS=Homo sapiens OX=9606 GN=REEP4 PE=1 SV=1;sp|Q9H6H4|REEP4_HUMAN Receptor expression-enhancing protein 4 OS=Homo sapiens OX=9606 GN=REEP4 PE=1 SV=1	2	4	4	4	18.7	28.214	251	23.063	4	3	4	3	4	3	18.7	18.7	325210000	162390000	162820000	4519100	2161900	2357300
X6R700;Q9Y3Y2;A0A087X1B7;Q5T7Y7	X6R700;Q9Y3Y2;A0A087X1B7	Chromatin target of PRMT1;Chromatin target of PRMT1 protein	CHTOP;	tr|X6R700|X6R700_HUMAN Chromatin target of PRMT1 OS=Homo sapiens OX=9606 GN=CHTOP PE=1 SV=1;sp|Q9Y3Y2|CHTOP_HUMAN Chromatin target of PRMT1 protein OS=Homo sapiens OX=9606 GN=CHTOP PE=1 SV=2;tr|A0A087X1B7|A0A087X1B7_HUMAN Chromatin target of PRMT1 OS=Homo	4	4	4	4	23.3	23.661	223	22.965	3	4	3	4	3	4	17.5	23.3	468080000	263990000	204090000	15180000	9951200	5228900
Q7RTV0	Q7RTV0	PHD finger-like domain-containing protein 5A	PHF5A	sp|Q7RTV0|PHF5A_HUMAN PHD finger-like domain-containing protein 5A OS=Homo sapiens OX=9606 GN=PHF5A PE=1 SV=1	1	8	8	8	76.4	12.405	110	22.947	6	5	6	5	6	5	60.9	43.6	393010000	251090000	141920000	24885000	15670000	9215700
P82912;H0YL99	P82912	28S ribosomal protein S11, mitochondrial	MRPS11	sp|P82912|RT11_HUMAN 28S ribosomal protein S11, mitochondrial OS=Homo sapiens OX=9606 GN=MRPS11 PE=1 SV=2	2	3	3	3	31.4	20.616	194	22.859	3	2	3	2	3	2	31.4	22.7	89226000	42531000	46695000	8111400	3866400	4245000
H0Y6G2;Q5SWX3;Q13555;A0A2Q3DQE3;Q8WU40;A0A8V8TPN2;A0A8V8TQ60;Q13554;A0A8V8TPJ7;A0A8V8TQ06;A0A8V8TR22;A0A8V8TPW6;A0A8V8TQ12;A0A8V8TPG6;A0A8V8TQ77;A0A8V8TQR5;A0A8V8TQ39;A0A804CJ50;A0A8V8TQ13;H7BZC6;A0A8V8TQS2;A0A8V8TPX9;H7BXS4;A0A8V8TPH1;A0A8V8TR45;A0A8V8TND4;E9PF82;A0A5F9ZH50;D6RFJ0;A0A8V8TNA7;A0A5F9ZHM9;E9PBG7;A0A8V8TN65;A0A8V8TNA1;A0A8V8TQW6;D6R938;A0A8V8TQ05;A0A8V8TN60;A0A8V8TPY4;A0A8V8TR72;E9P…	H0Y6G2;Q5SWX3;Q13555;A0A2Q3DQE3;Q8WU40;A0A8V8TPN2;A0A8V8TQ60;Q13554;A0A8V8TPJ7;A0A8V8TQ06;A0A8V8TR22;A0A8V8TPW6;A0A8V8TQ12;A0A8V8TPG6;A0A8V8TQ77;A0A8V8TQR5;A0A8V8TQ39;A0A804CJ50	calcium/calmodulin-dependent protein kinase;	CAMK2G;	tr|H0Y6G2|H0Y6G2_HUMAN calcium/calmodulin-dependent protein kinase OS=Homo sapiens OX=9606 GN=CAMK2G PE=1 SV=2;tr|Q5SWX3|Q5SWX3_HUMAN calcium/calmodulin-dependent protein kinase OS=Homo sapiens OX=9606 GN=CAMK2G PE=1 SV=1;sp|Q13555|KCC2G_HUMAN Calcium/calm	57	6	6	6	13.4	65.241	588	22.856	5	5	5	5	5	5	10.5	11.2	169270000	67242000	102030000	2809100	1512400	1296700
C9JJT5;G3V325;C9JU26;P56134	C9JJT5;G3V325;C9JU26;P56134	ATP synthase subunit f, mitochondrial;ATP5MF-PTCD1 readthrough;	ATP5MF-PTCD1;	tr|C9JJT5|C9JJT5_HUMAN ATP synthase subunit f, mitochondrial OS=Homo sapiens OX=9606 GN=ATP5MF-PTCD1 PE=3 SV=2;tr|G3V325|G3V325_HUMAN ATP5MF-PTCD1 readthrough OS=Homo sapiens OX=9606 GN=ATP5MF-PTCD1 PE=1 SV=1;tr|C9JU26|C9JU26_HUMAN ATP synthase subunit f,	4	3	3	3	63	5.9149	54	22.79	3	0	3	0	3	0	63	0	52285000	52285000	0	13071000	13071000	0
Q9HC77;F6VUX8;H0Y5L8	Q9HC77;F6VUX8	Centromere protein J	CENPJ	sp|Q9HC77|CENPJ_HUMAN Centromere protein J OS=Homo sapiens OX=9606 GN=CENPJ PE=1 SV=2;tr|F6VUX8|F6VUX8_HUMAN Centromere protein J OS=Homo sapiens OX=9606 GN=CENPJ PE=1 SV=1	3	3	3	3	3.6	153	1338	22.616	3	2	3	2	3	2	3.6	2.5	93254000	58696000	34558000	1110200	698760	411400
Q8IWU5;H0Y872	Q8IWU5	Extracellular sulfatase Sulf-2	SULF2	sp|Q8IWU5|SULF2_HUMAN Extracellular sulfatase Sulf-2 OS=Homo sapiens OX=9606 GN=SULF2 PE=1 SV=1	2	6	6	6	8.4	100.45	870	22.594	5	5	5	5	5	5	7.4	6.7	330470000	139690000	190780000	3765000	1965000	1800000
F5H5U2;Q8NHQ9;E7EX41;F5H2I2;F5H735	F5H5U2;Q8NHQ9;E7EX41	ATP-dependent RNA helicase;ATP-dependent RNA helicase DDX55	DDX55;	tr|F5H5U2|F5H5U2_HUMAN ATP-dependent RNA helicase OS=Homo sapiens OX=9606 GN=DDX55 PE=1 SV=1;sp|Q8NHQ9|DDX55_HUMAN ATP-dependent RNA helicase DDX55 OS=Homo sapiens OX=9606 GN=DDX55 PE=1 SV=3;tr|E7EX41|E7EX41_HUMAN ATP-dependent RNA helicase OS=Homo sapiens	5	4	4	4	12	65.19	569	22.486	4	0	4	0	4	0	12	0	83310000	83310000	0	523960	523960	0
Q13469	Q13469	Nuclear factor of activated T-cells, cytoplasmic 2	NFATC2	sp|Q13469|NFAC2_HUMAN Nuclear factor of activated T-cells, cytoplasmic 2 OS=Homo sapiens OX=9606 GN=NFATC2 PE=1 SV=2	1	3	3	3	4.6	100.14	925	22.465	1	2	1	2	1	2	1.7	2.9	28740000	19184000	9556000	408170	408170	203320
A0A3B3IRW2;A0A3B3IRK6;A0A8I5KTK5;Q13724;A0A3B3IS52;A0A8I5KQG9	A0A3B3IRW2;A0A3B3IRK6;A0A8I5KTK5;Q13724;A0A3B3IS52;A0A8I5KQG9	Mannosyl-oligosaccharide glucosidase;Mannosyl-oligosaccharide glucosidase (Fragment);	MOGS;	tr|A0A3B3IRW2|A0A3B3IRW2_HUMAN Mannosyl-oligosaccharide glucosidase OS=Homo sapiens OX=9606 GN=MOGS PE=1 SV=1;tr|A0A3B3IRK6|A0A3B3IRK6_HUMAN Mannosyl-oligosaccharide glucosidase (Fragment) OS=Homo sapiens OX=9606 GN=MOGS PE=1 SV=1;tr|A0A8I5KTK5|A0A8I5KTK5_	6	2	2	2	5.5	62.248	562	22.461	2	0	2	0	2	0	5.5	0	23581000	23581000	0	403340	403340	0
A0A8V8TMR1;P78527	A0A8V8TMR1;P78527	non-specific serine/threonine protein kinase;DNA-dependent protein kinase catalytic subunit	PRKDC	tr|A0A8V8TMR1|A0A8V8TMR1_HUMAN non-specific serine/threonine protein kinase OS=Homo sapiens OX=9606 GN=PRKDC PE=1 SV=1;sp|P78527|PRKDC_HUMAN DNA-dependent protein kinase catalytic subunit OS=Homo sapiens OX=9606 GN=PRKDC PE=1 SV=3	2	6	6	6	4.5	192.67	1687	22.365	3	4	3	4	3	4	2.4	3.1	91731000	57118000	34613000	936030	582840	353190
Q8WV41;H3BPR3	Q8WV41	Sorting nexin-33	SNX33	sp|Q8WV41|SNX33_HUMAN Sorting nexin-33 OS=Homo sapiens OX=9606 GN=SNX33 PE=1 SV=1	2	6	6	6	15.2	65.264	574	22.331	4	4	4	4	4	4	7.3	12.7	111620000	34095000	77521000	2568800	1262800	1306000
P12236;P12235;V9GYG0	P12236;P12235	ADP/ATP translocase 3;ADP/ATP translocase 1	SLC25A6;SLC25A4	sp|P12236|ADT3_HUMAN ADP/ATP translocase 3 OS=Homo sapiens OX=9606 GN=SLC25A6 PE=1 SV=4;sp|P12235|ADT1_HUMAN ADP/ATP translocase 1 OS=Homo sapiens OX=9606 GN=SLC25A4 PE=1 SV=4	3	25	7	7	55.4	32.866	298	22.324	22	17	7	3	7	3	51.7	40.9	1223800000	644000000	579760000	32172000	19135000	13037000
Q9H6F5;H0YG79	Q9H6F5;H0YG79	Coiled-coil domain-containing protein 86;Coiled-coil domain containing 86 (Fragment)	CCDC86	sp|Q9H6F5|CCD86_HUMAN Coiled-coil domain-containing protein 86 OS=Homo sapiens OX=9606 GN=CCDC86 PE=1 SV=1;tr|H0YG79|H0YG79_HUMAN Coiled-coil domain containing 86 (Fragment) OS=Homo sapiens OX=9606 GN=CCDC86 PE=1 SV=1	2	3	3	3	8.1	40.235	360	22.208	2	2	2	2	2	2	8.1	7.8	106660000	42119000	64544000	2093500	1175800	917670
P62987;M0R2S1;P0CG48;Q96C32;J3QKN0;F5GXK7;F5H747;F5H388;B4DV12;F5H265;F5H2Z3;F5GYU3;F5H6Q2;J3QTR3;J3QS39;P0CG47;M0R1M6;M0R1V7;F5GZ39;J3QSA3	P62987;M0R2S1;P0CG48;Q96C32;J3QKN0;F5GXK7;F5H747;F5H388;B4DV12;F5H265;F5H2Z3;F5GYU3;F5H6Q2;J3QTR3;J3QS39;P0CG47;M0R1M6	Ubiquitin-60S ribosomal protein L40;Ubiquitin-60S ribosomal protein L40 (Fragment);Polyubiquitin-C	UBA52;	sp|P62987|RL40_HUMAN Ubiquitin-60S ribosomal protein L40 OS=Homo sapiens OX=9606 GN=UBA52 PE=1 SV=2;tr|M0R2S1|M0R2S1_HUMAN Ubiquitin-60S ribosomal protein L40 (Fragment) OS=Homo sapiens OX=9606 GN=UBA52 PE=1 SV=1;sp|P0CG48|UBC_HUMAN Polyubiquitin-C OS=Homo	20	9	3	3	54.7	14.728	128	22.195	7	9	3	3	3	3	44.5	54.7	1320600000	788380000	532180000	41290000	25468000	15822000
Q9NY12	Q9NY12	H/ACA ribonucleoprotein complex subunit 1	GAR1	sp|Q9NY12|GAR1_HUMAN H/ACA ribonucleoprotein complex subunit 1 OS=Homo sapiens OX=9606 GN=GAR1 PE=1 SV=1	1	2	2	2	11.5	22.348	217	22.177	2	1	2	1	2	1	11.5	8.3	131220000	109540000	21685000	2425200	2425200	1668100
Q9Y2X9	Q9Y2X9	Zinc finger protein 281	ZNF281	sp|Q9Y2X9|ZN281_HUMAN Zinc finger protein 281 OS=Homo sapiens OX=9606 GN=ZNF281 PE=1 SV=1	1	6	6	6	14	96.914	895	22.131	4	5	4	5	4	5	8.9	11.4	121470000	69237000	52236000	432560	236090	196480
Q9HCD5	Q9HCD5	Nuclear receptor coactivator 5	NCOA5	sp|Q9HCD5|NCOA5_HUMAN Nuclear receptor coactivator 5 OS=Homo sapiens OX=9606 GN=NCOA5 PE=1 SV=2	1	5	5	5	16.2	65.536	579	22.088	5	0	5	0	5	0	16.2	0	58808000	58808000	0	1390700	1390700	0
Q9NXC5	Q9NXC5	GATOR complex protein MIOS	MIOS	sp|Q9NXC5|MIO_HUMAN GATOR complex protein MIOS OS=Homo sapiens OX=9606 GN=MIOS PE=1 SV=2	1	9	9	9	14.2	98.583	875	22.029	6	4	6	4	6	4	10.4	6.2	141880000	77022000	64858000	723070	135320	587750
Q9Y5Y2;H3BRK5;B7Z6P0;H3BMW1;H3BQR2;H3BNF0;H3BNS4	Q9Y5Y2;H3BRK5;B7Z6P0;H3BMW1;H3BQR2;H3BNF0	Cytosolic Fe-S cluster assembly factor NUBP2;NUBP iron-sulfur cluster assembly factor 2, cytosolic;	NUBP2;	sp|Q9Y5Y2|NUBP2_HUMAN Cytosolic Fe-S cluster assembly factor NUBP2 OS=Homo sapiens OX=9606 GN=NUBP2 PE=1 SV=1;tr|H3BRK5|H3BRK5_HUMAN NUBP iron-sulfur cluster assembly factor 2, cytosolic OS=Homo sapiens OX=9606 GN=NUBP2 PE=1 SV=1;tr|B7Z6P0|B7Z6P0_HUMAN NUB	7	4	4	4	27.7	28.825	271	21.839	2	3	2	3	2	3	8.5	22.5	99909000	22626000	77283000	3593100	1508400	2084700
P78524;B4DDL8;E9PKE0;E9PNX7;E9PJC3;E9PPL2;H0YE59;E9PQA9;H0YDL0;E9PKN3;E9PKM1;E9PLH5	P78524;B4DDL8	DENN domain-containing protein 2B;DENN domain containing 2B	DENND2B	sp|P78524|DEN2B_HUMAN DENN domain-containing protein 2B OS=Homo sapiens OX=9606 GN=DENND2B PE=1 SV=3;tr|B4DDL8|B4DDL8_HUMAN DENN domain containing 2B OS=Homo sapiens OX=9606 GN=DENND2B PE=1 SV=1	12	8	8	8	9.3	126.48	1137	21.755	7	1	7	1	7	1	8.3	1.1	112380000	87693000	24688000	1499700	1088300	411470
J3QLR8;Q9Y3D9	J3QLR8;Q9Y3D9	Mitochondrial ribosomal protein S23;28S ribosomal protein S23, mitochondrial	MRPS23	tr|J3QLR8|J3QLR8_HUMAN Mitochondrial ribosomal protein S23 OS=Homo sapiens OX=9606 GN=MRPS23 PE=1 SV=1;sp|Q9Y3D9|RT23_HUMAN 28S ribosomal protein S23, mitochondrial OS=Homo sapiens OX=9606 GN=MRPS23 PE=1 SV=2	2	6	6	6	34.9	17.517	152	21.632	3	5	3	5	3	5	20.4	28.3	91948000	71830000	20118000	8358900	6530000	1829000
O94761;V9GYB6;A0A087WTJ0;A0A087X072	O94761	ATP-dependent DNA helicase Q4	RECQL4	sp|O94761|RECQ4_HUMAN ATP-dependent DNA helicase Q4 OS=Homo sapiens OX=9606 GN=RECQL4 PE=1 SV=2	4	3	3	3	3.8	133.07	1208	21.404	2	2	2	2	2	2	2.9	1.8	6020300	6020300	0	115780	115780	0
P60842;J3QL43;J3QS69;J3KT12;J3QR64;J3KSZ0;J3KTB5;E7EQG2;Q14240;J3KTN0;J3QLN6;J3QKZ9;J3KS25	P60842;J3QL43;J3QS69;J3KT12;J3QR64;J3KSZ0;J3KTB5;E7EQG2;Q14240	Eukaryotic initiation factor 4A-I;ATP-dependent RNA helicase (Fragment);	EIF4A1;	sp|P60842|IF4A1_HUMAN Eukaryotic initiation factor 4A-I OS=Homo sapiens OX=9606 GN=EIF4A1 PE=1 SV=1;tr|J3QL43|J3QL43_HUMAN ATP-dependent RNA helicase (Fragment) OS=Homo sapiens OX=9606 GN=EIF4A1 PE=1 SV=1;tr|J3QS69|J3QS69_HUMAN ATP-dependent RNA helicase (	13	7	5	5	21.9	46.153	406	21.399	6	5	5	3	5	3	19.7	15.5	113420000	77204000	36211000	4171900	2663100	1508800
Q9Y6A4	Q9Y6A4	Cilia- and flagella-associated protein 20	CFAP20	sp|Q9Y6A4|CFA20_HUMAN Cilia- and flagella-associated protein 20 OS=Homo sapiens OX=9606 GN=CFAP20 PE=1 SV=1	1	8	8	8	35.8	22.774	193	21.363	6	6	6	6	6	6	26.4	31.6	377620000	270330000	107290000	19686000	15935000	3750800
A0A0J9YYL3;A0A0J9YVP6;A0A0J9YVR6;E9PQ56;A0A0J9YXJ8;A0A0J9YXX5;Q9UHX1;A0A0J9YWM1;H0YEM1;E9PMU7;E9PN18;H0YCP8;E9PL19	A0A0J9YYL3;A0A0J9YVP6;A0A0J9YVR6;E9PQ56;A0A0J9YXJ8;A0A0J9YXX5;Q9UHX1;A0A0J9YWM1;H0YEM1;E9PMU7;E9PN18	Poly(U)-binding-splicing factor PUF60 (Fragment);	PUF60;	tr|A0A0J9YYL3|A0A0J9YYL3_HUMAN Poly(U)-binding-splicing factor PUF60 (Fragment) OS=Homo sapiens OX=9606 GN=PUF60 PE=1 SV=1;tr|A0A0J9YVP6|A0A0J9YVP6_HUMAN Poly(U)-binding-splicing factor PUF60 (Fragment) OS=Homo sapiens OX=9606 GN=PUF60 PE=1 SV=1;tr|A0A0J9Y	13	9	9	9	29.5	54.626	505	21.342	5	7	5	7	5	7	12.1	25.9	255030000	78844000	176190000	4490700	1931600	2559200
O00308;A0A8V8TKI4;H0YBS9;A0A590UK44;A0A590UJW8;A0A8V8TKK4;A0A590UJQ1;Q96J02	O00308	NEDD4-like E3 ubiquitin-protein ligase WWP2	WWP2	sp|O00308|WWP2_HUMAN NEDD4-like E3 ubiquitin-protein ligase WWP2 OS=Homo sapiens OX=9606 GN=WWP2 PE=1 SV=2	8	7	7	5	8.6	98.911	870	21.31	0	7	0	7	0	5	0	8.6	80917000	0	80917000	734700	0	734700
O14828	O14828	Secretory carrier-associated membrane protein 3	SCAMP3	sp|O14828|SCAM3_HUMAN Secretory carrier-associated membrane protein 3 OS=Homo sapiens OX=9606 GN=SCAMP3 PE=1 SV=3	1	1	1	1	5.2	38.287	347	21.308	0	1	0	1	0	1	0	5.2	16784000	0	16784000	1291100	0	1291100
Q5JVF3	Q5JVF3	PCI domain-containing protein 2	PCID2	sp|Q5JVF3|PCID2_HUMAN PCI domain-containing protein 2 OS=Homo sapiens OX=9606 GN=PCID2 PE=1 SV=2	1	6	6	6	21.1	46.029	399	21.295	4	2	4	2	4	2	13.8	7.3	103530000	55466000	48060000	1731400	1170800	560630
Q9Y676;A0A0G2JIC6	Q9Y676;A0A0G2JIC6	28S ribosomal protein S18b, mitochondrial	MRPS18B	sp|Q9Y676|RT18B_HUMAN 28S ribosomal protein S18b, mitochondrial OS=Homo sapiens OX=9606 GN=MRPS18B PE=1 SV=1;tr|A0A0G2JIC6|A0A0G2JIC6_HUMAN 28S ribosomal protein S18b, mitochondrial OS=Homo sapiens OX=9606 GN=MRPS18B PE=1 SV=1	2	6	6	6	37.6	29.395	258	21.182	4	2	4	2	4	2	29.1	8.5	82930000	58197000	24733000	1766600	729650	1037000
Q8IXM3	Q8IXM3	39S ribosomal protein L41, mitochondrial	MRPL41	sp|Q8IXM3|RM41_HUMAN 39S ribosomal protein L41, mitochondrial OS=Homo sapiens OX=9606 GN=MRPL41 PE=1 SV=1	1	5	5	5	54.7	15.383	137	21.12	5	4	5	4	5	4	54.7	47.4	323320000	202000000	121310000	45274000	30608000	14666000
O00743	O00743	Serine/threonine-protein phosphatase 6 catalytic subunit	PPP6C	sp|O00743|PPP6_HUMAN Serine/threonine-protein phosphatase 6 catalytic subunit OS=Homo sapiens OX=9606 GN=PPP6C PE=1 SV=1	1	3	3	3	11.5	35.144	305	20.87	1	2	1	2	1	2	4.3	7.2	37321000	26739000	10581000	1337000	1337000	529060
P07900	P07900	Heat shock protein HSP 90-alpha	HSP90AA1	sp|P07900|HS90A_HUMAN Heat shock protein HSP 90-alpha OS=Homo sapiens OX=9606 GN=HSP90AA1 PE=1 SV=5	1	8	8	3	11.3	84.659	732	20.837	6	3	6	3	2	1	7.4	5.2	109420000	41799000	67622000	1856800	1100000	756820
P61981	P61981	14-3-3 protein gamma	YWHAG	sp|P61981|1433G_HUMAN 14-3-3 protein gamma OS=Homo sapiens OX=9606 GN=YWHAG PE=1 SV=2	1	6	2	2	22.3	28.302	247	20.707	5	3	2	1	2	1	19.8	11.3	68622000	38029000	30593000	3812300	2112700	1699600
Q8WVM0	Q8WVM0	Dimethyladenosine transferase 1, mitochondrial	TFB1M	sp|Q8WVM0|TFB1M_HUMAN Dimethyladenosine transferase 1, mitochondrial OS=Homo sapiens OX=9606 GN=TFB1M PE=1 SV=1	1	6	6	6	17.1	39.542	346	20.513	5	2	5	2	5	2	14.7	6.4	116430000	89622000	26811000	2710500	2142200	568280
Q5TDF0;Q9BSD7	Q5TDF0;Q9BSD7	Chromosome 1 open reading frame 57, isoform CRA_a;Cancer-related nucleoside-triphosphatase	NTPCR	tr|Q5TDF0|Q5TDF0_HUMAN Chromosome 1 open reading frame 57, isoform CRA_a OS=Homo sapiens OX=9606 GN=NTPCR PE=1 SV=1;sp|Q9BSD7|NTPCR_HUMAN Cancer-related nucleoside-triphosphatase OS=Homo sapiens OX=9606 GN=NTPCR PE=1 SV=1	2	5	5	5	29.8	25.072	228	20.493	3	2	3	2	3	2	18.4	11.4	96628000	62979000	33649000	6039200	3936200	2103000
Q9UBS4;H7C2Y5;A0A7P0T9E8	Q9UBS4;H7C2Y5	DnaJ homolog subfamily B member 11;Chaperone DnaJ C-terminal domain-containing protein (Fragment)	DNAJB11;	sp|Q9UBS4|DJB11_HUMAN DnaJ homolog subfamily B member 11 OS=Homo sapiens OX=9606 GN=DNAJB11 PE=1 SV=1;tr|H7C2Y5|H7C2Y5_HUMAN Chaperone DnaJ C-terminal domain-containing protein (Fragment) OS=Homo sapiens OX=9606 PE=1 SV=8	3	4	4	4	19.6	40.513	358	20.427	3	2	3	2	3	2	14.8	9.2	79417000	50929000	28488000	2557900	1133500	1424400
O43172	O43172	U4/U6 small nuclear ribonucleoprotein Prp4	PRPF4	sp|O43172|PRP4_HUMAN U4/U6 small nuclear ribonucleoprotein Prp4 OS=Homo sapiens OX=9606 GN=PRPF4 PE=1 SV=2	1	8	8	8	16.9	58.449	522	20.318	6	7	6	7	6	7	12.8	14.9	144070000	67605000	76466000	3559500	1749200	1810300
Q32MZ4;C9JTC6;A0A8V8TLX7	Q32MZ4	Leucine-rich repeat flightless-interacting protein 1	LRRFIP1	sp|Q32MZ4|LRRF1_HUMAN Leucine-rich repeat flightless-interacting protein 1 OS=Homo sapiens OX=9606 GN=LRRFIP1 PE=1 SV=2	3	6	6	6	9	89.252	808	20.15	3	4	3	4	3	4	4.7	6.1	81485000	37463000	44021000	811190	514980	296210
Q5F1R6;A0A2R8Y534;A0A2R8Y4N5;A0A2R8Y4Q0;A0A8V8TNV5	Q5F1R6;A0A2R8Y534;A0A2R8Y4N5;A0A2R8Y4Q0	DnaJ homolog subfamily C member 21;DnaJ heat shock protein family (Hsp40) member C21;	DNAJC21;	sp|Q5F1R6|DJC21_HUMAN DnaJ homolog subfamily C member 21 OS=Homo sapiens OX=9606 GN=DNAJC21 PE=1 SV=2;tr|A0A2R8Y534|A0A2R8Y534_HUMAN DnaJ heat shock protein family (Hsp40) member C21 OS=Homo sapiens OX=9606 GN=DNAJC21 PE=1 SV=1;tr|A0A2R8Y4N5|A0A2R8Y4N5_HUM	5	8	8	8	18.1	62.027	531	20.143	5	6	5	6	5	6	9.8	14.5	251280000	118440000	132840000	4410800	1886800	2524000
O00267;M0QYL9	O00267	Transcription elongation factor SPT5	SUPT5H	sp|O00267|SPT5H_HUMAN Transcription elongation factor SPT5 OS=Homo sapiens OX=9606 GN=SUPT5H PE=1 SV=1	2	9	9	9	11.3	121	1087	20.117	4	7	4	7	4	7	5.1	8.6	141040000	47554000	93485000	1013000	447000	565980
F5H669;Q8N684;J3QT54;F5H6M0;F5H047;C9J286;C9J323	F5H669;Q8N684;J3QT54;F5H6M0;F5H047	Cleavage and polyadenylation specific factor 7 (Fragment);Cleavage and polyadenylation specificity factor subunit 7;	CPSF7;	tr|F5H669|F5H669_HUMAN Cleavage and polyadenylation specific factor 7 (Fragment) OS=Homo sapiens OX=9606 GN=CPSF7 PE=1 SV=1;sp|Q8N684|CPSF7_HUMAN Cleavage and polyadenylation specificity factor subunit 7 OS=Homo sapiens OX=9606 GN=CPSF7 PE=1 SV=1;tr|J3QT54	7	5	5	5	16.6	41.265	374	20.012	3	4	3	4	3	4	10.4	12.6	84710000	35669000	49041000	1552500	256530	1296000
Q9Y265;E7ETR0;H7C4I3;H7C4G5	Q9Y265;E7ETR0	RuvB-like 1;RuvB-like helicase	RUVBL1	sp|Q9Y265|RUVB1_HUMAN RuvB-like 1 OS=Homo sapiens OX=9606 GN=RUVBL1 PE=1 SV=1;tr|E7ETR0|E7ETR0_HUMAN RuvB-like helicase OS=Homo sapiens OX=9606 GN=RUVBL1 PE=1 SV=1	4	4	4	4	12.5	50.227	456	20.008	3	4	3	4	3	4	8.6	12.5	136730000	60764000	75962000	5696900	2531800	3165100
P34096	P34096	Ribonuclease 4	RNASE4	sp|P34096|RNAS4_HUMAN Ribonuclease 4 OS=Homo sapiens OX=9606 GN=RNASE4 PE=1 SV=3	1	3	3	3	17	16.84	147	19.976	2	2	2	2	2	2	9.5	16.3	149300000	80823000	68477000	7945800	3422600	4523200
Q96GX9;S4R3D6	Q96GX9;S4R3D6	Methylthioribulose-1-phosphate dehydratase;APAF1 interacting protein	APIP	sp|Q96GX9|MTNB_HUMAN Methylthioribulose-1-phosphate dehydratase OS=Homo sapiens OX=9606 GN=APIP PE=1 SV=1;tr|S4R3D6|S4R3D6_HUMAN APAF1 interacting protein OS=Homo sapiens OX=9606 GN=APIP PE=1 SV=1	2	6	6	6	27.7	27.125	242	19.942	3	6	3	6	3	6	12.8	27.7	243760000	52264000	191500000	6175300	2039600	4135700
Q8N0Z3;H7C5N4;C9IZF0;C9J5T2	Q8N0Z3	Spindle and centriole-associated protein 1	SPICE1	sp|Q8N0Z3|SPICE_HUMAN Spindle and centriole-associated protein 1 OS=Homo sapiens OX=9606 GN=SPICE1 PE=1 SV=1	4	10	10	10	14.5	96.263	855	19.881	8	5	8	5	8	5	11.2	8.2	121970000	77806000	44159000	1201000	867220	333740
A0A8V8TR54;Q12873;A0A5F9ZHX5;I3L229;H7C3H7;H7C0J3;H7C2H0	A0A8V8TR54;Q12873;A0A5F9ZHX5	DNA helicase;Chromodomain-helicase-DNA-binding protein 3;DNA helicase (Fragment)	CHD3;	tr|A0A8V8TR54|A0A8V8TR54_HUMAN DNA helicase OS=Homo sapiens OX=9606 GN=CHD3 PE=1 SV=1;sp|Q12873|CHD3_HUMAN Chromodomain-helicase-DNA-binding protein 3 OS=Homo sapiens OX=9606 GN=CHD3 PE=1 SV=3;tr|A0A5F9ZHX5|A0A5F9ZHX5_HUMAN DNA helicase (Fragment) OS=Homo	7	7	7	3	3.9	238.54	2114	19.864	3	6	3	6	0	3	1.7	3.4	162910000	78659000	84254000	783970	367420	416540
O15235	O15235	28S ribosomal protein S12, mitochondrial	MRPS12	sp|O15235|RT12_HUMAN 28S ribosomal protein S12, mitochondrial OS=Homo sapiens OX=9606 GN=MRPS12 PE=1 SV=1	1	5	5	5	47.1	15.173	138	19.719	4	5	4	5	4	5	39.1	47.1	779740000	312700000	467050000	36174000	18128000	18046000
A0A6I8PRA0;A0A3B3IS06;E7ETY2;Q13428;H0Y8Y7;H0YAB7;H0YA99	A0A6I8PRA0;A0A3B3IS06;E7ETY2;Q13428	Treacle ribosome biogenesis factor 1 (Fragment);	TCOF1;	tr|A0A6I8PRA0|A0A6I8PRA0_HUMAN Treacle ribosome biogenesis factor 1 (Fragment) OS=Homo sapiens OX=9606 GN=TCOF1 PE=1 SV=1;tr|A0A3B3IS06|A0A3B3IS06_HUMAN Treacle ribosome biogenesis factor 1 (Fragment) OS=Homo sapiens OX=9606 GN=TCOF1 PE=1 SV=1;tr|E7ETY2|E7	7	5	5	5	5.2	125.18	1240	19.667	3	4	3	4	3	4	3	4.2	65986000	19780000	46205000	916470	274730	641740
P00450	P00450	Ceruloplasmin	CP	sp|P00450|CERU_HUMAN Ceruloplasmin OS=Homo sapiens OX=9606 GN=CP PE=1 SV=1	1	1	1	1	2	122.2	1065	19.652	0	1	0	1	0	1	0	2	45511000	0	45511000	435960	0	435960
Q8TCJ2	Q8TCJ2	Dolichyl-diphosphooligosaccharide--protein glycosyltransferase subunit STT3B	STT3B	sp|Q8TCJ2|STT3B_HUMAN Dolichyl-diphosphooligosaccharide--protein glycosyltransferase subunit STT3B OS=Homo sapiens OX=9606 GN=STT3B PE=1 SV=1	1	6	6	6	7.3	93.673	826	19.628	6	1	6	1	6	1	7.3	1.7	183180000	129830000	53352000	1852600	1487700	364880
E9PKP7;P17480;E9PMM2;E9PLT2	E9PKP7;P17480	Upstream binding transcription factor;Nucleolar transcription factor 1	UBTF	tr|E9PKP7|E9PKP7_HUMAN Upstream binding transcription factor OS=Homo sapiens OX=9606 GN=UBTF PE=1 SV=1;sp|P17480|UBF1_HUMAN Nucleolar transcription factor 1 OS=Homo sapiens OX=9606 GN=UBTF PE=1 SV=1	4	7	7	7	11.4	87.435	745	19.526	6	4	6	4	6	4	9.8	6.2	266890000	124410000	142480000	3169600	1270000	1899600
P05976;P08590	P05976;P08590	Myosin light chain 1/3, skeletal muscle isoform;Myosin light chain 3	MYL1;MYL3	sp|P05976|MYL1_HUMAN Myosin light chain 1/3, skeletal muscle isoform OS=Homo sapiens OX=9606 GN=MYL1 PE=1 SV=3;sp|P08590|MYL3_HUMAN Myosin light chain 3 OS=Homo sapiens OX=9606 GN=MYL3 PE=1 SV=3	2	1	1	1	8.2	21.145	194	19.422	1	1	1	1	1	1	8.2	8.2	30305000	13910000	16396000	2525500	1159200	1366300
P14868;H7BZ35	P14868;H7BZ35	Aspartate--tRNA ligase, cytoplasmic;Aspartate--tRNA ligase, cytoplasmic (Fragment)	DARS1	sp|P14868|SYDC_HUMAN Aspartate--tRNA ligase, cytoplasmic OS=Homo sapiens OX=9606 GN=DARS1 PE=1 SV=2;tr|H7BZ35|H7BZ35_HUMAN Aspartate--tRNA ligase, cytoplasmic (Fragment) OS=Homo sapiens OX=9606 GN=DARS1 PE=1 SV=1	2	3	3	3	8.4	57.136	501	19.401	3	2	3	2	3	2	8.4	5.4	80744000	44980000	35764000	2018600	1124500	894110
Q9NSI2;C9JJU7	Q9NSI2;C9JJU7	Ribosome biogenesis protein SLX9 homolog;SLX9 ribosome biogenesis factor (Fragment)	SLX9	sp|Q9NSI2|SLX9_HUMAN Ribosome biogenesis protein SLX9 homolog OS=Homo sapiens OX=9606 GN=SLX9 PE=1 SV=2;tr|C9JJU7|C9JJU7_HUMAN SLX9 ribosome biogenesis factor (Fragment) OS=Homo sapiens OX=9606 GN=SLX9 PE=1 SV=1	2	7	7	7	43.5	25.456	230	19.361	4	5	4	5	4	5	28.7	23	115430000	61157000	54270000	4928700	1982600	2946100
Q8N726	Q8N726	Tumor suppressor ARF	CDKN2A	sp|Q8N726|ARF_HUMAN Tumor suppressor ARF OS=Homo sapiens OX=9606 GN=CDKN2A PE=1 SV=2	1	7	7	7	48.5	13.903	132	19.345	6	7	6	7	6	7	48.5	48.5	724710000	421430000	303290000	20887000	13131000	7756900
P62273;A0A2R8Y851;A0A2R8Y6P7;A0A087WTT6	P62273;A0A2R8Y851;A0A2R8Y6P7;A0A087WTT6	40S ribosomal protein S29;	RPS29;	sp|P62273|RS29_HUMAN 40S ribosomal protein S29 OS=Homo sapiens OX=9606 GN=RPS29 PE=1 SV=2;tr|A0A2R8Y851|A0A2R8Y851_HUMAN 40S ribosomal protein S29 OS=Homo sapiens OX=9606 GN=RPS29 PE=1 SV=1;tr|A0A2R8Y6P7|A0A2R8Y6P7_HUMAN 40S ribosomal protein S29 (Fragment	4	7	7	7	69.6	6.6767	56	19.304	3	7	3	7	3	7	33.9	69.6	4946400000	2021000000	2925500000	599750000	270960000	328780000
J3QLE5;P63162;P14678;J3KRY3;S4R3P3	J3QLE5;P63162;P14678;J3KRY3;S4R3P3	Small nuclear ribonucleoprotein polypeptide N (Fragment);Small nuclear ribonucleoprotein-associated protein N;	SNRPN;	tr|J3QLE5|J3QLE5_HUMAN Small nuclear ribonucleoprotein polypeptide N (Fragment) OS=Homo sapiens OX=9606 GN=SNRPN PE=1 SV=1;sp|P63162|RSMN_HUMAN Small nuclear ribonucleoprotein-associated protein N OS=Homo sapiens OX=9606 GN=SNRPN PE=1 SV=1;sp|P14678|RSMB_H	5	8	8	8	41.4	17.546	169	19.253	7	6	7	6	7	6	37.3	29	557240000	312690000	244550000	35752000	19650000	16102000
O95218	O95218	Zinc finger Ran-binding domain-containing protein 2	ZRANB2	sp|O95218|ZRAB2_HUMAN Zinc finger Ran-binding domain-containing protein 2 OS=Homo sapiens OX=9606 GN=ZRANB2 PE=1 SV=2	1	8	8	8	21.5	37.404	330	19.239	7	4	7	4	7	4	19.1	9.4	585010000	513530000	71477000	24114000	21727000	2386900
Q14331;E9PLY7;E9PRR7;E9PI42	Q14331	Protein FRG1	FRG1	sp|Q14331|FRG1_HUMAN Protein FRG1 OS=Homo sapiens OX=9606 GN=FRG1 PE=1 SV=1	4	6	6	6	20.5	29.172	258	19.059	5	4	5	4	5	4	20.2	12.8	183270000	116600000	66675000	11253000	8969200	2283300
Q96I24;A0A8V8TNQ2	Q96I24	Far upstream element-binding protein 3	FUBP3	sp|Q96I24|FUBP3_HUMAN Far upstream element-binding protein 3 OS=Homo sapiens OX=9606 GN=FUBP3 PE=1 SV=2	2	10	8	8	30.2	61.64	572	19.046	7	9	5	7	5	7	17.8	26.4	207650000	55439000	152220000	2017200	1052800	964460
Q12805;A0A0U1RQV3;Q580Q6;C9JQX7;C9J4J8;C9JPZ9	Q12805;A0A0U1RQV3;Q580Q6	EGF-containing fibulin-like extracellular matrix protein 1;EGF containing fibulin extracellular matrix protein 1 (Fragment)	EFEMP1	sp|Q12805|FBLN3_HUMAN EGF-containing fibulin-like extracellular matrix protein 1 OS=Homo sapiens OX=9606 GN=EFEMP1 PE=1 SV=2;tr|A0A0U1RQV3|A0A0U1RQV3_HUMAN EGF containing fibulin extracellular matrix protein 1 (Fragment) OS=Homo sapiens OX=9606 GN=EFEMP1 P	6	6	6	6	14	54.64	493	19	3	4	3	4	3	4	7.3	8.5	172510000	81337000	91171000	6302300	2795700	3506600
A7KAX9;A0A804HK06;G3V174	A7KAX9;A0A804HK06	Rho GTPase-activating protein 32;Rho GTPase activating protein 32	ARHGAP32	sp|A7KAX9|RHG32_HUMAN Rho GTPase-activating protein 32 OS=Homo sapiens OX=9606 GN=ARHGAP32 PE=1 SV=1;tr|A0A804HK06|A0A804HK06_HUMAN Rho GTPase activating protein 32 OS=Homo sapiens OX=9606 GN=ARHGAP32 PE=1 SV=1	3	6	6	6	4.4	230.53	2087	18.885	3	5	3	5	3	5	2.3	3.9	143260000	64989000	78276000	310470	601750	310470
A0A8J8YW94;H0Y3N9;Q9UPP1;A0A087WW48;A0A8I5KVK1;H0Y589;A0A8I5KT77;B0QZZ4;Q5JPR8;B0QZZ2;B0QZZ3;B0QZE1;E7ET14	A0A8J8YW94;H0Y3N9;Q9UPP1	PHD finger protein 8;Histone lysine demethylase PHF8	PHF8;	tr|A0A8J8YW94|A0A8J8YW94_HUMAN PHD finger protein 8 OS=Homo sapiens OX=9606 GN=PHF8 PE=1 SV=1;tr|H0Y3N9|H0Y3N9_HUMAN PHD finger protein 8 OS=Homo sapiens OX=9606 GN=PHF8 PE=1 SV=2;sp|Q9UPP1|PHF8_HUMAN Histone lysine demethylase PHF8 OS=Homo sapiens OX=9606	13	5	5	3	8	102.95	923	18.885	5	3	5	3	3	2	8	4.3	176400000	112730000	63667000	2928300	2037300	891090
Q6P1K8;Q13888;D6RID8;R4GMS9;D6RJD3;D6RIT7;D6RGC9	Q6P1K8;Q13888;D6RID8;R4GMS9;D6RJD3	General transcription factor IIH subunit 2-like protein;General transcription factor IIH subunit 2;	GTF2H2C;GTF2H2;	sp|Q6P1K8|T2H2L_HUMAN General transcription factor IIH subunit 2-like protein OS=Homo sapiens OX=9606 GN=GTF2H2C PE=1 SV=1;sp|Q13888|TF2H2_HUMAN General transcription factor IIH subunit 2 OS=Homo sapiens OX=9606 GN=GTF2H2 PE=1 SV=1;tr|D6RID8|D6RID8_HUMAN G	7	7	7	7	19.5	44.452	395	18.87	6	3	6	3	6	3	17.7	6.6	239480000	172430000	67046000	5689600	3110900	2578700
Q06830;A0A0A0MSI0;A0A0A0MRQ5;P32119	Q06830;A0A0A0MSI0;A0A0A0MRQ5	Peroxiredoxin-1;Peroxiredoxin-1 (Fragment);Peroxiredoxin 1	PRDX1;	sp|Q06830|PRDX1_HUMAN Peroxiredoxin-1 OS=Homo sapiens OX=9606 GN=PRDX1 PE=1 SV=1;tr|A0A0A0MSI0|A0A0A0MSI0_HUMAN Peroxiredoxin-1 (Fragment) OS=Homo sapiens OX=9606 GN=PRDX1 PE=1 SV=1;tr|A0A0A0MRQ5|A0A0A0MRQ5_HUMAN Peroxiredoxin 1 OS=Homo sapiens OX=9606 GN=	4	7	7	4	44.2	22.11	199	18.727	6	6	6	6	3	3	35.2	35.2	395540000	169490000	226060000	18171000	8482300	9688900
A0A7I2V599;A0A7I2V2X6;P10809;A0A7I2V5M1;A0A7I2YQK6;A0A7I2V5K3;A0A7I2YQ71;A0A7I2V369;E7ESH4;E7EXB4;C9JL25	A0A7I2V599;A0A7I2V2X6;P10809;A0A7I2V5M1;A0A7I2YQK6;A0A7I2V5K3;A0A7I2YQ71;A0A7I2V369	60 kDa heat shock protein, mitochondrial;	HSPD1;	tr|A0A7I2V599|A0A7I2V599_HUMAN 60 kDa heat shock protein, mitochondrial OS=Homo sapiens OX=9606 GN=HSPD1 PE=1 SV=1;tr|A0A7I2V2X6|A0A7I2V2X6_HUMAN 60 kDa heat shock protein, mitochondrial OS=Homo sapiens OX=9606 GN=HSPD1 PE=1 SV=1;sp|P10809|CH60_HUMAN 60 kD	11	7	7	7	17.5	57.785	537	18.708	6	3	6	3	6	3	15.5	8.4	173960000	111700000	62257000	3436600	2526200	910460
H3BN98;H3BPJ2;Q15041	H3BN98	40S ribosomal protein S15a (Fragment)		tr|H3BN98|H3BN98_HUMAN 40S ribosomal protein S15a (Fragment) OS=Homo sapiens OX=9606 PE=3 SV=2	3	16	4	4	39.7	27.168	237	18.64	12	13	0	4	0	4	26.2	33.3	634950000	0	634950000	27910000	0	27910000
Q9NZM5;M0QX73;M0QZ34	Q9NZM5;M0QX73	Ribosome biogenesis protein NOP53;Ribosome biogenesis protein NOP53 (Fragment)	NOP53	sp|Q9NZM5|NOP53_HUMAN Ribosome biogenesis protein NOP53 OS=Homo sapiens OX=9606 GN=NOP53 PE=1 SV=2;tr|M0QX73|M0QX73_HUMAN Ribosome biogenesis protein NOP53 (Fragment) OS=Homo sapiens OX=9606 GN=NOP53 PE=1 SV=1	3	6	6	6	18.4	54.389	478	18.622	3	4	3	4	3	4	6.5	14.6	187720000	72692000	115020000	5921900	3160500	2761400
Q9NZM1;H0YD14	Q9NZM1;H0YD14	Myoferlin;Myoferlin (Fragment)	MYOF	sp|Q9NZM1|MYOF_HUMAN Myoferlin OS=Homo sapiens OX=9606 GN=MYOF PE=1 SV=1;tr|H0YD14|H0YD14_HUMAN Myoferlin (Fragment) OS=Homo sapiens OX=9606 GN=MYOF PE=1 SV=1	2	7	7	7	4.3	234.71	2061	18.597	0	7	0	7	0	7	0	4.3	53279000	0	53279000	215170	0	215170
Q86YZ3	Q86YZ3	Hornerin	HRNR	sp|Q86YZ3|HORN_HUMAN Hornerin OS=Homo sapiens OX=9606 GN=HRNR PE=1 SV=2	1	4	4	4	9.3	282.39	2850	18.587	2	4	2	4	2	4	4.5	9.3	78964000	9560500	69404000	277150	40503	236650
P62306;A0A0B4J254;F8W0W6	P62306;A0A0B4J254;F8W0W6	Small nuclear ribonucleoprotein F;Small nuclear ribonucleoprotein polypeptide F;	SNRPF;	sp|P62306|RUXF_HUMAN Small nuclear ribonucleoprotein F OS=Homo sapiens OX=9606 GN=SNRPF PE=1 SV=1;tr|A0A0B4J254|A0A0B4J254_HUMAN Small nuclear ribonucleoprotein polypeptide F OS=Homo sapiens OX=9606 GN=SNRPF PE=1 SV=1;tr|F8W0W6|F8W0W6_HUMAN Sm protein F OS	3	4	4	4	58.1	9.7251	86	18.511	4	3	4	3	4	3	58.1	43	350100000	165430000	184670000	33047000	19642000	13405000
Q9NZC4;E9PQX0;E9PN75;E9PQR6;E9PPS9;P78545	Q9NZC4	ETS homologous factor	EHF	sp|Q9NZC4|EHF_HUMAN ETS homologous factor OS=Homo sapiens OX=9606 GN=EHF PE=2 SV=1	6	8	8	8	32	34.892	300	18.491	5	6	5	6	5	6	23	26.3	307790000	140280000	167510000	10243000	4410100	5832600
P51398;V9GZ03;V9GYJ9;V9GZ61;V9GYA7;V9GYL9;V9GYC9;V9GYJ3;V9GY11;V9GYF7;V9GYW1	P51398;V9GZ03;V9GYJ9;V9GZ61;V9GYA7;V9GYL9	28S ribosomal protein S29, mitochondrial;Death associated protein 3 (Fragment);	DAP3;	sp|P51398|RT29_HUMAN 28S ribosomal protein S29, mitochondrial OS=Homo sapiens OX=9606 GN=DAP3 PE=1 SV=1;tr|V9GZ03|V9GZ03_HUMAN Death associated protein 3 (Fragment) OS=Homo sapiens OX=9606 GN=DAP3 PE=1 SV=1;tr|V9GYJ9|V9GYJ9_HUMAN Death associated protein 3	11	6	6	6	22.9	45.566	398	18.464	4	5	4	5	4	5	14.6	19.3	149440000	65666000	83777000	3149000	1559200	1589800
A0A7I2V5M5;A0A7I2V428;C9JLB1;H7BY16;P19338;A0A7I2V349;A0A7I2V506;A0A7I2V2U7;A0A7I2V3F3;A0A7I2V699;A0A7I2V2S8	A0A7I2V5M5;A0A7I2V428;C9JLB1;H7BY16;P19338;A0A7I2V349;A0A7I2V506;A0A7I2V2U7;A0A7I2V3F3;A0A7I2V699	Nucleolin;	NCL;	tr|A0A7I2V5M5|A0A7I2V5M5_HUMAN Nucleolin OS=Homo sapiens OX=9606 GN=NCL PE=1 SV=1;tr|A0A7I2V428|A0A7I2V428_HUMAN Nucleolin OS=Homo sapiens OX=9606 GN=NCL PE=1 SV=1;tr|C9JLB1|C9JLB1_HUMAN Nucleolin OS=Homo sapiens OX=9606 GN=NCL PE=1 SV=2;tr|H7BY16|H7BY16_H	11	7	7	7	12.8	73.641	672	18.456	7	2	7	2	7	2	12.8	3.4	170220000	130630000	39586000	3697700	2755200	942520
Q8NEL9;A0A6E1W401;A0A087X0H7;A0A669KB51;A0A669KAW5;A0A669KB64	Q8NEL9;A0A6E1W401;A0A087X0H7;A0A669KB51;A0A669KAW5	Phospholipase DDHD1;DDHD domain containing 1 (Fragment);DDHD domain containing 1	DDHD1;	sp|Q8NEL9|DDHD1_HUMAN Phospholipase DDHD1 OS=Homo sapiens OX=9606 GN=DDHD1 PE=1 SV=2;tr|A0A6E1W401|A0A6E1W401_HUMAN DDHD domain containing 1 (Fragment) OS=Homo sapiens OX=9606 GN=DDHD1 PE=1 SV=1;tr|A0A087X0H7|A0A087X0H7_HUMAN DDHD domain containing 1 OS=Ho	6	9	9	9	13.4	100.43	900	18.447	2	9	2	9	2	9	3.2	13.4	177090000	37474000	139610000	1908600	469020	1439500
Q8WUA4;H0Y4Q6;H7C318;H7C1A9;H7C3X9	Q8WUA4;H0Y4Q6;H7C318	General transcription factor 3C polypeptide 2;General transcription factor IIIC subunit 2 (Fragment);	GTF3C2;	sp|Q8WUA4|TF3C2_HUMAN General transcription factor 3C polypeptide 2 OS=Homo sapiens OX=9606 GN=GTF3C2 PE=1 SV=2;tr|H0Y4Q6|H0Y4Q6_HUMAN General transcription factor IIIC subunit 2 (Fragment) OS=Homo sapiens OX=9606 GN=GTF3C2 PE=1 SV=1;tr|H7C318|H7C318_HUMAN	5	4	4	4	7.6	100.68	911	18.431	4	1	4	1	4	1	7.6	1.6	89813000	73715000	16098000	869940	869940	423620
Q92759;A0A0G2JHJ2	Q92759	General transcription factor IIH subunit 4	GTF2H4	sp|Q92759|TF2H4_HUMAN General transcription factor IIH subunit 4 OS=Homo sapiens OX=9606 GN=GTF2H4 PE=1 SV=1	2	3	3	3	9.3	52.186	462	18.403	1	3	1	3	1	3	4.5	9.3	109340000	50322000	59021000	4556000	2096800	2459200
P38935;A0A6Q8PGT6;A0A6Q8PFN4;A0A6Q8PHR8;A0A6Q8PF01;A0A6Q8PGX2;A0A6Q8PGQ2;A0A6Q8PFK9;A0A6Q8PEZ5;H3BRR1;A0A6Q8PHG1;A0A6Q8PGQ6	P38935;A0A6Q8PGT6;A0A6Q8PFN4;A0A6Q8PHR8;A0A6Q8PF01	DNA-binding protein SMUBP-2;Immunoglobulin mu DNA binding protein 2;	IGHMBP2;	sp|P38935|SMBP2_HUMAN DNA-binding protein SMUBP-2 OS=Homo sapiens OX=9606 GN=IGHMBP2 PE=1 SV=3;tr|A0A6Q8PGT6|A0A6Q8PGT6_HUMAN Immunoglobulin mu DNA binding protein 2 OS=Homo sapiens OX=9606 GN=IGHMBP2 PE=1 SV=1;tr|A0A6Q8PFN4|A0A6Q8PFN4_HUMAN Immunoglobulin	12	6	6	6	6.7	109.15	993	18.333	4	4	4	4	4	4	4.6	4.3	152300000	27217000	125080000	1749600	137650	1612000
Q8N7H5;B4DGJ5	Q8N7H5;B4DGJ5	RNA polymerase II-associated factor 1 homolog	PAF1	sp|Q8N7H5|PAF1_HUMAN RNA polymerase II-associated factor 1 homolog OS=Homo sapiens OX=9606 GN=PAF1 PE=1 SV=2;tr|B4DGJ5|B4DGJ5_HUMAN RNA polymerase II-associated factor 1 homolog OS=Homo sapiens OX=9606 GN=PAF1 PE=1 SV=1	2	6	6	6	14.9	59.975	531	18.332	6	1	6	1	6	1	14.9	2.4	73338000	57570000	15768000	1765500	1314900	450520
O15230	O15230	Laminin subunit alpha-5	LAMA5	sp|O15230|LAMA5_HUMAN Laminin subunit alpha-5 OS=Homo sapiens OX=9606 GN=LAMA5 PE=1 SV=8	1	4	4	4	1.6	399.73	3695	18.246	2	3	2	3	2	3	0.6	1.2	64371000	24574000	39797000	188280	122260	66019
Q9NXR1;I3L2R9;I3L522;A0A6Q8PEY3;A0A6Q8PGV6;I3L3G9;I3L2T8;I3L533;A0A0J9YY14;A6NIZ0;A0A6Q8PG46;Q9GZM8;I3L2R3;I3L2S8;J3QRZ1;J3QSD2;J3QL85;A0A6Q8PHH1;J3KRK9;A0A0J9YYF5	Q9NXR1;I3L2R9;I3L522;A0A6Q8PEY3;A0A6Q8PGV6;I3L3G9;I3L2T8;I3L533;A0A0J9YY14	Nuclear distribution protein nudE homolog 1;Nuclear distribution protein nudE homolog 1 (Fragment);	NDE1;	sp|Q9NXR1|NDE1_HUMAN Nuclear distribution protein nudE homolog 1 OS=Homo sapiens OX=9606 GN=NDE1 PE=1 SV=3;tr|I3L2R9|I3L2R9_HUMAN Nuclear distribution protein nudE homolog 1 (Fragment) OS=Homo sapiens OX=9606 GN=NDE1 PE=1 SV=1;tr|I3L522|I3L522_HUMAN NudE n	20	5	5	5	20.6	37.72	335	18.228	4	2	4	2	4	2	15.8	8.4	49782000	36737000	13045000	1094000	592250	501730
A0A087WVD1;Q96B70	A0A087WVD1;Q96B70	Leukocyte receptor cluster member 9	LENG9	tr|A0A087WVD1|A0A087WVD1_HUMAN Leukocyte receptor cluster member 9 OS=Homo sapiens OX=9606 GN=LENG9 PE=1 SV=1;sp|Q96B70|LENG9_HUMAN Leukocyte receptor cluster member 9 OS=Homo sapiens OX=9606 GN=LENG9 PE=2 SV=2	2	2	2	2	9	50.766	478	18.214	2	2	2	2	2	2	9	9	62359000	33824000	28535000	2598300	1409300	1189000
E9PP00;Q9C0D7;Q5D1E8;A0A8Q3WL71;A0A8Q3WM69;Q5HYM0;A0A1W2PQC8;H0Y4Y6;A2A288	E9PP00;Q9C0D7	Zinc finger CCCH-type containing 12C;Probable ribonuclease ZC3H12C	ZC3H12C	tr|E9PP00|E9PP00_HUMAN Zinc finger CCCH-type containing 12C OS=Homo sapiens OX=9606 GN=ZC3H12C PE=1 SV=1;sp|Q9C0D7|ZC12C_HUMAN Probable ribonuclease ZC3H12C OS=Homo sapiens OX=9606 GN=ZC3H12C PE=1 SV=2	9	9	9	9	10.8	95.877	852	18.151	7	7	7	7	7	7	8.5	8.7	48247000	48247000	0	877220	877220	0
Q9NYL2	Q9NYL2	Mitogen-activated protein kinase kinase kinase 20	MAP3K20	sp|Q9NYL2|M3K20_HUMAN Mitogen-activated protein kinase kinase kinase 20 OS=Homo sapiens OX=9606 GN=MAP3K20 PE=1 SV=3	1	6	6	6	9	91.154	800	18.045	5	2	5	2	5	2	7.6	3.6	85598000	49955000	35644000	208270	208270	792080
Q15427;Q5SZ64	Q15427	Splicing factor 3B subunit 4	SF3B4	sp|Q15427|SF3B4_HUMAN Splicing factor 3B subunit 4 OS=Homo sapiens OX=9606 GN=SF3B4 PE=1 SV=1	2	5	5	5	17.5	44.385	424	18.043	4	4	4	4	4	4	13.4	15.6	304720000	150140000	154580000	9393700	5240700	4153100
Q6NX49;J3KQC8;M0QY11;M0QZM7;M0QX86;Q8IVS5;M0QZY0	Q6NX49;J3KQC8;M0QY11	Zinc finger protein 544	ZNF544;	sp|Q6NX49|ZN544_HUMAN Zinc finger protein 544 OS=Homo sapiens OX=9606 GN=ZNF544 PE=1 SV=1;tr|J3KQC8|J3KQC8_HUMAN Zinc finger protein 544 OS=Homo sapiens OX=9606 GN=ZNF544 PE=1 SV=1;tr|M0QY11|M0QY11_HUMAN Zinc finger protein 544 OS=Homo sapiens OX=9606 GN=Z	7	8	8	8	14	81.741	715	18.023	7	2	7	2	7	2	12.2	3.2	56483000	46130000	10353000	354700	354700	166980
Q5TIG5;A8MQ02;J3KN01;A0A804HJ20;H0Y8U8;P55196;H0Y948;H0Y9I0;F8W9I4;E9PFY5;H0Y8L4;H0Y7R8	Q5TIG5;A8MQ02;J3KN01;A0A804HJ20;H0Y8U8;P55196;H0Y948	Afadin, adherens junction formation factor;	AFDN;	tr|Q5TIG5|Q5TIG5_HUMAN Afadin, adherens junction formation factor OS=Homo sapiens OX=9606 GN=AFDN PE=1 SV=1;tr|A8MQ02|A8MQ02_HUMAN Afadin, adherens junction formation factor OS=Homo sapiens OX=9606 GN=AFDN PE=1 SV=2;tr|J3KN01|J3KN01_HUMAN Afadin, adherens	12	8	8	8	6.3	189.15	1665	17.934	3	6	3	6	3	6	2.8	4	80411000	37198000	43213000	442080	233940	208140
Q9Y3D3;A6ND22	Q9Y3D3;A6ND22	28S ribosomal protein S16, mitochondrial;Mitochondrial ribosomal protein S16	MRPS16	sp|Q9Y3D3|RT16_HUMAN 28S ribosomal protein S16, mitochondrial OS=Homo sapiens OX=9606 GN=MRPS16 PE=1 SV=1;tr|A6ND22|A6ND22_HUMAN Mitochondrial ribosomal protein S16 OS=Homo sapiens OX=9606 GN=MRPS16 PE=1 SV=1	2	4	4	4	40.9	15.345	137	17.932	2	4	2	4	2	4	15.3	40.9	187380000	58977000	128400000	8167000	5897700	2269400
P17020	P17020	Zinc finger protein 16	ZNF16	sp|P17020|ZNF16_HUMAN Zinc finger protein 16 OS=Homo sapiens OX=9606 GN=ZNF16 PE=1 SV=3	1	8	7	6	12	76.471	682	17.838	8	1	7	1	6	1	12	1.3	90950000	85112000	5838000	1543700	1431400	112270
A0A8V8TPE3;A0A8V8TP20;Q02880;A0A8V8TN33;E9PCY5	A0A8V8TPE3;A0A8V8TP20;Q02880;A0A8V8TN33;E9PCY5	DNA topoisomerase 2;DNA topoisomerase 2-beta	TOP2B;	tr|A0A8V8TPE3|A0A8V8TPE3_HUMAN DNA topoisomerase 2 OS=Homo sapiens OX=9606 GN=TOP2B PE=1 SV=1;tr|A0A8V8TP20|A0A8V8TP20_HUMAN DNA topoisomerase 2 OS=Homo sapiens OX=9606 GN=TOP2B PE=1 SV=1;sp|Q02880|TOP2B_HUMAN DNA topoisomerase 2-beta OS=Homo sapiens OX=96	5	15	8	8	12.3	156.85	1382	17.837	13	8	8	4	8	4	10.6	6.7	129090000	93850000	35238000	1403100	1020100	383030
Q9BX69	Q9BX69	Caspase recruitment domain-containing protein 6	CARD6	sp|Q9BX69|CARD6_HUMAN Caspase recruitment domain-containing protein 6 OS=Homo sapiens OX=9606 GN=CARD6 PE=1 SV=2	1	6	6	6	7.3	116.47	1037	17.753	3	5	3	5	3	5	3.1	6.2	77167000	36328000	40839000	462970	284610	178360
P78406;E9PQ57;E9PPG9;B0QZ36	P78406;E9PQ57;E9PPG9	mRNA export factor RAE1;Ribonucleic acid export 1	RAE1;	sp|P78406|RAE1L_HUMAN mRNA export factor RAE1 OS=Homo sapiens OX=9606 GN=RAE1 PE=1 SV=1;tr|E9PQ57|E9PQ57_HUMAN Ribonucleic acid export 1 OS=Homo sapiens OX=9606 GN=RAE1 PE=1 SV=1;tr|E9PPG9|E9PPG9_HUMAN Ribonucleic acid export 1 OS=Homo sapiens OX=9606 GN=R	4	5	5	5	17.9	40.968	368	17.678	5	0	5	0	5	0	17.9	0	63936000	63936000	0	1955700	1955700	0
Q8N474	Q8N474	Secreted frizzled-related protein 1	SFRP1	sp|Q8N474|SFRP1_HUMAN Secreted frizzled-related protein 1 OS=Homo sapiens OX=9606 GN=SFRP1 PE=1 SV=1	1	5	5	5	19.1	35.385	314	17.677	4	4	4	4	4	4	15.3	16.9	180080000	88360000	91715000	5450900	4316100	1134800
Q8IWR0;I3L282;I3L323;I3L2K5	Q8IWR0;I3L282;I3L323;I3L2K5	Zinc finger CCCH domain-containing protein 7A;Zinc finger CCCH-type containing 7A (Fragment);	ZC3H7A;	sp|Q8IWR0|Z3H7A_HUMAN Zinc finger CCCH domain-containing protein 7A OS=Homo sapiens OX=9606 GN=ZC3H7A PE=1 SV=1;tr|I3L282|I3L282_HUMAN Zinc finger CCCH-type containing 7A (Fragment) OS=Homo sapiens OX=9606 GN=ZC3H7A PE=1 SV=1;tr|I3L323|I3L323_HUMAN Zinc fi	4	2	2	2	4.5	110.54	971	17.672	2	2	2	2	2	2	4.5	4.5	93647000	45989000	47658000	1800900	884400	916500
Q15438;K7ENQ8;K7ERV8	Q15438;K7ENQ8	Cytohesin-1;Cytohesin 1	CYTH1	sp|Q15438|CYH1_HUMAN Cytohesin-1 OS=Homo sapiens OX=9606 GN=CYTH1 PE=1 SV=1;tr|K7ENQ8|K7ENQ8_HUMAN Cytohesin 1 OS=Homo sapiens OX=9606 GN=CYTH1 PE=1 SV=1	3	6	3	3	23.4	46.412	398	17.67	4	4	2	2	2	2	17.8	10.8	15268000	15268000	0	565480	565480	0
I3L2J8;Q9UPN4;I3L4M5;I3L2X7;I3L316	I3L2J8;Q9UPN4	Centrosomal protein 131;Centrosomal protein of 131 kDa	CEP131	tr|I3L2J8|I3L2J8_HUMAN Centrosomal protein 131 OS=Homo sapiens OX=9606 GN=CEP131 PE=1 SV=1;sp|Q9UPN4|CP131_HUMAN Centrosomal protein of 131 kDa OS=Homo sapiens OX=9606 GN=CEP131 PE=1 SV=3	5	7	7	7	8.1	117.7	1047	17.662	5	3	5	3	5	3	5.8	3.4	57330000	20946000	36385000	569940	308020	261910
Q9HBD1;A6NHN2;H0Y5D9	Q9HBD1;A6NHN2	Roquin-2;RING-type E3 ubiquitin transferase	RC3H2	sp|Q9HBD1|RC3H2_HUMAN Roquin-2 OS=Homo sapiens OX=9606 GN=RC3H2 PE=1 SV=2;tr|A6NHN2|A6NHN2_HUMAN RING-type E3 ubiquitin transferase OS=Homo sapiens OX=9606 GN=RC3H2 PE=1 SV=2	3	5	5	4	5.7	131.67	1191	17.651	2	4	2	4	1	4	2.4	4.7	106430000	9754100	96672000	556020	150060	405960
A0A7P0TAL9;A0A7P0TBA9;P19525;A0A7P0Z4M0	A0A7P0TAL9;A0A7P0TBA9;P19525;A0A7P0Z4M0	Eukaryotic translation initiation factor 2 alpha kinase 2	EIF2AK2;	tr|A0A7P0TAL9|A0A7P0TAL9_HUMAN Eukaryotic translation initiation factor 2 alpha kinase 2 OS=Homo sapiens OX=9606 GN=EIF2AK2 PE=1 SV=1;tr|A0A7P0TBA9|A0A7P0TBA9_HUMAN Eukaryotic translation initiation factor 2 alpha kinase 2 OS=Homo sapiens OX=9606 GN=EIF2AK	4	4	4	4	9.9	56.247	494	17.586	2	3	2	3	2	3	6.7	8.7	65884000	38478000	27406000	2178300	1082100	1096200
A0A8Q3WKJ5;A0A8Q3WKE1;E7EPW2;A0A8Q3WKH6;A0A8Q3SHU8;P82663;A0A8Q3WLJ1;A0A8Q3WKE3;A0A8Q3SHT9	A0A8Q3WKJ5;A0A8Q3WKE1;E7EPW2;A0A8Q3WKH6;A0A8Q3SHU8;P82663;A0A8Q3WLJ1	Mitochondrial ribosomal protein S25;	MRPS25;	tr|A0A8Q3WKJ5|A0A8Q3WKJ5_HUMAN Mitochondrial ribosomal protein S25 OS=Homo sapiens OX=9606 GN=MRPS25 PE=1 SV=1;tr|A0A8Q3WKE1|A0A8Q3WKE1_HUMAN Mitochondrial ribosomal protein S25 OS=Homo sapiens OX=9606 GN=MRPS25 PE=1 SV=1;tr|E7EPW2|E7EPW2_HUMAN Mitochondri	9	3	3	3	42.2	11.849	102	17.414	3	2	3	2	3	2	42.2	25.5	156740000	87297000	69448000	12786000	8549300	4236900
Q9HAU5	Q9HAU5	Regulator of nonsense transcripts 2	UPF2	sp|Q9HAU5|RENT2_HUMAN Regulator of nonsense transcripts 2 OS=Homo sapiens OX=9606 GN=UPF2 PE=1 SV=1	1	8	8	8	8.4	147.81	1272	17.2	4	6	4	6	4	6	4	7.1	129270000	49557000	79717000	1061400	508980	552440
A0A7I2V3Z3;A0A7I2V351;A0A7I2V487;A0A7I2YQE1;P52292;J3QLL0;J3KS65	A0A7I2V3Z3;A0A7I2V351;A0A7I2V487;A0A7I2YQE1;P52292;J3QLL0;J3KS65	Karyopherin subunit alpha 2;Importin subunit alpha	KPNA2;	tr|A0A7I2V3Z3|A0A7I2V3Z3_HUMAN Karyopherin subunit alpha 2 OS=Homo sapiens OX=9606 GN=KPNA2 PE=1 SV=1;tr|A0A7I2V351|A0A7I2V351_HUMAN Importin subunit alpha OS=Homo sapiens OX=9606 GN=KPNA2 PE=1 SV=1;tr|A0A7I2V487|A0A7I2V487_HUMAN Importin subunit alpha OS=	7	2	2	2	8.3	43.541	399	17.197	2	0	2	0	2	0	8.3	0	25319000	25319000	0	1265900	1265900	0
P41743	P41743	Protein kinase C iota type	PRKCI	sp|P41743|KPCI_HUMAN Protein kinase C iota type OS=Homo sapiens OX=9606 GN=PRKCI PE=1 SV=2	1	5	5	5	14.6	68.262	596	17.191	3	3	3	3	3	3	9.2	8.6	170250000	59411000	110840000	646700	1254500	646700
G3V2D5;G3V2P5;Q07352;G3V515;P47974;M0QY76;P26651	G3V2D5;G3V2P5;Q07352;G3V515;P47974	mRNA decay activator protein ZFP36 (Fragment);	ZFP36L1;	tr|G3V2D5|G3V2D5_HUMAN mRNA decay activator protein ZFP36 (Fragment) OS=Homo sapiens OX=9606 GN=ZFP36L1 PE=1 SV=1;tr|G3V2P5|G3V2P5_HUMAN mRNA decay activator protein ZFP36 (Fragment) OS=Homo sapiens OX=9606 GN=ZFP36L1 PE=1 SV=1;sp|Q07352|TISB_HUMAN mRNA de	7	4	4	4	36.4	19.527	176	17.165	3	2	3	2	3	2	24.4	21	52944000	30651000	22293000	2189400	2189400	1592400
P13639	P13639	Elongation factor 2	EEF2	sp|P13639|EF2_HUMAN Elongation factor 2 OS=Homo sapiens OX=9606 GN=EEF2 PE=1 SV=4	1	10	9	9	14.3	95.337	858	17.078	9	5	8	4	8	4	13.6	8.4	223010000	151850000	71151000	2392700	1829800	562880
Q86Y07	Q86Y07	Serine/threonine-protein kinase VRK2	VRK2	sp|Q86Y07|VRK2_HUMAN Serine/threonine-protein kinase VRK2 OS=Homo sapiens OX=9606 GN=VRK2 PE=1 SV=3	1	2	2	2	6.3	58.14	508	17.028	2	2	2	2	2	2	6.3	6.3	97815000	53192000	44623000	2045400	1112500	932920
Q00059;H7BYN3	Q00059;H7BYN3	Transcription factor A, mitochondrial;Transcription factor A, mitochondrial (Fragment)	TFAM	sp|Q00059|TFAM_HUMAN Transcription factor A, mitochondrial OS=Homo sapiens OX=9606 GN=TFAM PE=1 SV=1;tr|H7BYN3|H7BYN3_HUMAN Transcription factor A, mitochondrial (Fragment) OS=Homo sapiens OX=9606 GN=TFAM PE=1 SV=1	2	5	5	5	23.2	29.096	246	17.024	3	5	3	5	3	5	13.8	23.2	175880000	58393000	117480000	5156200	1572800	3583500
Q9BVS5;F8WDR2;H7C2E8	Q9BVS5;F8WDR2	tRNA (adenine(58)-N(1))-methyltransferase, mitochondrial;tRNA (adenine(58)-N(1))-methyltransferase	TRMT61B	sp|Q9BVS5|TR61B_HUMAN tRNA (adenine(58)-N(1))-methyltransferase, mitochondrial OS=Homo sapiens OX=9606 GN=TRMT61B PE=1 SV=2;tr|F8WDR2|F8WDR2_HUMAN tRNA (adenine(58)-N(1))-methyltransferase OS=Homo sapiens OX=9606 GN=TRMT61B PE=1 SV=1	3	4	4	4	10.9	52.965	477	16.976	3	4	3	4	3	4	8.8	10.9	113830000	51312000	62516000	4065300	1832600	2232700
A0A087WW76;A0A805TBS0;A0A7P0TAS2;Q5T5U3;E7ESW5;A0A1B0GV73	A0A087WW76;A0A805TBS0;A0A7P0TAS2;Q5T5U3;E7ESW5;A0A1B0GV73	Rho GTPase activating protein 21;	ARHGAP21;	tr|A0A087WW76|A0A087WW76_HUMAN Rho GTPase activating protein 21 OS=Homo sapiens OX=9606 GN=ARHGAP21 PE=1 SV=1;tr|A0A805TBS0|A0A805TBS0_HUMAN Rho GTPase activating protein 21 OS=Homo sapiens OX=9606 GN=ARHGAP21 PE=1 SV=1;tr|A0A7P0TAS2|A0A7P0TAS2_HUMAN Rho G	6	6	6	6	6.1	155.98	1406	16.974	4	3	4	3	4	3	3.6	3.4	59252000	9840300	49412000	272850	108140	164710
Q13185;C9JMM0;B8ZZ43;S4R2Y4;K7ELA4;B5MD17;J3KS05;P83916	Q13185;C9JMM0;B8ZZ43;S4R2Y4	Chromobox protein homolog 3;Chromobox 3 (Fragment);Chromobox 3;	CBX3;	sp|Q13185|CBX3_HUMAN Chromobox protein homolog 3 OS=Homo sapiens OX=9606 GN=CBX3 PE=1 SV=4;tr|C9JMM0|C9JMM0_HUMAN Chromobox 3 (Fragment) OS=Homo sapiens OX=9606 GN=CBX3 PE=1 SV=1;tr|B8ZZ43|B8ZZ43_HUMAN Chromobox 3 OS=Homo sapiens OX=9606 GN=CBX3 PE=1 SV=1;	8	6	6	6	37.2	20.811	183	16.957	5	3	5	3	5	3	31.1	21.9	235020000	176760000	58264000	19981000	13507000	6473800
P68400;Q8NEV1;E7EU96;A0A2R8YD58;A0A2R8YFU2;A0A2R8YF43;A0A2R8YDP2;A0A2R8Y5A0;A0A087WY74;A0A2R8Y4H0;A0A2R8Y4D6;A0A2R8Y7T1;A0A2R8YCC9;A0A2R8Y3W6;A0A2R8YEW1;A0A2R8YDY7;A0A2R8YCK2;A0A2R8YF47;V9GY80;A0A2R8YEL7;A0A2R8Y797;V9GYA2	P68400;Q8NEV1;E7EU96;A0A2R8YD58;A0A2R8YFU2;A0A2R8YF43;A0A2R8YDP2;A0A2R8Y5A0;A0A087WY74;A0A2R8Y4H0;A0A2R8Y4D6	Casein kinase II subunit alpha;Casein kinase II subunit alpha 3;Casein kinase 2 alpha 1	CSNK2A1;CSNK2A3;	sp|P68400|CSK21_HUMAN Casein kinase II subunit alpha OS=Homo sapiens OX=9606 GN=CSNK2A1 PE=1 SV=1;sp|Q8NEV1|CSK23_HUMAN Casein kinase II subunit alpha 3 OS=Homo sapiens OX=9606 GN=CSNK2A3 PE=1 SV=2;tr|E7EU96|E7EU96_HUMAN Casein kinase 2 alpha 1 OS=Homo sap	22	4	4	4	17.1	45.143	391	16.921	1	4	1	4	1	4	5.1	17.1	67183000	0	67183000	3359100	0	3359100
Q9Y3B9	Q9Y3B9	RRP15-like protein	RRP15	sp|Q9Y3B9|RRP15_HUMAN RRP15-like protein OS=Homo sapiens OX=9606 GN=RRP15 PE=1 SV=2	1	6	6	6	23.8	31.484	282	16.92	6	2	6	2	6	2	23.8	8.5	218750000	165570000	53182000	8616000	6463800	2152200
Q9NRW3;A0A087WX48;Q6ICH2;Q96AK3	Q9NRW3	DNA dC->dU-editing enzyme APOBEC-3C	APOBEC3C	sp|Q9NRW3|ABC3C_HUMAN DNA dC->dU-editing enzyme APOBEC-3C OS=Homo sapiens OX=9606 GN=APOBEC3C PE=1 SV=2	4	5	5	4	34.2	22.826	190	16.867	5	4	5	4	4	3	34.2	27.4	245560000	143820000	101740000	15993000	9050400	6942800
O14763	O14763	Tumor necrosis factor receptor superfamily member 10B	TNFRSF10B	sp|O14763|TR10B_HUMAN Tumor necrosis factor receptor superfamily member 10B OS=Homo sapiens OX=9606 GN=TNFRSF10B PE=1 SV=2	1	1	1	1	3.9	47.878	440	16.827	0	1	0	1	0	1	0	3.9	13170000	0	13170000	627160	0	627160
B7ZLQ8;Q17RY0;A0A590UJI5;E5RFP2;E5RJM0;A0A5K1VW61;A0A5K1VW79;A0A5K1VW71;A0A5K1VW93;Q7Z5Q1;Q8NE35;H0Y9D9;H0YBG1	B7ZLQ8;Q17RY0;A0A590UJI5;E5RFP2;E5RJM0;A0A5K1VW61;A0A5K1VW79;A0A5K1VW71;A0A5K1VW93;Q7Z5Q1;Q8NE35;H0Y9D9	CPEB4 protein;Cytoplasmic polyadenylation element-binding protein 4;	CPEB4;	tr|B7ZLQ8|B7ZLQ8_HUMAN CPEB4 protein OS=Homo sapiens OX=9606 GN=CPEB4 PE=1 SV=1;sp|Q17RY0|CPEB4_HUMAN Cytoplasmic polyadenylation element-binding protein 4 OS=Homo sapiens OX=9606 GN=CPEB4 PE=1 SV=1;tr|A0A590UJI5|A0A590UJI5_HUMAN Cytoplasmic polyadenylatio	13	4	4	4	7	77.296	704	16.808	1	3	1	3	1	3	1.7	5.3	25348000	7924600	17424000	874080	273260	600810
O14744;G3V580;C9JSX3;G3V2L6;G3V2X6;G3V5L5;G3V507;G3V2F5;H0YJD3;H7BZ44;H0YJX6	O14744;G3V580;C9JSX3;G3V2L6;G3V2X6	Protein arginine N-methyltransferase 5;Protein arginine methyltransferase 5 (Fragment);	PRMT5;	sp|O14744|ANM5_HUMAN Protein arginine N-methyltransferase 5 OS=Homo sapiens OX=9606 GN=PRMT5 PE=1 SV=4;tr|G3V580|G3V580_HUMAN Protein arginine methyltransferase 5 (Fragment) OS=Homo sapiens OX=9606 GN=PRMT5 PE=1 SV=1;tr|C9JSX3|C9JSX3_HUMAN Protein arginine	11	5	5	5	9.9	72.683	637	16.738	4	1	4	1	4	1	8.3	1.6	78492000	64404000	14088000	1124100	762860	361220
Q9Y4F5	Q9Y4F5	Centrosomal protein of 170 kDa protein B	CEP170B	sp|Q9Y4F5|C170B_HUMAN Centrosomal protein of 170 kDa protein B OS=Homo sapiens OX=9606 GN=CEP170B PE=1 SV=4	1	3	3	3	2.8	171.69	1589	16.738	3	3	3	3	3	3	2.8	2.8	61484000	28957000	32527000	621050	292490	328560
Q8NBP0;E5RHB3;E5RG15	Q8NBP0	Tetratricopeptide repeat protein 13	TTC13	sp|Q8NBP0|TTC13_HUMAN Tetratricopeptide repeat protein 13 OS=Homo sapiens OX=9606 GN=TTC13 PE=2 SV=3	3	4	4	4	5.8	96.812	860	16.726	3	4	3	4	3	4	4.1	5.8	96112000	45931000	50180000	1461300	835110	626170
Q7Z5K2	Q7Z5K2	Wings apart-like protein homolog	WAPL	sp|Q7Z5K2|WAPL_HUMAN Wings apart-like protein homolog OS=Homo sapiens OX=9606 GN=WAPL PE=1 SV=1	1	1	1	1	1.5	132.94	1190	16.642	1	1	1	1	1	1	1.5	1.5	13175000	0	13175000	168910	0	168910
P62258;B4DJF2;I3L3T1;K7EIT4;K7EM20;I3L0W5;F8WEB6;A2IDB1	P62258;B4DJF2;I3L3T1	14-3-3 protein epsilon	YWHAE	sp|P62258|1433E_HUMAN 14-3-3 protein epsilon OS=Homo sapiens OX=9606 GN=YWHAE PE=1 SV=1;tr|B4DJF2|B4DJF2_HUMAN 14-3-3 protein epsilon OS=Homo sapiens OX=9606 GN=YWHAE PE=1 SV=1;tr|I3L3T1|I3L3T1_HUMAN 14-3-3 protein epsilon OS=Homo sapiens OX=9606 GN=YWHAE	8	10	7	7	40	29.174	255	16.629	9	6	6	5	6	5	35.7	25.5	279050000	189440000	89614000	14505000	9526600	4978600
Q14296	Q14296	Fas-activated serine/threonine kinase	FASTK	sp|Q14296|FASTK_HUMAN Fas-activated serine/threonine kinase OS=Homo sapiens OX=9606 GN=FASTK PE=1 SV=1	1	2	2	2	5.8	61.104	549	16.568	1	1	1	1	1	1	2	3.8	13829000	0	13829000	419050	0	419050
A0A8I5QKQ8;A0A8I5KUM4;O15269;A0A2R8Y763;A0A2R8Y4S0;A0A2R8Y6A2	A0A8I5QKQ8;A0A8I5KUM4;O15269	Serine palmitoyltransferase long chain base subunit 1	SPTLC1	tr|A0A8I5QKQ8|A0A8I5QKQ8_HUMAN Serine palmitoyltransferase long chain base subunit 1 OS=Homo sapiens OX=9606 GN=SPTLC1 PE=1 SV=1;tr|A0A8I5KUM4|A0A8I5KUM4_HUMAN Serine palmitoyltransferase long chain base subunit 1 OS=Homo sapiens OX=9606 GN=SPTLC1 PE=1 SV=	6	3	3	3	7.1	55.143	493	16.55	0	3	0	3	0	3	0	7.1	16428000	0	16428000	608460	0	608460
Q14680;A0A0D9SGI4	Q14680	Maternal embryonic leucine zipper kinase	MELK	sp|Q14680|MELK_HUMAN Maternal embryonic leucine zipper kinase OS=Homo sapiens OX=9606 GN=MELK PE=1 SV=3	2	7	7	7	12.1	74.641	651	16.545	4	5	4	5	4	5	7.2	8.6	93265000	45184000	48080000	1553800	890820	662990
B8ZZ93;B8ZZH7;F8WCL7;J3KQ70;Q9C086	B8ZZ93;B8ZZH7;F8WCL7;J3KQ70;Q9C086	INO80 complex subunit B;INO80 complex subunit B (Fragment);	INO80B;	tr|B8ZZ93|B8ZZ93_HUMAN INO80 complex subunit B OS=Homo sapiens OX=9606 GN=INO80B PE=4 SV=1;tr|B8ZZH7|B8ZZH7_HUMAN INO80 complex subunit B (Fragment) OS=Homo sapiens OX=9606 GN=INO80B PE=4 SV=2;tr|F8WCL7|F8WCL7_HUMAN INO80B-WBP1 readthrough (NMD candidate)	5	1	1	1	8.2	20.454	184	16.511	1	0	1	0	1	0	8.2	0	0	0	0	0	0	0
P61158;B4DXW1;F8WEW2;F8WE84	P61158;B4DXW1	Actin-related protein 3;Actin related protein 3	ACTR3	sp|P61158|ARP3_HUMAN Actin-related protein 3 OS=Homo sapiens OX=9606 GN=ACTR3 PE=1 SV=3;tr|B4DXW1|B4DXW1_HUMAN Actin related protein 3 OS=Homo sapiens OX=9606 GN=ACTR3 PE=1 SV=1	4	4	4	4	13.6	47.371	418	16.466	2	3	2	3	2	3	6.7	11	137980000	55348000	82632000	5524300	2515800	3008500
E5RJN7;E7EPX0;E7EVJ4;Q9NUL3;E7EVI1;E5RJ67;H0YBY0	E5RJN7;E7EPX0;E7EVJ4;Q9NUL3;E7EVI1	Staufen double-stranded RNA binding protein 2 (Fragment);Double-stranded RNA-binding protein Staufen homolog 2;	STAU2;	tr|E5RJN7|E5RJN7_HUMAN Staufen double-stranded RNA binding protein 2 (Fragment) OS=Homo sapiens OX=9606 GN=STAU2 PE=1 SV=1;tr|E7EPX0|E7EPX0_HUMAN Double-stranded RNA-binding protein Staufen homolog 2 OS=Homo sapiens OX=9606 GN=STAU2 PE=1 SV=1;tr|E7EVJ4|E7E	7	10	7	7	33.8	34.861	320	16.439	9	8	6	6	6	6	29.4	29.1	251710000	117500000	134220000	7204100	2855700	4348400
Q8N3R9;G3V2H1	Q8N3R9	Protein PALS1	PALS1	sp|Q8N3R9|PALS1_HUMAN Protein PALS1 OS=Homo sapiens OX=9606 GN=PALS1 PE=1 SV=3	2	4	4	4	9.2	77.293	675	16.43	0	4	0	4	0	4	0	9.2	69634000	0	69634000	735310	0	735310
Q96EY7;B8ZZQ4	Q96EY7	Pentatricopeptide repeat domain-containing protein 3, mitochondrial	PTCD3	sp|Q96EY7|PTCD3_HUMAN Pentatricopeptide repeat domain-containing protein 3, mitochondrial OS=Homo sapiens OX=9606 GN=PTCD3 PE=1 SV=3	2	6	6	6	10.6	78.549	689	16.416	5	2	5	2	5	2	8	4.5	107390000	66570000	40815000	1523900	1206500	317370
P55201;A0A804HI52;A0A5F9ZH11;A0A804HKY8;A0A8C8KWW5;A0A8C8L8G4;A0A804HIN1;A0A804HL48;A0A804HL99;A0A5F9ZHW9;A0A804HJV3;A0A804HKK9;A0A5F9ZHX4;C9JHC0;A0A804HHW3;Q9ULD4;A0A804HKU6	P55201;A0A804HI52;A0A5F9ZH11;A0A804HKY8;A0A8C8KWW5;A0A8C8L8G4;A0A804HIN1;A0A804HL48;A0A804HL99	Peregrin;Bromodomain and PHD finger containing 1;	BRPF1;	sp|P55201|BRPF1_HUMAN Peregrin OS=Homo sapiens OX=9606 GN=BRPF1 PE=1 SV=2;tr|A0A804HI52|A0A804HI52_HUMAN Bromodomain and PHD finger containing 1 OS=Homo sapiens OX=9606 GN=BRPF1 PE=1 SV=1;tr|A0A5F9ZH11|A0A5F9ZH11_HUMAN Bromodomain and PHD finger containing	17	9	9	9	9.3	137.5	1214	16.355	6	5	6	5	6	5	5	5.7	122040000	95324000	26715000	967620	859300	108320
P46013	P46013	Proliferation marker protein Ki-67	MKI67	sp|P46013|KI67_HUMAN Proliferation marker protein Ki-67 OS=Homo sapiens OX=9606 GN=MKI67 PE=1 SV=2	1	5	5	5	2.3	358.69	3256	16.333	3	2	3	2	3	2	1.6	0.7	43046000	29026000	14020000	203050	136920	66132
Q9BWE0;E7EVL6;C9JZE3;C9JYJ8	Q9BWE0;E7EVL6;C9JZE3;C9JYJ8	Replication initiator 1;Replication initiator 1 (Fragment)	REPIN1;	sp|Q9BWE0|REPI1_HUMAN Replication initiator 1 OS=Homo sapiens OX=9606 GN=REPIN1 PE=1 SV=1;tr|E7EVL6|E7EVL6_HUMAN Replication initiator 1 (Fragment) OS=Homo sapiens OX=9606 GN=REPIN1 PE=1 SV=1;tr|C9JZE3|C9JZE3_HUMAN Replication initiator 1 (Fragment) OS=Hom	4	4	4	4	7.8	63.574	567	16.251	3	2	3	2	3	2	7.2	6	59998000	29608000	30389000	1499900	740200	759740
Q9NUQ3	Q9NUQ3	Gamma-taxilin	TXLNG	sp|Q9NUQ3|TXLNG_HUMAN Gamma-taxilin OS=Homo sapiens OX=9606 GN=TXLNG PE=1 SV=2	1	8	8	7	16.7	60.585	528	16.201	6	6	6	6	5	6	12.9	13.1	221410000	102500000	118910000	4322200	2278100	2044100
P07305	P07305	Histone H1.0	H1-0	sp|P07305|H10_HUMAN Histone H1.0 OS=Homo sapiens OX=9606 GN=H1-0 PE=1 SV=3	1	7	7	6	31.4	20.863	194	16.193	5	5	5	5	5	5	30.9	25.3	426300000	254640000	171660000	44896000	26976000	17920000
Q15007;A0A087X1R4	Q15007	Pre-mRNA-splicing regulator WTAP	WTAP	sp|Q15007|FL2D_HUMAN Pre-mRNA-splicing regulator WTAP OS=Homo sapiens OX=9606 GN=WTAP PE=1 SV=2	2	5	5	5	15.4	44.243	396	16.167	5	1	5	1	5	1	15.4	2.8	64944000	52151000	12793000	2397700	1864700	533040
F8WE16;C9JTN7;F8W8I6;Q01085;P31483	F8WE16;C9JTN7;F8W8I6;Q01085;P31483	TIA1 cytotoxic granule associated RNA binding protein (Fragment);TIA1 cytotoxic granule associated RNA binding protein;	TIA1;	tr|F8WE16|F8WE16_HUMAN TIA1 cytotoxic granule associated RNA binding protein (Fragment) OS=Homo sapiens OX=9606 GN=TIA1 PE=1 SV=1;tr|C9JTN7|C9JTN7_HUMAN TIA1 cytotoxic granule associated RNA binding protein OS=Homo sapiens OX=9606 GN=TIA1 PE=1 SV=1;tr|F8W8	5	1	1	1	11.4	13.052	114	16.105	1	0	1	0	1	0	11.4	0	19692000	19692000	0	6564000	6564000	0
K7EQ03;K7EP90;Q9BTD8	K7EQ03;K7EP90;Q9BTD8	RNA-binding protein 42	RBM42	tr|K7EQ03|K7EQ03_HUMAN RNA-binding protein 42 OS=Homo sapiens OX=9606 GN=RBM42 PE=1 SV=1;tr|K7EP90|K7EP90_HUMAN RNA-binding protein 42 OS=Homo sapiens OX=9606 GN=RBM42 PE=1 SV=1;sp|Q9BTD8|RBM42_HUMAN RNA-binding protein 42 OS=Homo sapiens OX=9606 GN=RBM42	3	1	1	1	4	44.638	426	16.061	1	0	1	0	1	0	4	0	16787000	16787000	0	1049200	1049200	0
Q8IXT5;B9ZVT1	Q8IXT5;B9ZVT1	RNA-binding protein 12B	RBM12B	sp|Q8IXT5|RB12B_HUMAN RNA-binding protein 12B OS=Homo sapiens OX=9606 GN=RBM12B PE=1 SV=2;tr|B9ZVT1|B9ZVT1_HUMAN RNA-binding protein 12B OS=Homo sapiens OX=9606 GN=RBM12B PE=1 SV=2	2	6	6	6	7.5	118.1	1001	15.926	3	5	3	5	3	5	2.7	6.6	129500000	43923000	85575000	1362400	542260	820100
J3QQJ0;Q9UHR5;X6R3T8;J3QLH3;J3QLM2;J3KRR6;F5H478;J3KRU5;J3KS14	J3QQJ0;Q9UHR5;X6R3T8;J3QLH3	SAP30 binding protein (Fragment);SAP30-binding protein;SAP30 binding protein	SAP30BP;	tr|J3QQJ0|J3QQJ0_HUMAN SAP30 binding protein (Fragment) OS=Homo sapiens OX=9606 GN=SAP30BP PE=1 SV=1;sp|Q9UHR5|S30BP_HUMAN SAP30-binding protein OS=Homo sapiens OX=9606 GN=SAP30BP PE=1 SV=1;tr|X6R3T8|X6R3T8_HUMAN SAP30 binding protein OS=Homo sapiens OX=96	9	5	5	5	17.8	35.772	325	15.803	5	3	5	3	5	3	17.8	14.5	207520000	138320000	69196000	7469500	5111000	2358500
E7EX17;P23588;F8VX11;F8VP89;F8W0K0;F8VRU1;F8VYE9;F8VSC7	E7EX17;P23588;F8VX11;F8VP89	Eukaryotic translation initiation factor 4B;	EIF4B;	tr|E7EX17|E7EX17_HUMAN Eukaryotic translation initiation factor 4B OS=Homo sapiens OX=9606 GN=EIF4B PE=1 SV=1;sp|P23588|IF4B_HUMAN Eukaryotic translation initiation factor 4B OS=Homo sapiens OX=9606 GN=EIF4B PE=1 SV=2;tr|F8VX11|F8VX11_HUMAN Eukaryotic tran	8	4	4	4	8.4	69.697	616	15.719	3	2	3	2	3	2	5.5	5.5	199910000	93007000	106900000	2609000	1223100	1385800
P41162	P41162	ETS translocation variant 3	ETV3	sp|P41162|ETV3_HUMAN ETS translocation variant 3 OS=Homo sapiens OX=9606 GN=ETV3 PE=1 SV=2	1	3	3	3	8.2	57.001	512	15.677	3	2	3	2	3	2	8.2	5.9	66885000	38110000	28775000	2229500	1270300	959180
Q2TAY7	Q2TAY7	WD40 repeat-containing protein SMU1	SMU1	sp|Q2TAY7|SMU1_HUMAN WD40 repeat-containing protein SMU1 OS=Homo sapiens OX=9606 GN=SMU1 PE=1 SV=2	1	6	6	6	13.5	57.543	513	15.647	5	3	5	3	5	3	10.9	6.4	104100000	53612000	50490000	2179400	952590	1226900
Q9UN81	Q9UN81	LINE-1 retrotransposable element ORF1 protein	L1RE1	sp|Q9UN81|LORF1_HUMAN LINE-1 retrotransposable element ORF1 protein OS=Homo sapiens OX=9606 GN=L1RE1 PE=1 SV=1	1	6	6	6	18.9	40.055	338	15.601	6	1	6	1	6	1	18.9	3	156030000	140280000	15758000	6241800	5491400	750360
Q49A26;K7EMM8;K7ELL0;K7EQB2;REV__A0A0J9YYJ7;REV__A0A0J9YW50;REV__A0A0J9YY01;REV__A0A8I5KYR5;REV__A0A2R8YFM0	Q49A26;K7EMM8	Cytokine-like nuclear factor N-PAC;Cytokine-like nuclear factor N-PAC (Fragment)	GLYR1	sp|Q49A26|GLYR1_HUMAN Cytokine-like nuclear factor N-PAC OS=Homo sapiens OX=9606 GN=GLYR1 PE=1 SV=4;tr|K7EMM8|K7EMM8_HUMAN Cytokine-like nuclear factor N-PAC (Fragment) OS=Homo sapiens OX=9606 GN=GLYR1 PE=1 SV=2	9	5	5	5	13	60.547	553	15.574	4	2	4	2	4	2	8.5	7.6	105900000	64693000	41209000	977430	977430	548190
Q9NXV2;H3BSS5	Q9NXV2;H3BSS5	BTB/POZ domain-containing protein KCTD5;Potassium channel tetramerization domain containing 5	KCTD5	sp|Q9NXV2|KCTD5_HUMAN BTB/POZ domain-containing protein KCTD5 OS=Homo sapiens OX=9606 GN=KCTD5 PE=1 SV=1;tr|H3BSS5|H3BSS5_HUMAN Potassium channel tetramerization domain containing 5 OS=Homo sapiens OX=9606 GN=KCTD5 PE=1 SV=1	2	4	4	4	21.8	26.092	234	15.568	3	4	3	4	3	4	15	21.8	159490000	28990000	130500000	8788600	2230000	6558600
P48651;J3KNR6	P48651	Phosphatidylserine synthase 1	PTDSS1	sp|P48651|PTSS1_HUMAN Phosphatidylserine synthase 1 OS=Homo sapiens OX=9606 GN=PTDSS1 PE=1 SV=1	2	5	5	5	14.6	55.527	473	15.564	4	2	4	2	4	2	12.5	5.1	220220000	102650000	117570000	7252700	3737400	3515200
Q9BRD0;H7C462	Q9BRD0	BUD13 homolog	BUD13	sp|Q9BRD0|BUD13_HUMAN BUD13 homolog OS=Homo sapiens OX=9606 GN=BUD13 PE=1 SV=1	2	6	6	6	12.6	70.52	619	15.4	5	3	5	3	5	3	11	6.6	88893000	67933000	20960000	638790	413880	224910
P69905;A0A2R8Y7C0;G3V1N2	P69905;A0A2R8Y7C0;G3V1N2	Hemoglobin subunit alpha;Hemoglobin subunit alpha 2 (Fragment);Alpha-globin	HBA1;HBA2;	sp|P69905|HBA_HUMAN Hemoglobin subunit alpha OS=Homo sapiens OX=9606 GN=HBA1 PE=1 SV=2;tr|A0A2R8Y7C0|A0A2R8Y7C0_HUMAN Hemoglobin subunit alpha 2 (Fragment) OS=Homo sapiens OX=9606 GN=HBA2 PE=1 SV=1;tr|G3V1N2|G3V1N2_HUMAN Alpha-globin OS=Homo sapiens OX=960	3	3	3	3	28.2	15.257	142	15.125	3	3	3	3	3	3	28.2	28.2	798930000	293960000	504970000	53026000	21069000	31957000
C9JYQ9;H0Y8C2;Q6P5R6	C9JYQ9;H0Y8C2;Q6P5R6	Ribosomal protein L22 like 1;HCG15121, isoform CRA_a (Fragment);	RPL22L1;	tr|C9JYQ9|C9JYQ9_HUMAN Ribosomal protein L22 like 1 OS=Homo sapiens OX=9606 GN=RPL22L1 PE=1 SV=1;tr|H0Y8C2|H0Y8C2_HUMAN HCG15121, isoform CRA_a (Fragment) OS=Homo sapiens OX=9606 GN=RPL22L1 PE=1 SV=1;sp|Q6P5R6|RL22L_HUMAN 60S ribosomal protein L22-like 1 O	3	6	3	3	49.6	14.478	121	15.116	6	5	3	2	3	2	49.6	29.8	119830000	103540000	16293000	3558200	3558200	2715500
Q9UNX3;E5RIT6;E5RHH1	Q9UNX3;E5RIT6	60S ribosomal protein L26-like 1;Ribosomal protein L26 like 1 (Fragment)	RPL26L1	sp|Q9UNX3|RL26L_HUMAN 60S ribosomal protein L26-like 1 OS=Homo sapiens OX=9606 GN=RPL26L1 PE=1 SV=1;tr|E5RIT6|E5RIT6_HUMAN Ribosomal protein L26 like 1 (Fragment) OS=Homo sapiens OX=9606 GN=RPL26L1 PE=1 SV=1	3	26	5	5	84.8	17.256	145	15.087	23	25	4	5	4	5	79.3	80	1512200000	822650000	689510000	40366000	28722000	11644000
Q9UPN7	Q9UPN7	Serine/threonine-protein phosphatase 6 regulatory subunit 1	PPP6R1	sp|Q9UPN7|PP6R1_HUMAN Serine/threonine-protein phosphatase 6 regulatory subunit 1 OS=Homo sapiens OX=9606 GN=PPP6R1 PE=1 SV=5	1	2	2	2	3	96.723	881	15.063	0	2	0	2	0	2	0	3	38792000	0	38792000	227420	0	227420
[truncated: 811 more rows]
