# Supplementary material for: LAPTM4B Confers Resistance to EGFR-TKIs by Suppressing the Proteasomal Degradation of ATP1A1 in Non-small Cell Lung Cancer
Source: Int J Biol Sci. 2026 Jan 1;22(1):1–24. doi: 10.7150/ijbs.115365 (PMC12681703; doi:10.7150/ijbs.115365)
Supplement: Supplementary file 3 — Supplementary table 4. [file ijbsv22p0001s3.xlsx]

## Sheet: Supplementary Table S4
Drug	Concentration (nM)	LAPTM4B Intensity (Normalized to DMSO treatment)	CD63(Normalized to DMSO treatment)
Acitretin	1	0.871123	0.877639
Acitretin	10	1.05533	1.0265
Acitretin	100	0.960527	0.834736
Acitretin	1000	1.06219	0.948375
Acitretin	10000	0.952797	0.843175
Allopurinol	1	1.21666	1.12264
Allopurinol	10	1.11665	1.23487
Allopurinol	100	1.24976	1.1184
Allopurinol	1000	0.943098	1.09207
Allopurinol	10000	1.02307	1.21195
Aminoglutethimide	1	0.863224	0.941689
Aminoglutethimide	10	0.739677	1.14007
Aminoglutethimide	100	0.898629	1.18827
Aminoglutethimide	1000	0.917421	1.28633
Aminoglutethimide	10000	1.02465	1.11353
Amsacrine	1	1.17911	0.958584
Amsacrine	10	1.07587	1.13714
Amsacrine	100	1.14291	1.22318
Amsacrine	1000	1.09474	1.23351
Amsacrine	10000	1.01863	1.1102
Anastrozole	1	1.24355	1.16361
Anastrozole	10	1.22029	1.12185
Anastrozole	100	1.17191	1.1678
Anastrozole	1000	1.22785	1.28292
Anastrozole	10000	1.15895	1.25575
Auranofin	0.25	1.16084	0.936177
Auranofin	2.5	1.10243	1.10479
Auranofin	25	1.13083	0.901198
Auranofin	250	1.11329	0.995604
Auranofin	2500	1.18614	0.876966
Azacitidine	1	1.10331	1.05288
Azacitidine	10	0.980105	0.877018
Azacitidine	100	0.945858	0.770923
Azacitidine	1000	0.634858	0.696544
Azacitidine	10000	0.408907	0.885234
Bexarotene	1	0.772684	1.21612
Bexarotene	10	0.739064	1.01941
Bexarotene	100	0.870018	0.895149
Bexarotene	1000	0.861108	0.838764
Bexarotene	10000	0.870823	1.04644
Bicalutamide	1	0.977514	1.18574
Bicalutamide	10	0.987767	1.11383
Bicalutamide	100	0.966066	1.0872
Bicalutamide	1000	0.923932	0.969113
Bicalutamide	10000	0.804049	1.02893
Bimatoprost	0.55	1.0472	0.978306
Bimatoprost	5.5	1.00761	0.996071
Bimatoprost	55	1.15294	1.035
Bimatoprost	550	1.14658	1.03538
Bimatoprost	5500	0.869336	1.00863
Bleomycin	1	0.966216	1.0275
Bleomycin	10	0.918746	0.841302
Bleomycin	100	1.00218	0.863146
Bleomycin	1000	0.755427	0.821316
Bleomycin	10000	0.732715	0.758647
Bortezomib	0.1	1.10652	1.06993
Bortezomib	1	0.956045	0.949756
Bortezomib	10	1.262	1.061
Bortezomib	100	1.02807	1.02535
Bortezomib	1000	0.915798	1.22233
BzCl	0	0.0879643	-0.176933
Cabazitaxel	0.1	1.17312	1.17581
Cabazitaxel	1	1.14763	1.03947
Cabazitaxel	10	1.0656	1.1128
Cabazitaxel	100	1.23221	1.44443
Cabazitaxel	1000	1.32962	1.32321
Capecitabine	1	0.837272	0.981479
Capecitabine	10	0.834851	1.01746
Capecitabine	100	0.978939	1.16822
Capecitabine	1000	0.971777	1.1451
Capecitabine	10000	0.654128	1.0604
Carfilzomib	0.1	1.04335	1.14487
Carfilzomib	1	1.05919	0.947467
Carfilzomib	10	1.19615	0.78938
Carfilzomib	100	0.997702	0.805509
Carfilzomib	1000	0.998324	1.34359
Cladribine	0.1	1.13773	0.969776
Cladribine	1	1.21211	1.07839
Cladribine	10	1.1523	0.963737
Cladribine	100	1.07504	1.1607
Cladribine	1000	0.996199	0.942428
Clofarabine	1	0.9977	0.839493
Clofarabine	10	0.891498	1.15205
Clofarabine	100	0.911131	0.823458
Clofarabine	1000	0.887195	1.16233
Clofarabine	10000	0.905404	1.32343
Cytarabine	1	1.23178	1.01889
Cytarabine	10	1.06434	0.984703
Cytarabine	100	0.874433	0.966594
Cytarabine	1000	0.938962	1.07158
Cytarabine	10000	0.92813	0.843054
Cytarabine/Idarubicin	0,5/0,05	0.899329	0.763817
Cytarabine/Idarubicin	5/0,5	0.762678	0.688527
Cytarabine/Idarubicin	1950-05-01	1.02714	0.715305
Cytarabine/Idarubicin	500/50	1.74911	0.889026
Cytarabine/Idarubicin	5000/500	6.43524	1.23801
DMSO	0	1	1
Dactinomycin	0.1	1.12627	1.28378
Dactinomycin	1	0.928369	1.07241
Dactinomycin	10	1.02734	1.47756
Dactinomycin	100	1.07131	1.16513
Dactinomycin	1000	0.904358	1.15388
Decitabine	1	0.810216	0.955095
Decitabine	10	0.603664	0.89761
Decitabine	100	0.731293	1.04558
Decitabine	1000	0.693433	1.08514
Decitabine	10000	0.76184	1.0276
Dexamethasone	1	1.01195	0.934256
Dexamethasone	10	0.992622	0.891074
Dexamethasone	100	0.779295	0.981023
Dexamethasone	1000	0.970501	0.746782
Dexamethasone	10000	0.960523	0.975802
Epirubicin	0.1	0.953041	0.960191
Epirubicin	1	0.894867	1.01108
Epirubicin	10	1.0233	1.1121
Epirubicin	100	0.87835	1.22908
Epirubicin	1000	0.880226	2.16883
Eribulin	0.1	1.33127	1.33541
Eribulin	1	1.34738	1.38024
Eribulin	10	1.46531	1.53381
Eribulin	100	1.29669	1.36194
Eribulin	1000	1.39589	1.52608
Everolimus	0.01	1.06169	1.21007
Everolimus	0.1	0.883772	0.985852
Everolimus	1	0.859398	0.953296
Everolimus	10	0.889564	0.912639
Everolimus	100	0.888404	0.915468
Floxuridine	1	0.998039	0.907385
Floxuridine	10	0.896027	1.02227
Floxuridine	100	0.907019	0.992171
Floxuridine	1000	0.750125	1.01331
Floxuridine	10000	0.771135	0.916126
Fluorouracil	1	0.86815	0.950047
Fluorouracil	10	0.829039	0.949234
Fluorouracil	100	0.935356	0.928804
Fluorouracil	1000	0.616687	0.817428
Fluorouracil	10000	0.769921	0.929139
Gemcitabine	0.1	1.15501	1.06394
Gemcitabine	1	1.04045	0.806327
Gemcitabine	10	0.897926	0.783679
Gemcitabine	100	0.843392	1.00044
Gemcitabine	1000	0.885069	0.76351
Goserelin	1	0.881553	0.777639
Goserelin	10	0.975508	0.947139
Goserelin	100	1.00649	0.9077
Goserelin	1000	0.959936	0.866937
Goserelin	10000	0.96542	0.96703
Hydroxyurea	100	0.965606	1.00022
Hydroxyurea	1000	0.797763	0.891747
Hydroxyurea	10000	1.0507	1.17573
Hydroxyurea	100000	0.993432	1.03765
Hydroxyurea	1000000	0.849247	1.1858
Imiquimod	0.25	0.914629	0.839893
Imiquimod	2.5	0.939383	0.897266
Imiquimod	25	0.805894	0.808997
Imiquimod	250	0.865798	0.710986
Imiquimod	2500	0.862339	0.99853
Ixabepilone	0.1	1.32941	1.46801
Ixabepilone	1	1.13414	1.1906
Ixabepilone	10	1.40419	1.55944
Ixabepilone	100	1.28995	1.41164
Ixabepilone	1000	1.4198	1.59913
Ixazomib	0.1	1.34571	1.26828
Ixazomib	1	0.983575	0.99691
Ixazomib	10	1.16214	1.04775
Ixazomib	100	1.13124	0.902522
Ixazomib	1000	1.11515	1.06622
Lenalidomide	10	0.95502	0.863514
Lenalidomide	100	0.967333	0.926565
Lenalidomide	1000	1.04805	0.823514
Lenalidomide	10000	0.986431	1.06729
Lenalidomide	100000	0.910736	0.843775
Letrozole	1	1.32136	1.19588
Letrozole	10	1.33626	1.0933
Letrozole	100	1.11646	1.23543
Letrozole	1000	1.21192	1.18276
Letrozole	10000	1.2053	1.23849
Mercaptopurine	1	1.20026	1.21014
Mercaptopurine	10	1.12795	1.42599
Mercaptopurine	100	1.18019	1.13858
Mercaptopurine	1000	1.0938	1.47697
Mercaptopurine	10000	1.0964	1.57605
Methylprednisolone	1	0.764357	0.993181
Methylprednisolone	10	0.876693	0.952487
Methylprednisolone	100	0.900586	0.879399
Methylprednisolone	1000	0.98864	0.979511
Methylprednisolone	10000	0.752795	0.789719
Mitomycin C	1	1.17458	1.09547
Mitomycin C	10	1.12698	1.05439
Mitomycin C	100	0.978936	1.02473
Mitomycin C	1000	1.0301	1.01394
Mitomycin C	10000	0.74978	1.10096
Mitotane	1	1.30932	1.17854
Mitotane	10	1.05222	0.961345
Mitotane	100	1.16954	1.26762
Mitotane	1000	1.00623	0.896412
Mitotane	10000	1.0435	1.08297
Nelarabine	1	0.785808	1.10292
Nelarabine	10	0.763784	1.05601
Nelarabine	100	0.871249	0.915873
Nelarabine	1000	0.935709	1.0229
Nelarabine	10000	0.901202	0.802049
Olaparib	1	0.745826	1.01441
Olaparib	10	0.768574	0.959442
Olaparib	100	0.795625	0.755921
Olaparib	1000	0.675359	1.02177
Olaparib	10000	0.300816	0.569843
Paclitaxel	0.1	1.12805	1.02656
Paclitaxel	1	1.19079	1.08074
Paclitaxel	10	0.958016	1.18142
Paclitaxel	100	1.24284	1.24994
Paclitaxel	1000	1.3139	1.21654
Pentostatin	1	1.28018	1.24315
Pentostatin	10	1.26927	1.32839
Pentostatin	100	1.17728	1.45499
Pentostatin	1000	1.05852	1.09181
Pentostatin	10000	1.34263	1.34444
Pirfenidone	1	0.773778	0.882345
Pirfenidone	10	0.904301	0.982231
Pirfenidone	100	0.896625	0.977493
Pirfenidone	1000	0.93986	1.08253
Pirfenidone	10000	1.02921	0.997424
Plicamycin	1	1.13311	0.91181
Plicamycin	10	1.14086	0.941087
Plicamycin	100	1.14853	1.01112
Plicamycin	1000	0.68966	1.23994
Plicamycin	10000	0.673655	1.34065
Pomalidomide	1	1.13589	0.913276
Pomalidomide	10	1.05249	1.07492
Pomalidomide	100	1.07692	0.936906
Pomalidomide	1000	0.921175	0.95388
Pomalidomide	10000	1.18162	1.06586
Prednisolone	1	0.963496	0.995162
Prednisolone	10	1.01709	1.01504
Prednisolone	100	1.12581	0.938599
Prednisolone	1000	0.978988	0.780135
Prednisolone	10000	0.843367	0.840796
Raloxifene	1	1.49441	1.35677
Raloxifene	10	1.17557	1.29382
Raloxifene	100	1.37037	1.38369
Raloxifene	1000	1.2079	1.14723
Raloxifene	10000	2.50404	1.3177
Raltitrexed	0.1	1.18464	1.15216
Raltitrexed	1	1.23477	1.2348
Raltitrexed	10	1.02471	1.02591
Raltitrexed	100	0.795957	0.983204
Raltitrexed	1000	0.80941	1.00918
Romidepsin	0.1	1.12053	0.996477
Romidepsin	1	1.1098	1.09207
Romidepsin	10	0.643982	0.742928
Romidepsin	100	0.71424	0.744223
Romidepsin	1000	0.696409	0.659583
Rucaparib	1	0.860962	0.834538
Rucaparib	10	0.811925	1.02493
Rucaparib	100	0.844353	0.906048
Rucaparib	1000	0.812705	0.891176
Rucaparib	10000	1.03987	0.980802
SN-38	1	1.28298	1.15772
SN-38	10	0.979316	0.97863
SN-38	100	0.867318	1.00971
SN-38	1000	0.698156	0.981764
SN-38	10000	0.715502	1.1383
Sirolimus	0.01	0.846576	0.918207
Sirolimus	0.1	0.897014	0.888901
Sirolimus	1	0.880984	1.0594
Sirolimus	10	0.819692	0.98729
Sirolimus	100	0.734572	1.04519
Tacrolimus	1	0.776136	0.642159
Tacrolimus	10	0.902171	0.811756
Tacrolimus	100	0.856355	0.713104
Tacrolimus	1000	0.715332	0.833796
Tacrolimus	10000	0.871525	0.692714
Temozolomide	10	1.03967	1.09116
Temozolomide	100	0.899709	0.989537
Temozolomide	1000	1.15049	0.867195
Temozolomide	10000	1.0621	1.26949
Temozolomide	100000	0.747665	1.02652
Temsirolimus	0.01	1.04989	1.14248
Temsirolimus	0.1	0.93385	0.991768
Temsirolimus	1	1.02833	0.935271
Temsirolimus	10	0.855993	1.0791
Temsirolimus	100	0.919287	1.22991
Thalidomide	1	1.12517	1.34256
Thalidomide	10	1.21118	1.15121
Thalidomide	100	1.37794	1.57353
Thalidomide	1000	1.18403	1.03972
Thalidomide	10000	1.07127	1.18987
Thioguanine	1	1.26847	1.15545
Thioguanine	10	1.04632	1.04518
Thioguanine	100	1.06456	1.34476
Thioguanine	1000	1.00766	1.99744
Thioguanine	10000	0.883948	1.5238
Topotecan	1	1.22065	1.13439
Topotecan	10	1.15145	1.11942
Topotecan	100	1.17683	0.979432
Topotecan	1000	0.944495	1.12719
Topotecan	10000	0.684895	1.15481
Tretinoin	1	0.950241	1.14945
Tretinoin	10	1.00935	1.08638
Tretinoin	100	1.06034	0.844557
Tretinoin	1000	1.0624	1.10579
Tretinoin	10000	1.0928	0.982072
Trifluridine	1	1.15231	1.19724
Trifluridine	10	0.938122	1.11567
Trifluridine	100	0.805876	1.18863
Trifluridine	1000	0.953615	1.08015
Trifluridine	10000	0.960759	1.33133
Vinblastine	0.1	1.17095	1.10754
Vinblastine	1	1.04189	1.30695
Vinblastine	10	1.23499	1.29578
Vinblastine	100	1.40291	1.63248
Vinblastine	1000	1.25163	1.32324
Vincristine	0.1	1.09089	1.01247
Vincristine	1	0.952315	0.792534
Vincristine	10	1.03176	0.957277
Vincristine	100	1.06966	1.17051
Vincristine	1000	0.934953	0.95467
Vinflunine	0.1	0.834289	0.950112
Vinflunine	1	0.805247	0.91395
Vinflunine	10	1.02047	0.867144
Vinflunine	100	1.06117	1.01782
Vinflunine	1000	1.12839	1.08608
Vinorelbine	1	1.2131	1.20981
Vinorelbine	10	1.05497	1.12277
Vinorelbine	100	1.35301	1.56187
Vinorelbine	1000	1.12695	1.12933
Vinorelbine	10000	2.49344	1.33759
Vorinostat	1	1.01861	1.18702
Vorinostat	10	0.912622	0.974381
Vorinostat	100	0.929419	1.19417
Vorinostat	1000	0.713404	0.762657
Vorinostat	10000	0.549259	0.718991
WT cells	0	0	0
empty	0	0.686423	0.706751
AZD1152-HQPA	0.1	1.14053	1.1628
AZD1152-HQPA	1	0.988355	1.02145
AZD1152-HQPA	10	0.753658	1.20762
AZD1152-HQPA	100	0.743582	1.03331
AZD1152-HQPA	1000	0.932299	1.17929
Abiraterone	0.5	0.613081	1.11297
Abiraterone	5	0.637608	1.09212
Abiraterone	50	0.575789	1.21071
Abiraterone	500	0.766562	1.42392
Abiraterone	5000	1.11686	1.33464
Afatinib	0.1	1.07703	0.925991
Afatinib	1	0.841623	0.801587
Afatinib	10	0.749733	0.822903
Afatinib	100	0.767899	0.78411
Afatinib	1000	0.806345	0.715203
Alectinib	0.1	1.15213	1.13646
Alectinib	1	1.10754	0.911342
Alectinib	10	1.39774	1.0337
Alectinib	100	1.00934	1.01347
Alectinib	1000	1.36409	1.18267
Alisertib	1	0.775242	0.729276
Alisertib	10	0.71918	0.831594
Alisertib	100	0.875632	1.05649
Alisertib	1000	0.759283	1.01104
Alisertib	10000	0.736591	1.39804
Anagrelide	1	1.0251	0.943908
Anagrelide	10	0.828235	0.856797
Anagrelide	100	0.963442	0.968765
Anagrelide	1000	0.834194	0.975073
Anagrelide	10000	1.06582	1.09421
Apatinib	1	1.07684	0.981077
Apatinib	10	0.984334	0.949052
Apatinib	100	1.17764	1.06771
Apatinib	1000	1.07694	1.02845
Apatinib	10000	1.26238	1.19148
Atorvastatin	1	1.18751	0.983494
Atorvastatin	10	0.946841	0.957916
Atorvastatin	100	1.10604	0.975249
Atorvastatin	1000	1.21664	1.15503
Atorvastatin	10000	0.945294	1.05163
Axitinib	1	1.18671	1.33425
Axitinib	10	1.35994	1.29848
Axitinib	100	1.39806	1.31249
Axitinib	1000	1.22866	1.29215
Axitinib	10000	1.10902	1.06571
Bosutinib	1	1.02192	1.00858
Bosutinib	10	1.04837	0.88984
Bosutinib	100	0.987944	0.818804
Bosutinib	1000	0.80432	0.794937
Bosutinib	10000	3.94012	0.846684
BzCl	0	0.0401609	-0.245657
Cediranib	0.1	0.930872	0.76421
Cediranib	1	0.785869	0.949787
Cediranib	10	1.0478	0.753581
Cediranib	100	0.953253	1.09554
Cediranib	1000	1.17125	0.881026
Celecoxib	1	1.08043	1.06006
Celecoxib	10	1.10994	0.97877
Celecoxib	100	1.21604	1.15628
Celecoxib	1000	0.935247	0.998106
Celecoxib	10000	0.982572	1.14457
Ceritinib	0.25	1.04894	0.939926
Ceritinib	2.5	1.14028	0.934969
Ceritinib	25	1.03803	1.04032
Ceritinib	250	0.992398	0.814185
Ceritinib	2500	1.11298	0.917267
Clomifene	1	1.11765	1.02232
Clomifene	10	0.923665	0.926906
Clomifene	100	0.936051	1.00107
Clomifene	1000	0.998758	0.867869
Clomifene	10000	1.99767	0.86688
Cobimetinib	0.1	1.27294	1.24615
Cobimetinib	1	1.23791	1.20622
Cobimetinib	10	1.01398	1.11365
Cobimetinib	100	0.960675	1.30976
Cobimetinib	1000	0.744375	0.991921
Crizotinib	0.1	1.06153	0.975216
Crizotinib	1	1.05493	0.870051
Crizotinib	10	1.14886	1.03046
Crizotinib	100	1.12658	0.948374
Crizotinib	1000	1.16651	1.2205
DMSO	0	1	1
Dabrafenib	0.25	1.22415	1.34907
Dabrafenib	2.5	1.36107	1.30304
Dabrafenib	25	1.22609	1.66254
Dabrafenib	250	1.1235	1.20905
Dabrafenib	2500	1.13116	1.02533
Dasatinib	0.1	0.98102	0.978002
Dasatinib	1	0.84396	0.733316
Dasatinib	10	0.937848	0.838702
Dasatinib	100	1.25227	1.33922
Dasatinib	1000	1.13158	1.72639
Digoxin	0.1	0.748002	1.05417
Digoxin	1	0.654688	0.836798
Digoxin	10	0.666257	0.891828
Digoxin	100	0.596239	1.3954
Digoxin	1000	0.18072	1.25775
Dovitinib	1	0.895291	1.14866
Dovitinib	10	0.948081	1.05106
Dovitinib	100	1.05116	1.37232
Dovitinib	1000	0.902442	1.04251
Dovitinib	10000	1.95217	1.33217
Enzalutamide	1	1.25744	1.22312
Enzalutamide	10	1.00236	1.22297
Enzalutamide	100	1.07989	1.14861
Enzalutamide	1000	0.944855	0.969931
Enzalutamide	10000	1.0786	1.14844
Enzastaurin	1	0.987417	0.763861
Enzastaurin	10	0.843205	1.00298
Enzastaurin	100	0.778199	0.991236
Enzastaurin	1000	1.87401	1.75906
Enzastaurin	10000	7.28807	7.66555
Erlotinib	1	1.30187	1.43243
Erlotinib	10	1.37833	1.293
Erlotinib	100	1.34014	1.32774
Erlotinib	1000	0.888279	1.04762
Erlotinib	10000	0.754358	1.05698
Exemestane	1	1.14468	1.19401
Exemestane	10	1.00929	1.21034
Exemestane	100	1.08749	1.22238
Exemestane	1000	1.01004	1.09039
Exemestane	10000	1.1293	1.09502
Finasteride	1	0.810232	1.07881
Finasteride	10	0.74314	1.09114
Finasteride	100	0.952887	1.29156
Finasteride	1000	0.867523	1.25501
Finasteride	10000	0.865299	1.27921
Fingolimod	1	0.91418	1.14071
Fingolimod	10	1.07034	1.05887
Fingolimod	100	0.828024	1.17692
Fingolimod	1000	1.00331	1.12759
Fingolimod	10000	2.32159	1.76418
Flutamide	1	0.873803	1.11265
Flutamide	10	0.787534	1.03855
Flutamide	100	0.7226	0.915713
Flutamide	1000	0.787715	0.961434
Flutamide	10000	0.735416	0.832546
Fulvestrant	0.1	1.11498	0.881604
Fulvestrant	1	0.965286	0.974479
Fulvestrant	10	0.994937	1.00852
Fulvestrant	100	1.00222	1.00492
Fulvestrant	1000	0.973575	1.05599
Gefitinib	1	1.1295	1.04323
Gefitinib	10	1.16255	1.09603
Gefitinib	100	0.872134	1.0185
Gefitinib	1000	0.859234	0.906653
Gefitinib	10000	1.69598	0.932802
Hydroxyfasudil	1.9	1.21525	1.01898
Hydroxyfasudil	19	1.03259	0.715694
Hydroxyfasudil	190	0.873171	0.727411
Hydroxyfasudil	1900	0.751323	0.686572
Hydroxyfasudil	19000	0.681452	0.621404
Ibrutinib	0.1	1.46906	1.32197
Ibrutinib	1	1.26239	1.45554
Ibrutinib	10	1.33693	1.2693
Ibrutinib	100	0.870499	1.12608
Ibrutinib	1000	0.965545	1.16046
Idelalisib	1	1.09505	0.921635
Idelalisib	10	0.889954	0.817272
Idelalisib	100	1.07432	0.879934
Idelalisib	1000	0.960169	1.16196
Idelalisib	10000	0.595252	1.14582
Imatinib	1	1.12082	0.81351
Imatinib	10	1.10438	0.879839
Imatinib	100	1.13827	1.03027
Imatinib	1000	1.31922	1.08697
Imatinib	10000	2.15445	0.906467
Itraconazole	0.5	1.03204	1.25986
Itraconazole	5	1.13358	1.14911
Itraconazole	50	1.07918	1.22161
Itraconazole	500	1.17397	0.956094
Itraconazole	5000	1.05244	1.11858
Lapatinib	0.1	1.16473	1.29731
Lapatinib	1	1.10761	1.14783
Lapatinib	10	1.20409	1.04232
Lapatinib	100	0.759343	1.09434
Lapatinib	1000	0.768435	0.816074
Lasofoxifene	0.1	0.91765	1.10137
Lasofoxifene	1	1.03553	1.09519
Lasofoxifene	10	0.973915	1.14079
Lasofoxifene	100	1.01235	0.974181
Lasofoxifene	1000	1.19921	1.17566
Lenvatinib	0.25	1.15895	1.08354
Lenvatinib	2.5	1.25644	1.19665
Lenvatinib	25	1.41267	1.34483
Lenvatinib	250	0.980905	0.900004
Lenvatinib	2500	1.08659	0.86862
Lovastatin	1	1.02498	0.799902
Lovastatin	10	0.905498	0.884651
Lovastatin	100	0.888513	0.796542
Lovastatin	1000	0.810159	0.996444
Lovastatin	10000	0.650629	0.750847
Masitinib	1	0.870225	0.618306
Masitinib	10	0.761601	0.805944
Masitinib	100	0.678677	0.610354
Masitinib	1000	0.96971	0.827135
Masitinib	10000	3.76082	0.695115
Megestrol acetate	1	1.0366	0.895992
Megestrol acetate	10	1.10897	0.983459
Megestrol acetate	100	1.04201	0.833481
Megestrol acetate	1000	1.00212	1.00458
Megestrol acetate	10000	0.775699	0.890932
Methotrexate	0.5	0.731313	0.911574
Methotrexate	5	0.883629	0.983899
Methotrexate	50	0.869075	0.992134
Methotrexate	500	0.608885	0.968292
Methotrexate	5000	0.767005	1.11726
Midostaurin	1	0.843489	0.674626
Midostaurin	10	0.97556	1.0993
Midostaurin	100	0.848628	0.832289
Midostaurin	1000	0.500332	1.0796
Midostaurin	10000	0.491015	0.667539
Nilotinib	1	1.01594	0.791329
Nilotinib	10	0.973818	1.14398
Nilotinib	100	1.18155	0.991584
Nilotinib	1000	1.18751	0.924775
Nilotinib	10000	0.917865	0.630694
Nilutamide	1	0.793431	1.02652
Nilutamide	10	0.697968	1.04961
Nilutamide	100	0.665896	0.902377
Nilutamide	1000	0.67557	0.944874
Nilutamide	10000	0.69651	0.941898
Nintedanib	1	1.00756	1.10219
Nintedanib	10	0.994983	0.947234
Nintedanib	100	1.15238	1.03984
Nintedanib	1000	1.20481	0.796048
Nintedanib	10000	2.26766	1.16587
Osimertinib	0.25	1.15788	0.870251
Osimertinib	2.5	0.977505	0.888192
Osimertinib	25	0.722381	0.685073
Osimertinib	250	0.55362	0.674197
Osimertinib	2500	1.42861	0.662307
Pazopanib	1	0.967392	0.991852
Pazopanib	10	1.03864	0.951978
Pazopanib	100	0.919097	0.703468
Pazopanib	1000	0.785936	0.903919
Pazopanib	10000	0.737649	0.703708
Pilocarpine	4	0.938343	1.00733
Pilocarpine	40	0.96348	1.14642
Pilocarpine	400	0.967884	1.14013
Pilocarpine	4000	0.856405	0.995011
Pilocarpine	40000	0.79489	0.962109
Regorafenib	1	1.25692	1.34019
Regorafenib	10	1.12373	1.24068
Regorafenib	100	1.29675	1.38564
Regorafenib	1000	1.29364	1.44174
Regorafenib	10000	0.574251	0.993247
Ripasudil	1	0.938483	0.689167
Ripasudil	10	0.834895	0.930805
Ripasudil	100	1.0451	0.852052
Ripasudil	1000	0.901449	0.950464
Ripasudil	10000	0.734587	0.644925
Ruboxistaurin	1	0.831059	0.700268
Ruboxistaurin	10	0.748584	0.694976
Ruboxistaurin	100	0.904378	0.644178
Ruboxistaurin	1000	1.34897	0.5914
Ruboxistaurin	10000	4.94539	1.09409
Salinomycin	5	0.948909	0.868888
Salinomycin	50	1.04666	0.907121
Salinomycin	500	0.901573	0.796692
Salinomycin	5000	2.03848	1.19584
Salinomycin	50000	1.92388	0.831923
Saracatinib	1	1.19678	1.16773
Saracatinib	10	1.12528	1.11812
Saracatinib	100	1.10305	1.34743
Saracatinib	1000	1.32859	1.11195
Saracatinib	10000	2.17307	1.23773
Selumetinib	1	1.05069	0.961512
Selumetinib	10	1.13677	0.976518
Selumetinib	100	1.06625	1.09755
Selumetinib	1000	0.887031	1.02491
Selumetinib	10000	0.595941	0.838868
Simvastatin	1	0.724719	0.809983
Simvastatin	10	0.705113	0.812563
Simvastatin	100	1.02409	0.789463
Simvastatin	1000	0.963637	1.00941
Simvastatin	10000	0.656193	0.722768
Sonidegib	1	0.782345	1.1769
Sonidegib	10	0.895276	1.31053
Sonidegib	100	1.03604	1.19741
Sonidegib	1000	0.819805	1.09669
Sonidegib	10000	0.830901	1.33976
Sorafenib	0.1	1.11313	0.93735
Sorafenib	1	0.980125	0.93105
Sorafenib	10	1.21358	0.959674
Sorafenib	100	0.901463	1.02984
Sorafenib	1000	1.07956	1.0046
Tamoxifen	1	1.01211	1.03139
Tamoxifen	10	1.01221	1.25087
Tamoxifen	100	1.09131	1.11978
Tamoxifen	1000	1.0869	1.17819
Tamoxifen	10000	1.89798	1.10247
Tivozanib	1	1.1812	1.11131
Tivozanib	10	1.10839	1.45001
Tivozanib	100	1.11014	1.32054
Tivozanib	1000	1.14815	1.1055
Tivozanib	10000	1.11327	1.24628
Toremifene	1	0.960588	1.33778
Toremifene	10	0.965302	1.18833
Toremifene	100	0.851898	1.24644
Toremifene	1000	1.13541	1.3188
Toremifene	10000	2.02175	1.35275
Trametinib	0.025	1.35744	1.05462
Trametinib	0.25	1.03813	1.07724
Trametinib	2.5	1.02049	0.917508
Trametinib	25	0.931102	0.932341
Trametinib	250	0.884429	0.925631
Vandetanib	0.1	1.32428	1.23656
Vandetanib	1	1.17914	1.14017
Vandetanib	10	1.17287	1.09829
Vandetanib	100	0.998904	1.11437
Vandetanib	1000	0.988662	0.881495
Vatalanib	1	0.809474	0.75319
Vatalanib	10	0.874191	0.93674
Vatalanib	100	0.872657	1.07907
Vatalanib	1000	0.970396	1.0504
Vatalanib	10000	1.16599	1.04938
Vemurafenib	1	0.973247	0.763035
Vemurafenib	10	0.90597	0.833579
Vemurafenib	100	0.934587	0.982557
Vemurafenib	1000	1.10362	0.861859
Vemurafenib	10000	0.838401	0.774932
Vismodegib	1	0.70131	1.1034
Vismodegib	10	0.797739	1.09184
Vismodegib	100	0.915678	1.19339
Vismodegib	1000	0.931555	1.20632
Vismodegib	10000	0.952262	1.11332
Volasertib	0.1	1.16288	1.05897
Volasertib	1	1.06756	1.03226
Volasertib	10	1.05878	1.12353
Volasertib	100	0.984357	0.925902
Volasertib	1000	1.16275	1.22192
WT cells	0	0	0
empty	0	0.737194	0.818769
1-methyl-D-tryptophan	0.5	1.14511	0.793264
1-methyl-D-tryptophan	5	1.05967	0.753336
1-methyl-D-tryptophan	50	1.01593	0.781482
1-methyl-D-tryptophan	500	1.00245	0.830718
1-methyl-D-tryptophan	5000	1.04937	0.719437
AZ 3146	1	1.12378	1.24694
AZ 3146	10	1.05949	1.13144
AZ 3146	100	1.15119	1.28442
AZ 3146	1000	1.034	0.954904
AZ 3146	10000	1.84475	1.14816
AZD1480	0.1	1.01299	1.09848
AZD1480	1	0.807719	1.12618
AZD1480	10	0.951767	1.23202
AZD1480	100	0.907368	1.24679
AZD1480	1000	1.13547	1.3239
AZD7762	0.1	0.872255	0.858496
AZD7762	1	0.821388	1.02206
AZD7762	10	0.878204	0.765736
AZD7762	100	0.721682	0.94009
AZD7762	1000	0.312048	0.799414
Abemaciclib	0.25	0.813526	0.651668
Abemaciclib	2.5	0.971601	1.05418
Abemaciclib	25	0.969101	0.918078
Abemaciclib	250	0.86998	1.04574
Abemaciclib	2500	0.799108	0.829589
Arsenic(III) oxide	0.25	0.996413	0.827282
Arsenic(III) oxide	2.5	1.08892	0.932751
Arsenic(III) oxide	25	0.998371	0.793617
Arsenic(III) oxide	250	1.08046	0.906514
Arsenic(III) oxide	2500	1.11595	0.933883
BMS863233	1	0.943404	1.00343
BMS863233	10	1.10826	1.023
BMS863233	100	1.04419	1.11874
BMS863233	1000	1.04361	1.06259
BMS863233	10000	0.888239	0.870336
Belinostat	1	0.837074	1.10103
Belinostat	10	0.724411	0.957878
Belinostat	100	0.723204	1.16393
Belinostat	1000	0.472842	0.705335
Belinostat	10000	0.661414	0.92739
Brivanib	0.1	0.941173	0.859874
Brivanib	1	0.874274	0.9421
Brivanib	10	1.01039	0.97845
Brivanib	100	0.955864	1.16713
Brivanib	1000	0.833805	0.699249
BzCl	0	-0.184984	-0.630582
Cabozantinib	0.1	0.873294	1.33941
Cabozantinib	1	0.837807	1.10834
Cabozantinib	10	1.16297	1.43154
Cabozantinib	100	0.947621	1.27779
Cabozantinib	1000	0.972209	1.17882
Canertinib	1	0.907337	1.23094
Canertinib	10	0.593852	0.850266
Canertinib	100	0.339997	0.756863
Canertinib	1000	0.591183	0.910524
Canertinib	10000	2.45075	1.10236
Carboplatin	10	1.05009	0.852684
Carboplatin	100	1.18123	0.9362
Carboplatin	1000	0.831203	0.658855
Carboplatin	10000	0.838516	0.882203
Carboplatin	100000	0.871834	0.755249
Chloroquine	10	1.13561	1.03475
Chloroquine	100	1.04928	0.910295
Chloroquine	1000	1.07029	0.929509
Chloroquine	10000	3.67844	0.973107
Chloroquine	100000	2.41917	0.613267
Cisplatin	10	1.15336	0.991731
Cisplatin	100	1.12197	0.971446
Cisplatin	1000	1.19782	1.2533
Cisplatin	10000	0.959335	1.12187
Cisplatin	100000	0.461396	1.33807
DMSO	0	1	1
Dacomitinib	0.1	1.08599	0.978818
Dacomitinib	1	0.757536	0.742999
Dacomitinib	10	0.578936	0.538079
Dacomitinib	100	0.611337	0.529065
Dacomitinib	1000	0.749174	0.588125
Daunorubicin	0.1	1.21952	1.07759
Daunorubicin	1	1.14164	0.908408
Daunorubicin	10	1.11346	1.20627
Daunorubicin	100	0.874354	1.2691
Daunorubicin	1000	2.10768	5.50844
Decernotinib	1	0.871451	0.947935
Decernotinib	10	0.905089	0.756744
Decernotinib	100	0.794768	0.747328
Decernotinib	1000	0.800679	0.536771
Decernotinib	10000	0.780613	0.738399
Deferoxamine	1	1.12476	1.10138
Deferoxamine	10	1.23433	1.15214
Deferoxamine	100	1.23954	1.36344
Deferoxamine	1000	1.11864	0.934266
Deferoxamine	10000	0.979689	1.21944
Dinaciclib	0.1	1.11548	1.37623
Dinaciclib	1	1.14512	1.28876
Dinaciclib	10	1.07362	1.57724
Dinaciclib	100	1.0141	1.08008
Dinaciclib	1000	0.904534	1.27001
Docetaxel	0.1	1.23298	1.2141
Docetaxel	1	1.24641	1.12186
Docetaxel	10	1.16917	1.62681
Docetaxel	100	1.07708	1.17464
Docetaxel	1000	1.07535	1.37685
Doxorubicin	0.1	0.835106	0.916464
Doxorubicin	1	0.817566	1.01455
Doxorubicin	10	0.860964	0.806177
Doxorubicin	100	0.751014	1.05294
Doxorubicin	1000	1.20586	3.2938
Duvelisib	0.05	0.960797	1.05624
Duvelisib	0.5	0.988726	1.15314
Duvelisib	5	1.08424	1.11923
Duvelisib	50	1.10053	1.52911
Duvelisib	500	1.04817	1.21219
Ensartinib	0.1	0.910195	0.749344
Ensartinib	1	0.861615	0.78337
Ensartinib	10	0.89805	0.945155
Ensartinib	100	0.783882	0.706007
Ensartinib	1000	0.992414	1.17381
Etoposide	1	1.02102	1.23161
Etoposide	10	1.10011	0.963956
Etoposide	100	1.20808	1.11246
Etoposide	1000	0.932133	0.76102
Etoposide	10000	0.687484	1.02182
Fludarabine	1	1.18459	1.2756
Fludarabine	10	1.02605	1.03412
Fludarabine	100	1.09741	1.16193
Fludarabine	1000	1.09511	0.839607
Fludarabine	10000	1.03551	0.947415
Foretinib	0.1	1.02866	1.20964
Foretinib	1	0.998521	1.15438
Foretinib	10	1.08498	1.39137
Foretinib	100	1.08566	1.18004
Foretinib	1000	0.926251	1.11877
Fostamatinib	0.25	1.23153	1.18674
Fostamatinib	2.5	1.07879	0.880564
Fostamatinib	25	1.14134	0.908973
Fostamatinib	250	0.987596	0.903643
Fostamatinib	2500	0.70115	1.00647
Gilteritinib	0.1	1.16808	1.15786
Gilteritinib	1	0.86868	0.977887
Gilteritinib	10	1.06425	1.06365
Gilteritinib	100	0.919327	0.921921
Gilteritinib	1000	0.94234	1.11204
Idarubicin	0.1	1.12323	0.974861
Idarubicin	1	0.942934	0.875943
Idarubicin	10	1.08876	0.77689
Idarubicin	100	1.89436	1.04053
Idarubicin	1000	8.7553	1.6159
Linifanib	0.1	1.02955	1.03556
Linifanib	1	0.929677	0.905252
Linifanib	10	1.08514	0.902868
Linifanib	100	1.05071	0.990325
Linifanib	1000	0.933526	0.910493
Losmapimod	1	1.11198	1.15341
Losmapimod	10	1.20112	0.984558
Losmapimod	100	1.119	1.15764
Losmapimod	1000	0.982195	0.97416
Losmapimod	10000	0.902306	0.986603
Mepacrine	5	1.30266	1.14189
Mepacrine	50	1.21914	1.04205
Mepacrine	500	1.36477	0.913661
Mepacrine	5000	4.22959	0.842145
Mepacrine	50000	5.09102	0.725836
Metformin	10	1.01663	0.884009
Metformin	100	0.945342	0.956498
Metformin	1000	0.999202	1.07225
Metformin	10000	1.07989	1.26448
Metformin	100000	1.13965	0.920258
Miltefosine	10	1.05166	0.655229
Miltefosine	100	1.08527	0.915032
Miltefosine	1000	0.995067	0.986424
Miltefosine	10000	0.864853	1.2968
Miltefosine	100000	0.95099	0.691218
Mitoxantrone	0.1	1.03056	0.935595
Mitoxantrone	1	0.938965	0.903208
Mitoxantrone	10	0.979678	0.758433
Mitoxantrone	100	0.618993	1.03387
Mitoxantrone	1000	-0.488282	0.560022
Momelotinib	1	0.965641	0.787739
Momelotinib	10	0.773178	0.878063
Momelotinib	100	0.926851	0.962061
Momelotinib	1000	0.466454	0.751535
Momelotinib	10000	0.611495	0.713121
Navitoclax	1	1.09301	0.885368
Navitoclax	10	1.03996	1.05978
Navitoclax	100	1.17527	1.08922
Navitoclax	1000	1.00509	1.32518
Navitoclax	10000	0.702981	0.798524
Neratinib	0.1	1.02311	1.1445
Neratinib	1	0.945172	1.00389
Neratinib	10	0.693842	1.11912
Neratinib	100	0.627728	1.0722
Neratinib	1000	0.870653	1.13384
Omacetaxine	1	0.951122	1.0947
Omacetaxine	10	0.961132	1.28913
Omacetaxine	100	0.48544	1.48616
Omacetaxine	1000	0.293437	0.969791
Omacetaxine	10000	0.385916	1.39144
Oxaliplatin	10	1.0688	1.08908
Oxaliplatin	100	1.25179	0.945916
Oxaliplatin	1000	1.01439	1.27806
Oxaliplatin	10000	0.90544	0.987958
Oxaliplatin	100000	0.583887	1.39471
Pacritinib	1	1.18716	1.09214
Pacritinib	10	1.08358	1.25106
Pacritinib	100	0.917471	1.13839
Pacritinib	1000	0.589675	1.09824
Pacritinib	10000	3.95724	1.24746
Palbociclib	1	1.02543	1.04156
Palbociclib	10	0.905575	0.905719
Palbociclib	100	0.820701	0.737517
Palbociclib	1000	0.874684	0.743889
Palbociclib	10000	1.02284	0.850022
Panobinostat	0.1	0.998568	1.27266
Panobinostat	1	0.858689	1.22001
Panobinostat	10	0.762778	1.26031
Panobinostat	100	0.599443	0.989958
Panobinostat	1000	0.496333	0.97039
Peficitinb	0.25	0.834968	0.702559
Peficitinb	2.5	0.780368	0.816368
Peficitinb	25	0.847036	0.776027
Peficitinb	250	0.950042	0.944361
Peficitinb	2500	0.763674	0.628013
Pemetrexed	1	1.12221	0.97781
Pemetrexed	10	1.33423	1.21628
Pemetrexed	100	0.945014	1.04991
Pemetrexed	1000	0.886643	1.00242
Pemetrexed	10000	0.954291	1.00685
Perifosine	0.25	1.08923	1.09799
Perifosine	2.5	1.2088	1.16201
Perifosine	25	1.12256	1.07103
Perifosine	250	0.959881	1.23939
Perifosine	2500	1.08234	1.03143
Pexidartinib	1	0.830612	1.06301
Pexidartinib	10	0.730608	0.872473
Pexidartinib	100	0.970569	0.930387
Pexidartinib	1000	0.975349	1.04501
Pexidartinib	10000	0.61248	1.02064
Pictilisib	1	0.964217	1.04955
Pictilisib	10	1.006	1.10034
Pictilisib	100	0.910528	0.936192
Pictilisib	1000	0.566251	1.03475
Pictilisib	10000	1.28462	0.884011
Pixantrone	1	1.03824	0.845081
Pixantrone	10	1.01334	0.922347
Pixantrone	100	1.13143	0.806968
Pixantrone	1000	0.863739	0.904577
Pixantrone	10000	0.0834976	0.380179
Plerixafor	1	1.00286	0.930253
Plerixafor	10	1.14307	1.07601
Plerixafor	100	1.11238	1.1302
Plerixafor	1000	1.30337	1.2211
Plerixafor	10000	0.985515	1.0189
Ponatinib	0.1	0.825059	1.13579
Ponatinib	1	0.760813	1.0797
Ponatinib	10	0.896202	1.10599
Ponatinib	100	0.960542	1.2586
Ponatinib	1000	0.704302	1.21674
Pravastatin	1	1.21522	1.17591
Pravastatin	10	1.03361	1.11904
Pravastatin	100	1.22084	1.37744
Pravastatin	1000	1.19293	0.938391
Pravastatin	10000	1.10217	0.921053
Quisinostat	0.1	1.00646	0.872678
Quisinostat	1	0.979129	0.975944
Quisinostat	10	0.806898	0.900915
Quisinostat	100	0.923999	0.870792
Quisinostat	1000	0.707333	0.591185
Quizartinib	0.1	0.960041	0.915299
Quizartinib	1	1.00797	1.189
Quizartinib	10	1.18408	0.96046
Quizartinib	100	0.91895	1.20071
Quizartinib	1000	1.0531	0.897368
Ribociclib	1	0.872768	1.01745
Ribociclib	10	1.00975	1.02634
Ribociclib	100	0.97562	0.86235
Ribociclib	1000	0.970613	1.06184
Ribociclib	10000	1.0888	1.00072
Rociletinib	1	0.883959	0.806404
Rociletinib	10	0.952854	0.969455
Rociletinib	100	0.774568	0.812609
Rociletinib	1000	0.78518	0.923522
Rociletinib	10000	0.559584	0.566518
Ruxolitinib	1	0.874611	1.2682
Ruxolitinib	10	0.874024	1.36037
Ruxolitinib	100	0.957835	1.28298
Ruxolitinib	1000	0.70759	1.103
Ruxolitinib	10000	0.667766	0.84456
Sunitinib	0.1	0.906516	1.06269
Sunitinib	1	0.958888	1.15261
Sunitinib	10	1.35412	1.02514
Sunitinib	100	1.84804	1.29125
Sunitinib	1000	5.35516	1.11011
Taselisib	0.1	0.915841	0.826569
Taselisib	1	0.909883	0.954303
Taselisib	10	0.791896	0.657677
Taselisib	100	0.618701	0.958877
Taselisib	1000	0.460433	0.925189
Teniposide	1	1.07546	1.16683
Teniposide	10	1.0109	1.02212
Teniposide	100	1.04192	1.14405
Teniposide	1000	1.06899	1.22168
Teniposide	10000	0.965783	1.09722
Tofacitinib	0.5	0.709862	1.03399
Tofacitinib	5	0.788357	0.974328
Tofacitinib	50	0.90283	1.1749
Tofacitinib	500	0.701561	1.298
Tofacitinib	5000	0.811115	1.39591
UNC0642	1	1.10971	1.27426
UNC0642	10	0.989414	1.01614
UNC0642	100	1.01682	1.0827
UNC0642	1000	2.01176	1.17908
UNC0642	10000	5.31858	1.24561
Upadacitinib	1	0.839034	0.59934
Upadacitinib	10	0.85419	0.6327
Upadacitinib	100	0.802946	0.571108
Upadacitinib	1000	0.817638	0.865765
Upadacitinib	10000	0.838817	0.556608
Valproic acid	100	1.05009	0.864945
Valproic acid	1000	1.12344	0.868909
Valproic acid	10000	1.20262	0.966179
Valproic acid	100000	1.09915	1.14258
Valproic acid	1000000	1.22571	1.16044
Valrubicin	0.5	1.10626	0.847561
Valrubicin	5	0.912688	0.846633
Valrubicin	50	0.898925	0.769007
Valrubicin	500	0.856447	1.36723
Valrubicin	5000	1.66375	4.88723
Venetoclax	0.1	0.856679	1.19628
Venetoclax	1	0.793218	1.26679
Venetoclax	10	0.889049	1.30057
Venetoclax	100	0.843408	1.44174
Venetoclax	1000	0.954417	1.18178
WT cells	0	0	0
empty	0	0.769565	0.809829
AT9283	0.1	0.748605	0.850869
AT9283	1	0.656647	0.765565
AT9283	10	0.911641	0.879137
AT9283	100	0.473371	0.829621
AT9283	1000	0.303952	0.85127
AZD-5363	1	1.08627	0.978417
AZD-5363	10	0.851708	1.00288
AZD-5363	100	1.00203	0.915178
AZD-5363	1000	0.69727	0.740845
AZD-5363	10000	0.784171	0.77333
AZD1775	1	0.759765	0.881719
AZD1775	10	0.84353	0.941038
AZD1775	100	0.731341	0.985862
AZD1775	1000	0.606728	0.898135
AZD1775	10000	0.54717	0.841761
AZD4547	0.1	1.19854	1.14404
AZD4547	1	1.14449	1.12477
AZD4547	10	1.21517	1.13031
AZD4547	100	1.3106	1.12344
AZD4547	1000	1.27535	1.10621
Acalabrutinib	0.1	0.706931	0.847575
Acalabrutinib	1	0.739536	0.887506
Acalabrutinib	10	0.859628	0.778984
Acalabrutinib	100	0.741735	0.881205
Acalabrutinib	1000	0.832345	0.855719
Alpelisib	0.25	1.14204	1.00012
Alpelisib	2.5	1.06526	1.02553
Alpelisib	25	1.14933	1.04863
Alpelisib	250	0.972075	1.07503
Alpelisib	2500	0.848044	1.10077
Alvocidib	1	0.557952	0.78332
Alvocidib	10	0.838932	0.907481
Alvocidib	100	0.744642	0.88983
Alvocidib	1000	0.953092	1.02777
Alvocidib	10000	0.875049	1.09203
Amuvatinib	1	1.12996	1.04989
Amuvatinib	10	1.11512	1.08968
Amuvatinib	100	1.18214	1.06054
Amuvatinib	1000	1.1285	1.04475
Amuvatinib	10000	0.994749	0.968238
BI 2536	0.1	1.16503	1.10232
BI 2536	1	1.0132	1.13131
BI 2536	10	0.963146	0.910372
BI 2536	100	0.864887	1.0316
BI 2536	1000	1.02557	1.13745
BMS-754807	1	0.643735	0.883173
BMS-754807	10	0.177098	0.661566
BMS-754807	100	0.416841	0.751297
BMS-754807	1000	0.383951	0.783092
BMS-754807	10000	0.585845	1.31967
BMS-777607	0.25	1.03483	1.10758
BMS-777607	2.5	1.18321	1.08901
BMS-777607	25	1.22255	1.1757
BMS-777607	250	1.1248	1.11672
BMS-777607	2500	1.0658	1.23688
Bafetinib	0.1	1.09272	1.09489
Bafetinib	1	1.34985	1.21172
Bafetinib	10	1.28246	1.22499
Bafetinib	100	1.24275	1.21993
Bafetinib	1000	1.61925	1.28474
Baricitinib	0.25	0.6961	0.838656
Baricitinib	2.5	0.771096	0.871894
Baricitinib	25	0.892729	0.939907
Baricitinib	250	0.885285	1.06193
Baricitinib	2500	0.793329	0.829544
Binimetinib	0.1	1.26353	1.15727
Binimetinib	1	1.13357	1.06731
Binimetinib	10	1.15744	1.07601
Binimetinib	100	0.858554	0.939743
Binimetinib	1000	0.950849	0.990878
Brigatinib	0.1	1.09967	1.03934
Brigatinib	1	0.990789	0.935386
Brigatinib	10	1.18457	1.085
Brigatinib	100	1.00629	1.00499
Brigatinib	1000	0.858408	1.13082
Buparlisib	1	0.697063	0.821016
Buparlisib	10	0.658826	0.81402
Buparlisib	100	0.71386	0.878149
Buparlisib	1000	0.624595	0.950389
Buparlisib	10000	0.733796	1.3365
BzCl	0	0.104971	0.0713768
CEP-32496	1	1.1485	1.1192
CEP-32496	10	1.06302	1.12048
CEP-32496	100	1.2819	1.1782
CEP-32496	1000	1.03397	1.20936
CEP-32496	10000	0.730869	0.965609
Capmatinib	0.1	1.26225	1.21216
Capmatinib	1	1.04573	1.12695
Capmatinib	10	1.1351	1.14966
Capmatinib	100	1.09038	1.07065
Capmatinib	1000	1.09377	1.06384
Copanlisib	0.1	0.635038	0.843098
Copanlisib	1	0.537611	0.746557
Copanlisib	10	0.453565	0.707533
Copanlisib	100	0.353602	0.856324
Copanlisib	1000	0.398702	0.949424
Crenolanib	1	0.965246	0.975443
Crenolanib	10	0.864355	0.924883
Crenolanib	100	0.939389	0.808765
Crenolanib	1000	0.871188	0.664585
Crenolanib	10000	2.01931	0.536406
DMSO	0	1	1
Dactolisib	0.1	1.04066	0.953397
Dactolisib	1	0.955553	0.882022
Dactolisib	10	0.690797	0.81611
Dactolisib	100	0.607375	0.948707
Dactolisib	1000	0.502933	0.97567
Danusertib	1	1.11779	1.02104
Danusertib	10	0.614517	0.792969
Danusertib	100	0.948237	0.919625
Danusertib	1000	0.692954	0.822787
Danusertib	10000	0.690921	1.23147
ENMD-2076	1	1.19321	1.18018
ENMD-2076	10	1.33486	1.17353
ENMD-2076	100	1.23658	1.16359
ENMD-2076	1000	1.00569	1.19826
ENMD-2076	10000	2.44192	1.47251
Encorafenib	0.1	1.09009	1.01965
Encorafenib	1	1.05913	1.05585
Encorafenib	10	1.10613	1.17416
Encorafenib	100	0.947789	1.06545
Encorafenib	1000	0.917572	1.12776
Entospletinib	0.5	0.410574	0.667259
Entospletinib	5	0.776696	0.865422
Entospletinib	50	0.80454	0.855262
Entospletinib	500	0.72073	0.867856
Entospletinib	5000	0.656168	0.855057
Fedratinib	1	1.16507	1.04021
Fedratinib	10	1.04285	1.01309
Fedratinib	100	1.17632	1.11161
Fedratinib	1000	1.02731	1.0573
Fedratinib	10000	1.96925	1.14558
GDC-0623	0.25	0.702829	0.814008
GDC-0623	2.5	0.636388	0.831589
GDC-0623	25	0.449271	0.714361
GDC-0623	250	0.472813	0.798573
GDC-0623	2500	0.584269	0.819249
Galunisertib	0.1	0.923122	1.02805
Galunisertib	1	0.853395	0.974139
Galunisertib	10	0.948664	0.915509
Galunisertib	100	1.00502	0.999609
Galunisertib	1000	1.07926	0.958092
Gandotinib	1	1.26818	1.05983
Gandotinib	10	0.975335	1.06544
Gandotinib	100	1.16692	1.08158
Gandotinib	1000	0.96437	1.03801
Gandotinib	10000	1.01402	1.25235
Gedatolisib	0.1	1.01404	0.976683
Gedatolisib	1	0.970074	1.0109
Gedatolisib	10	0.794616	1.01378
Gedatolisib	100	0.48502	1.06118
Gedatolisib	1000	0.398007	0.995978
Golvatinib	0.25	1.25389	1.15182
Golvatinib	2.5	1.10955	1.12211
Golvatinib	25	1.13801	1.13026
Golvatinib	250	1.15622	1.12697
Golvatinib	2500	1.46098	1.18661
Icotinib	1	1.16718	1.04529
Icotinib	10	0.961254	1.00321
Icotinib	100	0.911372	0.961079
Icotinib	1000	1.03579	1.13821
Icotinib	10000	0.585118	0.747541
Ipatasertib	1	1.10951	1.03738
Ipatasertib	10	1.17334	1.10264
Ipatasertib	100	1.18173	1.11025
Ipatasertib	1000	1.07145	1.01969
Ipatasertib	10000	1.17185	1.01155
Linsitinib	1	0.978294	0.895996
Linsitinib	10	1.02609	0.994202
Linsitinib	100	1.08385	0.964367
Linsitinib	1000	1.25206	1.08168
Linsitinib	10000	3.21662	1.40857
MK-2206	0.1	1.05362	1.0455
MK-2206	1	1.08115	1.01542
MK-2206	10	0.928873	0.957186
MK-2206	100	0.933907	0.997189
MK-2206	1000	0.476128	0.885744
Milciclib	1	1.22655	1.17932
Milciclib	10	1.12059	1.11093
Milciclib	100	1.08735	1.13878
Milciclib	1000	0.941938	1.10029
Milciclib	10000	0.816707	0.857954
Motesanib	1	0.917686	1.01048
Motesanib	10	0.875316	0.959764
Motesanib	100	0.97965	0.997086
Motesanib	1000	1.14241	1.01925
Motesanib	10000	4.03101	1.05577
NVP-BGT226	0.1	1.0243	1.05793
NVP-BGT226	1	1.04682	1.12455
NVP-BGT226	10	1.10907	1.13122
NVP-BGT226	100	1.02809	1.1974
NVP-BGT226	1000	1.05486	1.18012
NVP-RAF265	0.1	1.26959	1.16709
NVP-RAF265	1	1.27806	1.17059
NVP-RAF265	10	1.33523	1.20734
NVP-RAF265	100	1.16661	1.24187
NVP-RAF265	1000	1.14733	1.14555
OTS167	0.1	0.878306	0.959316
OTS167	1	0.885629	0.882827
OTS167	10	0.911945	0.870355
OTS167	100	0.531751	0.601225
OTS167	1000	0.625865	0.670999
PD0325901	0.1	1.2704	1.21095
PD0325901	1	1.19887	1.13586
PD0325901	10	1.13646	1.13937
PD0325901	100	0.745038	0.938943
PD0325901	1000	0.826466	0.893956
PH-797804	0.1	1.18633	1.10162
PH-797804	1	1.12613	1.11241
PH-797804	10	1.02324	1.05901
PH-797804	100	0.751651	0.902479
PH-797804	1000	0.949425	0.967511
Rabusertib	0.1	1.26406	1.14639
Rabusertib	1	1.20818	1.13213
Rabusertib	10	1.20386	1.18217
Rabusertib	100	1.08745	1.06368
Rabusertib	1000	1.26699	1.23243
Radotinib	1	1.05182	0.98712
Radotinib	10	1.0513	1.01754
Radotinib	100	1.20572	1.06712
Radotinib	1000	1.17085	1.1045
Radotinib	10000	1.25771	1.00259
Ralimetinib	1	0.716625	0.878045
Ralimetinib	10	0.716288	0.889259
Ralimetinib	100	0.670662	0.826087
Ralimetinib	1000	0.94527	0.971559
Ralimetinib	10000	1.35971	1.05233
SNS-032	1	1.106	1.01466
SNS-032	10	0.954604	1.05653
SNS-032	100	1.14608	1.06817
SNS-032	1000	1.16487	1.20822
SNS-032	10000	1.25292	1.23922
Sapitinib	0.1	1.21743	1.11876
Sapitinib	1	1.26507	1.14301
Sapitinib	10	1.14914	1.02294
Sapitinib	100	1.09936	1.10824
Sapitinib	1000	0.918739	1.10853
Seliciclib	1	1.10024	0.991568
Seliciclib	10	0.985365	0.936756
Seliciclib	100	1.20139	1.03205
Seliciclib	1000	1.14364	1.05573
Seliciclib	10000	1.00681	1.04985
Silmitasertib	1	1.10549	1.10125
Silmitasertib	10	1.06695	1.09594
Silmitasertib	100	1.16121	1.12472
Silmitasertib	1000	0.845977	0.92653
Silmitasertib	10000	0.734203	0.847578
Sonolisib	1	0.946423	0.994066
Sonolisib	10	1.10222	0.984309
Sonolisib	100	1.21984	1.02837
Sonolisib	1000	1.07737	1.02622
Sonolisib	10000	1.14315	1.14698
Sotrastaurin	1	1.28625	1.11333
Sotrastaurin	10	1.18141	1.10141
Sotrastaurin	100	1.16527	1.07642
Sotrastaurin	1000	1.25739	1.0318
Sotrastaurin	10000	2.34304	1.1674
TG100-115	1	0.955089	1.04848
TG100-115	10	0.941344	0.967176
TG100-115	100	1.08966	0.983069
TG100-115	1000	0.852266	0.897799
TG100-115	10000	0.637993	0.852376
TGR-1202	0.25	0.927358	0.967259
TGR-1202	2.5	0.774397	0.832595
TGR-1202	25	0.904959	1.03611
TGR-1202	250	0.917534	0.944041
TGR-1202	2500	0.869531	1.00552
Talmapimod	1	1.10385	1.15166
Talmapimod	10	1.10744	1.11692
Talmapimod	100	1.22964	1.15527
Talmapimod	1000	1.02837	1.11967
Talmapimod	10000	1.03727	0.990476
Tandutinib	0.1	1.17071	1.05342
Tandutinib	1	1.16559	1.06654
Tandutinib	10	1.25892	1.13853
Tandutinib	100	1.1656	1.06921
Tandutinib	1000	1.18384	1.16815
Tanzisertib	1	0.866006	0.97632
Tanzisertib	10	0.910973	1.13552
Tanzisertib	100	1.02876	1.05608
Tanzisertib	1000	0.962758	1.03473
Tanzisertib	10000	1.05822	1.0188
Telatinib	1	0.747147	0.934686
Telatinib	10	0.583492	0.864823
Telatinib	100	0.966551	0.951363
Telatinib	1000	0.692024	0.844298
Telatinib	10000	0.3405	0.696819
Tesevatinib	0.1	1.16069	1.08689
Tesevatinib	1	0.96459	0.966683
Tesevatinib	10	0.797711	0.868633
Tesevatinib	100	0.706661	0.92481
Tesevatinib	1000	0.441407	0.660272
Tideglusib	0.3	1.14789	1.03862
Tideglusib	3	1.02362	1.07459
Tideglusib	30	1.24887	1.13925
Tideglusib	300	1.11563	1.10998
Tideglusib	3000	1.08585	1.15187
Tivantinib	0.1	1.01417	1.01241
Tivantinib	1	1.03489	1.01545
Tivantinib	10	0.830075	0.886022
Tivantinib	100	0.949692	1.00484
Tivantinib	1000	0.714972	0.780809
Tozasertib	1	1.15933	1.0977
Tozasertib	10	0.874963	0.97783
Tozasertib	100	0.601005	0.752907
Tozasertib	1000	0.640726	0.774313
Tozasertib	10000	0.830718	0.866342
Triciribine	10	0.254391	0.62195
Triciribine	100	0.508945	0.85027
Triciribine	1000	0.545453	0.917846
Triciribine	10000	0.165125	0.637325
Triciribine	100000	0.263672	0.751911
UCN-01	1	0.897433	0.999962
UCN-01	10	0.963903	0.992301
UCN-01	100	0.754783	1.05334
UCN-01	1000	0.497707	0.835651
UCN-01	10000	2.48163	0.604256
VX-745	1	0.531045	0.81357
VX-745	10	0.502094	0.752382
VX-745	100	0.503161	0.742719
VX-745	1000	0.242142	0.595493
VX-745	10000	0.763792	0.782516
Varlitinib	1	1.18653	1.09368
Varlitinib	10	1.16331	1.17028
Varlitinib	100	1.07885	1.13643
Varlitinib	1000	0.918687	1.15543
Varlitinib	10000	1.18363	1.19272
Vistusertib	1	1.27482	1.16279
Vistusertib	10	1.24995	1.0989
Vistusertib	100	1.13407	1.08283
Vistusertib	1000	0.918855	1.02465
Vistusertib	10000	0.906484	1.06243
WT cells	0	0	0
empty	0	0.774367	0.781396
ABC294640	5	0.858584	0.510829
ABC294640	50	0.848864	1.00718
ABC294640	500	0.898869	0.890753
ABC294640	5000	0.807131	0.882164
ABC294640	50000	0.705226	0.967528
AMG-337	1	1.08434	0.860886
AMG-337	10	0.963658	0.880829
AMG-337	100	1.06541	0.632647
AMG-337	1000	1.0771	1.27401
AMG-337	10000	0.994748	0.898684
AMG319	0.1	1.10601	1.17378
AMG319	1	1.02702	1.16587
AMG319	10	1.18121	1.26469
AMG319	100	1.02006	1.14783
AMG319	1000	1.05682	1.07435
ASP3026	1	1.25582	1.24552
ASP3026	10	1.23358	1.48829
ASP3026	100	1.17391	1.21436
ASP3026	1000	1.34045	1.55537
ASP3026	10000	0.954101	1.65039
AT13148	1	0.830059	0.783157
AT13148	10	0.803971	0.783222
AT13148	100	0.777187	0.40476
AT13148	1000	0.656784	0.637337
AT13148	10000	1.39603	0.771123
AT7519	1	1.02286	0.860356
AT7519	10	0.964158	0.999408
AT7519	100	0.961666	0.732451
AT7519	1000	1.19256	1.91239
AT7519	10000	0.902445	1.29231
AZD-1080	1	1.1783	0.974863
AZD-1080	10	1.11638	0.9983
AZD-1080	100	1.07964	0.995028
AZD-1080	1000	1.22172	1.37858
AZD-1080	10000	1.14911	1.28072
AZD-5438	1	1.21819	1.04059
AZD-5438	10	1.10663	0.994396
AZD-5438	100	1.3615	1.48942
AZD-5438	1000	0.855523	1.30446
AZD-5438	10000	1.34727	0.640876
AZD-6482	0.25	1.30091	1.37354
AZD-6482	2.5	1.27879	1.36695
AZD-6482	25	1.14023	1.22863
AZD-6482	250	0.972731	1.08739
AZD-6482	2500	1.00834	1.01966
AZD-8186	0.1	1.09665	1.22094
AZD-8186	1	0.969857	0.919922
AZD-8186	10	1.08949	0.778157
AZD-8186	100	1.06536	1.3215
AZD-8186	1000	0.739662	0.981555
AZD1208	1	0.918547	0.897094
AZD1208	10	0.866685	0.613998
AZD1208	100	0.986516	0.762048
AZD1208	1000	0.544866	0.351263
AZD1208	10000	0.923641	0.964054
AZD3759	0.1	0.897136	0.722436
AZD3759	1	0.996431	0.974223
AZD3759	10	1.00826	0.719686
AZD3759	100	0.78858	0.756237
AZD3759	1000	0.854112	0.748676
AZD8055	1	1.00796	0.872633
AZD8055	10	0.944738	0.878132
AZD8055	100	0.758791	0.889813
AZD8055	1000	0.749593	1.01513
AZD8055	10000	0.587218	0.927068
Afuresertib	0.1	0.968172	1.05658
Afuresertib	1	0.953328	1.26866
Afuresertib	10	0.991956	1.32386
Afuresertib	100	0.97722	1.14414
Afuresertib	1000	0.838737	0.723099
Amcasertib	1	1.15056	1.13959
Amcasertib	10	1.15744	0.815286
Amcasertib	100	2.24282	0.99619
Amcasertib	1000	7.90163	1.03515
Amcasertib	10000	23.0459	0.50451
BGB324	1	0.92185	0.805997
BGB324	10	0.846496	0.650586
BGB324	100	0.894458	0.677347
BGB324	1000	0.896819	0.959325
BGB324	10000	1.87174	0.658644
BMS-911543	1	1.13861	1.16589
BMS-911543	10	1.11986	0.815837
BMS-911543	100	1.00744	0.936871
BMS-911543	1000	1.26056	1.02994
BMS-911543	10000	0.843962	0.490486
Bentamapimod	1	0.973908	0.677703
Bentamapimod	10	0.882391	0.9414
Bentamapimod	100	1.03902	0.809007
Bentamapimod	1000	1.70647	1.16674
Bentamapimod	10000	1.38692	0.876092
Bryostatin 1	0.01	1.10394	1.12261
Bryostatin 1	0.1	1.04012	0.718484
Bryostatin 1	1	0.959992	1.05724
Bryostatin 1	10	0.958694	0.912861
Bryostatin 1	100	1.09121	1.08448
BzCl	0	-0.178141	-0.827886
CC-223	1	0.920526	0.778836
CC-223	10	0.848163	0.929683
CC-223	100	0.781773	0.632584
CC-223	1000	0.7749	1.54761
CC-223	10000	1.02513	4.72853
CEP-37440	0.5	1.00768	1.03642
CEP-37440	5	1.05935	0.860173
CEP-37440	50	1.09466	1.26806
CEP-37440	500	1.19912	1.21608
CEP-37440	5000	2.34499	1.24776
DMSO	0	1	1
Doramapimod	1	0.931841	0.832101
Doramapimod	10	0.814337	0.800831
Doramapimod	100	0.927153	1.06111
Doramapimod	1000	0.940328	0.92714
Doramapimod	10000	2.32456	3.44758
Entrectinib	0.1	0.928367	0.856637
Entrectinib	1	0.859331	0.756142
Entrectinib	10	0.96346	0.850554
Entrectinib	100	0.870664	0.906002
Entrectinib	1000	1.10493	1.13779
Erdafitinib	0.1	1.10829	0.966713
Erdafitinib	1	1.0569	0.952549
Erdafitinib	10	0.953049	0.857917
Erdafitinib	100	0.873036	1.22935
Erdafitinib	1000	0.545772	0.70629
Filgotinib	1	0.822561	0.925417
Filgotinib	10	0.538285	0.562942
Filgotinib	100	0.728555	0.666732
Filgotinib	1000	0.83945	1.40565
Filgotinib	10000	1.02488	1.68218
GDC-0853	0.1	0.927359	0.909905
GDC-0853	1	1.04592	1.1155
GDC-0853	10	0.986224	1.18086
GDC-0853	100	1.09416	0.790464
GDC-0853	1000	1.12381	1.25337
GSK-1070916	0.1	1.21982	1.05726
GSK-1070916	1	1.03617	1.17355
GSK-1070916	10	1.17874	1.14001
GSK-1070916	100	1.07797	1.18167
GSK-1070916	1000	1.22302	1.1059
GSK-461364	1	1.11522	1.08896
GSK-461364	10	0.880307	1.09759
GSK-461364	100	0.918009	0.77322
GSK-461364	1000	0.918528	0.885134
GSK-461364	10000	2.52111	0.980854
GSK-690693	1	1.0376	0.833176
GSK-690693	10	1.08189	0.908253
GSK-690693	100	1.01153	1.05404
GSK-690693	1000	1.05144	1.29308
GSK-690693	10000	1.33569	0.76213
GSK2256098	0.1	1.00869	1.3516
GSK2256098	1	1.10859	1.20992
GSK2256098	10	1.23829	1.43463
GSK2256098	100	1.09666	1.32137
GSK2256098	1000	1.11304	1.56913
GSK2636771	1	1.15875	0.797899
GSK2636771	10	0.909993	0.923663
GSK2636771	100	1.28157	1.11081
GSK2636771	1000	1.1977	1.23222
GSK2636771	10000	1.09538	1.17326
Glesatinib	0.25	0.859634	0.70351
Glesatinib	2.5	0.917905	0.648567
Glesatinib	25	0.971953	1.09038
Glesatinib	250	0.936759	1.24748
Glesatinib	2500	1.75517	1.23066
KD025	0.5	0.91643	0.790522
KD025	5	0.931106	1.12595
KD025	50	0.913005	1.10669
KD025	500	0.790058	0.485566
KD025	5000	0.57178	0.791657
LY-2874455	0.1	1.24007	1.57509
LY-2874455	1	1.22714	1.39779
LY-2874455	10	1.31628	1.49101
LY-2874455	100	1.10329	0.651078
LY-2874455	1000	0.887733	1.33567
LY3023414	0.25	1.02037	1.07619
LY3023414	2.5	1.06837	1.24665
LY3023414	25	0.968348	0.957703
LY3023414	250	0.791072	1.25987
LY3023414	2500	0.745499	1.27
Larotrectinib	0.1	1.28376	1.04546
Larotrectinib	1	1.15619	1.14466
Larotrectinib	10	1.23938	1.13781
Larotrectinib	100	1.04813	1.18922
Larotrectinib	1000	1.10898	0.746267
Lucitanib	1	1.11076	1.00709
Lucitanib	10	1.0863	0.944055
Lucitanib	100	1.06081	0.859316
Lucitanib	1000	1.12079	1.09773
Lucitanib	10000	2.18305	1.11691
MK-8776	0.25	1.2097	1.20382
MK-8776	2.5	1.14807	0.970939
MK-8776	25	1.0708	1.41428
MK-8776	250	1.21175	1.10371
MK-8776	2500	0.958241	0.79551
MLN-0128	0.1	1.349	1.52251
MLN-0128	1	1.02419	1.09691
MLN-0128	10	0.966307	0.840311
MLN-0128	100	0.867192	1.23524
MLN-0128	1000	1.02818	1.40479
MLN1117	1	1.03365	0.877037
MLN1117	10	1.06015	0.772687
MLN1117	100	0.992184	0.923609
MLN1117	1000	0.899697	1.01884
MLN1117	10000	0.891079	0.987841
Merestinib	0.1	0.793608	1.10006
Merestinib	1	0.748383	1.1116
Merestinib	10	0.706884	0.961259
Merestinib	100	0.738335	1.03839
Merestinib	1000	0.871367	1.21888
Mubritinib	0.1	1.26015	1.23151
Mubritinib	1	1.2049	1.05933
Mubritinib	10	1.24831	1.35586
Mubritinib	100	1.12737	1.15462
Mubritinib	1000	1.25853	1.16809
NVP-AEW541	1	1.10692	1.20683
NVP-AEW541	10	1.02517	1.08707
NVP-AEW541	100	1.18039	1.12711
NVP-AEW541	1000	1.44428	1.27909
NVP-AEW541	10000	4.05796	1.48853
NVP-BGJ398	0.1	1.12081	0.945524
NVP-BGJ398	1	1.02452	0.908417
NVP-BGJ398	10	1.04197	0.742203
NVP-BGJ398	100	0.994739	1.0046
NVP-BGJ398	1000	0.964746	0.944991
OSU-03012	2.5	1.13732	1.23429
OSU-03012	25	1.18728	0.933376
OSU-03012	250	1.12183	0.833947
OSU-03012	2500	1.08814	0.716812
OSU-03012	25000	0.129652	-0.688546
Olmutinib	0.1	0.948824	0.962116
Olmutinib	1	0.892717	0.907395
Olmutinib	10	0.890584	0.819328
Olmutinib	100	1.02766	0.918309
Olmutinib	1000	0.640104	0.653268
Omipalisib	0.1	0.923746	0.66981
Omipalisib	1	0.742233	0.85871
Omipalisib	10	0.524925	0.669948
Omipalisib	100	0.401522	1.35724
Omipalisib	1000	0.477766	0.786733
PF-00477736	1	1.27828	1.06919
PF-00477736	10	1.3142	1.34721
PF-00477736	100	1.41438	1.45547
PF-00477736	1000	0.925177	1.19674
PF-00477736	10000	0.94607	0.695189
PF-00562271	1	1.05351	0.925459
PF-00562271	10	0.928366	0.923983
PF-00562271	100	1.00787	1.05106
PF-00562271	1000	0.867806	0.83678
PF-00562271	10000	0.580132	0.689626
PF-03758309	1	0.899199	0.809725
PF-03758309	10	0.76722	1.02896
PF-03758309	100	0.626847	0.681716
PF-03758309	1000	0.477089	1.05108
PF-03758309	10000	0.65513	0.453123
PF-06463922	0.1	0.928149	1.06821
PF-06463922	1	0.990967	1.21816
PF-06463922	10	0.936103	1.04942
PF-06463922	100	1.00038	1.13441
PF-06463922	1000	0.784399	1.21015
PF06650833	1	1.17341	1.43642
PF06650833	10	1.22023	1.32458
PF06650833	100	1.19267	1.18877
PF06650833	1000	1.19275	1.26014
PF06650833	10000	0.866946	0.681531
Palomid-529	1	1.13746	1.02203
Palomid-529	10	1.14028	0.952686
Palomid-529	100	1.23431	1.17549
Palomid-529	1000	1.03451	0.795874
Palomid-529	10000	1.06626	0.985386
Poziotinib	0.1	0.856397	1.03847
Poziotinib	1	0.75792	1.20224
Poziotinib	10	0.656546	0.711318
Poziotinib	100	0.731419	0.775113
Poziotinib	1000	0.617763	0.734504
Prexasertib	1	0.896341	0.986233
Prexasertib	10	0.925983	1.22117
Prexasertib	100	0.607826	1.09632
Prexasertib	1000	0.70705	0.878952
Prexasertib	10000	0.305146	0.70078
SGI-1776	1	1.30911	1.30052
SGI-1776	10	1.10838	0.909238
SGI-1776	100	1.2145	1.01125
SGI-1776	1000	1.23282	0.981954
SGI-1776	10000	3.90769	2.1794
Selonsertib	0.1	1.06683	1.03656
Selonsertib	1	0.941369	0.924101
Selonsertib	10	1.11605	0.834547
Selonsertib	100	1.03755	0.977973
Selonsertib	1000	0.813476	0.787232
Spebrutinib	0.1	0.845257	1.41571
Spebrutinib	1	0.675372	1.06175
Spebrutinib	10	0.82773	0.931529
Spebrutinib	100	0.978051	1.27619
Spebrutinib	1000	0.567553	0.786362
TAK-285	0.25	1.1347	0.919493
TAK-285	2.5	0.989735	0.968833
TAK-285	25	1.0378	0.641238
TAK-285	250	0.954774	0.945691
TAK-285	2500	0.673782	0.633843
TAK-901	0.1	1.21734	0.925456
TAK-901	1	1.08002	0.963031
TAK-901	10	1.13661	0.975166
TAK-901	100	0.988323	1.12915
TAK-901	1000	0.953989	1.31506
Tamatinib	1	1.11853	0.870009
Tamatinib	10	1.21046	1.01278
Tamatinib	100	1.22404	0.980396
Tamatinib	1000	1.165	1.33929
Tamatinib	10000	1.0562	1.28666
Tepotinib	0.1	0.831697	0.581093
Tepotinib	1	0.948824	0.945821
Tepotinib	10	0.969325	0.888137
Tepotinib	100	0.967198	1.17909
Tepotinib	1000	1.21848	0.805258
Tucatinib	0.25	1.10675	1.26051
Tucatinib	2.5	1.27522	1.31052
Tucatinib	25	1.22191	1.23792
Tucatinib	250	0.991054	0.966888
Tucatinib	2500	1.00609	1.22737
Ulixertinib	1	0.813123	0.782909
Ulixertinib	10	0.820234	0.881566
Ulixertinib	100	0.90521	0.943226
Ulixertinib	1000	0.649892	0.727696
Ulixertinib	10000	0.263283	0.557015
Uprosertib	1	0.716269	1.07063
Uprosertib	10	0.77042	0.816852
Uprosertib	100	0.571362	0.896968
Uprosertib	1000	0.50733	0.56734
Uprosertib	10000	0.730447	0.573611
WT cells	0	0	0
ZSTK474	1	1.05622	0.876421
ZSTK474	10	0.867173	0.708668
ZSTK474	100	0.923463	0.928644
ZSTK474	1000	0.611633	0.920617
ZSTK474	10000	0.70459	1.63908
empty	0	0.7746	0.683864
4-hydroxytamoxifen	1	0.813718	0.659781
4-hydroxytamoxifen	10	0.954865	1.47123
4-hydroxytamoxifen	100	0.991595	1.27717
4-hydroxytamoxifen	1000	0.83804	1.88381
4-hydroxytamoxifen	10000	4.37525	2.12743
8-amino-adenosine	5	0.920558	1.69451
8-amino-adenosine	50	0.707743	1.43442
8-amino-adenosine	500	0.423845	1.56832
8-amino-adenosine	5000	0.374828	-0.214185
8-amino-adenosine	50000	0.162334	0.500555
8-chloro-adenosine	5	0.936967	0.373838
8-chloro-adenosine	50	0.90412	1.25407
8-chloro-adenosine	500	0.607133	0.826642
8-chloro-adenosine	5000	0.382603	1.20116
8-chloro-adenosine	50000	0.196213	0.663776
A-419259	1	1.07582	0.760963
A-419259	10	0.753266	0.689959
A-419259	100	0.803248	0.448241
A-419259	1000	1.06159	1.14371
A-419259	10000	7.31799	1.84365
ABT-751	1	0.881793	0.36545
ABT-751	10	0.946438	1.09811
ABT-751	100	0.997531	1.02687
ABT-751	1000	1.0691	2.19731
ABT-751	10000	1.1068	1.77338
AMG-925	0.1	1.09814	1.00993
AMG-925	1	0.960324	0.924699
AMG-925	10	1.16525	1.09984
AMG-925	100	1.07638	0.926782
AMG-925	1000	1.10742	0.900067
AZ191	1	1.02491	0.873142
AZ191	10	0.797842	1.11777
AZ191	100	0.954032	0.657652
AZ191	1000	0.975231	1.10662
AZ191	10000	4.09151	0.130865
AZD0156	0.1	1.14431	1.38553
AZD0156	1	1.20656	1.25482
AZD0156	10	0.96087	0.965852
AZD0156	100	0.99606	1.15489
AZD0156	1000	0.834012	0.511111
AZD6738	2.5	0.822934	1.40177
AZD6738	25	0.710079	0.916808
AZD6738	250	0.753041	0.667098
AZD6738	2500	0.584006	0.886514
AZD6738	25000	0.58639	0.724604
AZD7545	1	1.01876	1.63981
AZD7545	10	0.979867	0.750945
AZD7545	100	1.26559	1.14503
AZD7545	1000	0.871309	1.17251
AZD7545	10000	1.01169	1.28451
Aldoxorubicin	0.1	1.02505	0.839559
Aldoxorubicin	1	0.975769	0.82965
Aldoxorubicin	10	0.834069	0.691927
Aldoxorubicin	100	0.731198	1.57581
Aldoxorubicin	1000	1.19184	5.99427
Altiratinib	1	0.982795	1.85554
Altiratinib	10	1.11828	2.01696
Altiratinib	100	1.11283	2.59525
Altiratinib	1000	1.03059	1.81309
Altiratinib	10000	1.25297	1.34839
Apalutamide	1	0.849866	0.820416
Apalutamide	10	0.996278	0.490566
Apalutamide	100	0.916804	1.31615
Apalutamide	1000	0.814081	0.679219
Apalutamide	10000	1.02188	0.968956
BGB-283	1	0.764843	0.341471
BGB-283	10	0.856499	1.38931
BGB-283	100	0.881453	0.494916
BGB-283	1000	0.834443	1.34892
BGB-283	10000	0.108627	-0.391286
BX-912	1	0.954278	1.73594
BX-912	10	1.07758	1.84736
BX-912	100	0.833379	1.48185
BX-912	1000	0.906854	1.44457
BX-912	10000	0.207918	0.521221
BzCl	0	-0.682709	-2.74558
CC-115	1	0.891275	1.22712
CC-115	10	0.801645	1.42093
CC-115	100	0.924589	1.25772
CC-115	1000	0.393233	0.953227
CC-115	10000	1.10054	3.95145
CC122	1	0.922496	0.648929
CC122	10	0.79117	0.318863
CC122	100	0.80588	0.753844
CC122	1000	0.981467	1.23814
CC122	10000	0.807294	1.20446
CCT196969	2.5	1.29109	1.26938
CCT196969	25	1.34399	1.62202
CCT196969	250	1.28394	2.21236
CCT196969	2500	1.03192	1.36847
CCT196969	25000	1.17851	1.05231
Cerdulatinib	1	0.79222	1.91318
Cerdulatinib	10	0.642124	1.54694
Cerdulatinib	100	0.549924	1.52291
Cerdulatinib	1000	0.525079	0.691946
Cerdulatinib	10000	0.99611	0.532128
DEL-22379	5	1.22825	1.22717
DEL-22379	50	1.03619	1.3602
DEL-22379	500	1.03399	1.75988
DEL-22379	5000	1.65924	0.556562
DEL-22379	50000	4.50152	3.70956
DMSO	0	1	1
Epacadostat	1	1.05183	0.980224
Epacadostat	10	0.753931	0.341228
Epacadostat	100	0.891472	0.903812
Epacadostat	1000	0.945049	0.567371
Epacadostat	10000	0.78772	1.22176
FRAX486	0.5	0.87848	0.968619
FRAX486	5	1.11675	1.27161
FRAX486	50	1.33285	1.10428
FRAX486	500	1.31975	1.44603
FRAX486	5000	3.69551	1.89937
GDC-0084	1	0.750433	0.603062
GDC-0084	10	0.625109	0.64655
GDC-0084	100	0.713836	0.572787
GDC-0084	1000	0.311811	1.39973
GDC-0084	10000	0.346351	2.206
GDC-0919	1	0.999834	1.49307
GDC-0919	10	0.666071	0.826246
GDC-0919	100	0.901331	0.75042
GDC-0919	1000	0.886578	0.83662
GDC-0919	10000	0.951024	1.88852
GDC-0994	1	0.874991	1.28646
GDC-0994	10	0.742163	1.42807
GDC-0994	100	0.728305	1.70999
GDC-0994	1000	0.619909	1.05333
GDC-0994	10000	0.529826	0.597394
GNE-0877	0.1	1.02812	0.640467
GNE-0877	1	0.883387	0.54714
GNE-0877	10	0.985352	1.0354
GNE-0877	100	1.22693	1.29712
GNE-0877	1000	1.02325	0.754628
GNE-7915	0.1	1.24523	1.05091
GNE-7915	1	1.11335	0.728575
GNE-7915	10	1.22272	0.571988
GNE-7915	100	0.946895	0.537629
GNE-7915	1000	0.945072	0.360582
GSK-2334470	1	1.28952	1.35704
GSK-2334470	10	1.02069	1.19486
GSK-2334470	100	1.00251	2.3442
GSK-2334470	1000	0.61916	0.953404
GSK-2334470	10000	0.396421	0.895896
GSK2656157	0.25	1.15482	1.30685
GSK2656157	2.5	1.03556	1.04346
GSK2656157	25	1.05848	1.22623
GSK2656157	250	0.965586	0.934847
GSK2656157	2500	0.989946	1.0864
GSK269962	1	1.19524	1.02224
GSK269962	10	0.791012	0.302915
GSK269962	100	0.580482	0.0611731
GSK269962	1000	0.946241	0.541347
GSK269962	10000	0.820587	0.876249
GSK650394	1	1.21718	0.889471
GSK650394	10	1.12064	0.987675
GSK650394	100	0.999011	1.01276
GSK650394	1000	1.01001	2.23217
GSK650394	10000	0.650437	0.840556
Indibulin	1	1.02117	0.856274
Indibulin	10	0.967032	1.49873
Indibulin	100	1.04869	1.12685
Indibulin	1000	1.27463	1.81135
Indibulin	10000	1.26288	2.70405
KU-60019	2.5	1.16911	1.39196
KU-60019	25	0.992194	1.49001
KU-60019	250	1.11207	1.68301
KU-60019	2500	0.899732	2.01305
KU-60019	25000	1.64021	1.92644
LY-2584702	1	0.873931	0.744337
LY-2584702	10	0.709732	0.841183
LY-2584702	100	0.858476	0.825735
LY-2584702	1000	0.729265	0.855101
LY-2584702	10000	0.850835	1.17574
LY3009120	1	0.946298	1.12355
LY3009120	10	0.957696	1.42683
LY3009120	100	1.12242	1.79161
LY3009120	1000	0.958306	0.874104
LY3009120	10000	2.07859	0.827203
MK-8745	1	0.973697	1.05235
MK-8745	10	0.847932	1.01641
MK-8745	100	0.969877	1.74139
MK-8745	1000	1.0118	1.5242
MK-8745	10000	0.972491	2.87654
Motolimod	1	0.823554	0.333206
Motolimod	10	0.825654	0.962543
Motolimod	100	0.857336	0.633382
Motolimod	1000	0.968282	1.27719
Motolimod	10000	1.63515	2.18672
NVP-ABL001	0.1	0.855244	1.95102
NVP-ABL001	1	0.743876	1.32613
NVP-ABL001	10	0.925964	2.22068
NVP-ABL001	100	0.755892	1.94624
NVP-ABL001	1000	0.738305	1.83394
NVP-BHG712	1	1.09442	0.656301
NVP-BHG712	10	0.989731	1.15926
NVP-BHG712	100	1.2063	1.2986
NVP-BHG712	1000	2.02927	0.882782
NVP-BHG712	10000	3.72326	0.795104
ODM-201	0.25	1.0724	1.91317
ODM-201	2.5	1.13201	1.5027
ODM-201	25	1.18503	1.85871
ODM-201	250	1.14177	1.09232
ODM-201	2500	1.10078	1.49324
ONO-4059	0.1	0.78365	1.0152
ONO-4059	1	0.736536	1.79252
ONO-4059	10	0.881748	1.77654
ONO-4059	100	0.651859	1.44464
ONO-4059	1000	0.556315	1.07907
OTS-964	0.25	1.19968	1.05087
OTS-964	2.5	1.08489	1.32914
OTS-964	25	1.5907	2.01715
OTS-964	250	0.98751	1.66932
OTS-964	2500	1.0444	2.57495
Oprozomib	0.25	0.967794	0.849218
Oprozomib	2.5	1.0711	2.05689
Oprozomib	25	0.872546	0.485249
Oprozomib	250	1.10899	0.752397
Oprozomib	2500	1.27046	1.78621
Orteronel	1	1.00119	0.523921
Orteronel	10	0.847503	1.53905
Orteronel	100	0.876998	0.787167
Orteronel	1000	1.01056	0.955846
Orteronel	10000	1.39464	1.2027
PF-04708671	1	1.01881	1.02598
PF-04708671	10	0.902764	0.815492
PF-04708671	100	0.930631	0.712748
PF-04708671	1000	0.774543	1.33444
PF-04708671	10000	0.385422	0.280361
PF-4800567	1	1.0829	1.5834
PF-4800567	10	1.01008	0.804195
PF-4800567	100	1.16351	0.77616
PF-4800567	1000	1.10157	0.729649
PF-4800567	10000	0.973514	1.72139
PF-670462	1	1.01475	1.12877
PF-670462	10	1.224	1.32429
PF-670462	100	1.09082	0.984766
PF-670462	1000	1.19408	1.5009
PF-670462	10000	0.86876	1.05237
PHA 408	1	1.24326	1.02145
PHA 408	10	1.03985	1.50168
PHA 408	100	0.992917	1.17332
PHA 408	1000	1.17947	1.00802
PHA 408	10000	2.81844	0.355471
PIM-447	1	0.912435	1.18333
PIM-447	10	0.795682	1.22909
PIM-447	100	0.698228	1.53597
PIM-447	1000	0.822078	1.54133
PIM-447	10000	1.8414	1.42483
PS-1145	2.5	0.981761	0.953909
PS-1145	25	0.854689	1.46881
PS-1145	250	1.12204	1.11852
PS-1145	2500	1.1781	2.28852
PS-1145	25000	0.777738	1.10631
RO5126766	0.1	0.711537	1.08741
RO5126766	1	0.631395	0.875599
RO5126766	10	0.708614	1.66743
RO5126766	100	0.741727	1.763
RO5126766	1000	0.640128	1.00828
Resatorvid	1	0.925198	0.975073
Resatorvid	10	1.00517	0.768533
Resatorvid	100	1.01969	1.41993
Resatorvid	1000	1.01248	1.13952
Resatorvid	10000	0.837085	0.853428
Resiquimod	1	1.00681	1.79669
Resiquimod	10	0.735278	0.957577
Resiquimod	100	1.02862	1.85099
Resiquimod	1000	0.852752	1.23346
Resiquimod	10000	1.12993	1.60365
Ridaforolimus	0.01	0.829373	0.638239
Ridaforolimus	0.1	0.822021	1.12342
Ridaforolimus	1	0.75829	0.61677
Ridaforolimus	10	0.777817	0.966642
Ridaforolimus	100	0.609625	0.776776
SCH772984	1	1.03855	1.09281
SCH772984	10	1.27099	2.05453
SCH772984	100	1.07906	1.07059
SCH772984	1000	0.893418	1.39657
SCH772984	10000	2.16645	1.235
Senexin B	0.1	1.13603	0.669332
Senexin B	1	0.947813	0.78365
Senexin B	10	1.18794	1.21153
Senexin B	100	1.00048	0.409868
Senexin B	1000	1.03715	1.25043
Sitravatinib	0.25	0.880042	1.36271
Sitravatinib	2.5	0.744144	1.59453
Sitravatinib	25	0.843098	1.2214
Sitravatinib	250	0.922856	1.79605
Sitravatinib	2500	1.75335	2.45074
TEW-7197	0.25	0.848017	1.50702
TEW-7197	2.5	0.847888	1.64265
TEW-7197	25	0.750651	1.79876
TEW-7197	250	0.679637	1.41979
TEW-7197	2500	0.857158	1.4232
TGX-221	1	0.956922	1.72931
TGX-221	10	0.909741	1.76059
TGX-221	100	0.905406	1.47752
TGX-221	1000	0.981678	1.17288
TGX-221	10000	0.850637	1.25349
THZ2	1	1.24744	0.692688
THZ2	10	0.912162	0.752597
THZ2	100	0.93905	0.260934
THZ2	1000	1.10059	1.60818
THZ2	10000	3.70788	0.41565
Tasquinimod	1	1.20091	1.30508
Tasquinimod	10	0.904558	1.15446
Tasquinimod	100	1.26686	1.39017
Tasquinimod	1000	1.09776	0.952923
Tasquinimod	10000	1.10679	1.06323
UNC2881	0.25	1.16779	1.2962
UNC2881	2.5	1.1621	0.96704
UNC2881	25	1.30032	0.95878
UNC2881	250	1.14879	1.54802
UNC2881	2500	1.5136	1.64178
VE-821	1	1.00742	1.63464
VE-821	10	1.06642	1.17473
VE-821	100	1.09983	1.30713
VE-821	1000	1.00699	1.22895
VE-821	10000	1.30436	0.978013
VGX-1027	1	1.04246	0.994518
VGX-1027	10	0.86491	1.12714
VGX-1027	100	0.90196	0.525678
VGX-1027	1000	0.928773	1.66439
VGX-1027	10000	0.981188	0.917655
VS-4718	1	0.656514	1.33884
VS-4718	10	0.713683	1.75057
VS-4718	100	0.678476	1.5623
VS-4718	1000	0.420928	1.40273
VS-4718	10000	-0.0112433	0.450314
Vesatolimod	1	1.06084	1.71975
Vesatolimod	10	0.91673	1.10264
[truncated: 671 more rows]
